# Supplementary material for: SlCV affects starch metabolism by regulating SlBAM3 stability under low night temperature stress in tomatoes
Source: Hortic Res. 2025 Sep 3;12(12):uhaf233. doi: 10.1093/hr/uhaf233 (PMC12682071; doi:10.1093/hr/uhaf233)
Supplement: Web_Material_uhaf233 [file web_material_uhaf233.zip]

Archive with 5 entries (5 files):
- Supplemental Figures (Revision).docx
- Supplemental table S1.docx
- Supplemental table S2 (Revision).docx
- Supplemental table S3.xlsx
- Supplemental table S4.xlsx
