# Supplementary material for: SlCV affects starch metabolism by regulating SlBAM3 stability under low night temperature stress in tomatoes
Source: Hortic Res. 2025 Sep 3;12(12):uhaf233. doi: 10.1093/hr/uhaf233 (PMC12682071; doi:10.1093/hr/uhaf233)
Supplement: Web_Material_uhaf233 [file web_material_uhaf233.zip › Supplemental table S3.xlsx]

## Sheet: Sheet1
gene_id	gene_name	transcript_id	GO	KEGG	KO_ENTRY	EC	Description	trans_type	FPKM.CV-OE_1	FPKM.CV-OE_2	FPKM.CV-OE_3	FPKM.WT1	FPKM.WT2	FPKM.WT3	fc	log2(fc)	pval	qval	regulation	significant
MSTRG.1	Solyc00g005050.3	Solyc00g005050.3.1	GO:0003674(molecular_function);GO:0005634(nucleus);GO:0005829(cytosol);GO:0005886(plasma membrane);GO:0008150(biological_process)	NA	NA	NA	PH-like superfamily protein [Solanum lycopersicum]	NA	39.073	22.1062	33.6244	35.6384	42.2736	28.0171	0.894973	-0.160083	0.933723	0.988901	down	no
MSTRG.10	Solyc00g006800.3	Solyc00g006800.3.1	GO:0004801(sedoheptulose-7-phosphate:D-glyceraldehyde-3-phosphate glyceronetransferase activity);GO:0005739(mitochondrion);GO:0005829(cytosol);GO:0005975(carbohydrate metabolic process);GO:0006098(pentose-phosphate shunt);GO:0009507(chloroplast);GO:0009536(plastid);GO:0009570(chloroplast stroma);GO:0009809(lignin biosynthetic process);GO:0033587(shikimate biosynthetic process);GO:0046686(response…	00030(Pentose phosphate pathway)	K00616	EC:2.2.1.2	transaldolase [Solanum lycopersicum]	NA	18.6465	13.6611	29.2665	20.7248	22.129	23.8362	0.92329	-0.115145	0.940398	0.99021	down	no
MSTRG.1000	Solyc01g090560.3	Solyc01g090560.3.1	GO:0003677(DNA binding);GO:0003700(DNA binding transcription factor activity);GO:0005634(nucleus);GO:0006351(transcription, DNA-templated);GO:0006355(regulation of transcription, DNA-templated);GO:0009873(ethylene-activated signaling pathway);GO:0044212(transcription regulatory region DNA binding)	NA	NA	NA	ethylene-responsive transcription factor ERF038-like [Solanum lycopersicum]	NA	3.05227	2.2014	4.65259	8.09189	5.5271	7.43986	0.470408	-1.08801	0.00396391	0.110791	down	no
MSTRG.10000	Solyc07g066010.3	Solyc07g066010.3.1;MSTRG.10000.2;MSTRG.10000.1	GO:0003333(amino acid transmembrane transport);GO:0005886(plasma membrane);GO:0015171(amino acid transmembrane transporter activity)	NA	NA	NA	probable amino acid permease 7 isoform X1 [Solanum lycopersicum]	NA	14.5876	11.15	12.5498	13.5733	13.4294	14.4863	0.922831	-0.115862	0.753153	0.951471	down	no
MSTRG.10001	Solyc07g066020.2	Solyc07g066020.2.1	GO:0003333(amino acid transmembrane transport);GO:0005886(plasma membrane);GO:0015171(amino acid transmembrane transporter activity)	NA	NA	NA	probable amino acid permease 7 isoform X1 [Solanum lycopersicum]	NA	8.39864	4.05295	6.16232	6.63533	8.73884	5.16072	0.906452	-0.141697	0.982604	0.99659	down	no
MSTRG.10002	Solyc07g066030.3	Solyc07g066030.3.1;MSTRG.10002.2	GO:0000502(proteasome complex);GO:0005634(nucleus);GO:0005654(nucleoplasm);GO:0005737(cytoplasm);GO:0005829(cytosol);GO:0005839(proteasome core complex);GO:0006281(DNA repair);GO:0006974(cellular response to DNA damage stimulus);GO:0007275(multicellular organism development);GO:0007283(spermatogenesis);GO:0010499(proteasomal ubiquitin-independent protein catabolic process);GO:0016504(peptidase ac…	03050(Proteasome)	K06699	NA	proteasome activator subunit 4 [Solanum lycopersicum]	NA	12.5675	6.19581	9.15221	12.2	12.7395	10.9607	0.777586	-0.362926	0.244321	0.734992	down	no
MSTRG.10003	Solyc07g066050.3	Solyc07g066050.3.1	GO:0003746(translation elongation factor activity);GO:0005739(mitochondrion);GO:0006414(translational elongation);GO:0016021(integral component of membrane)	NA	NA	NA	uncharacterized protein LOC101266240 [Solanum lycopersicum]	NA	0.618778	0.259449	0.14723	0	0.068677	0	14.9316	3.9003	0.0145059	0.216753	up	no
MSTRG.10004	Solyc07g066060.3	Solyc07g066060.3.1	GO:0000445(THO complex part of transcription export complex);GO:0006406(mRNA export from nucleus)	03040(Spliceosome);03013(RNA transport)	K12880	NA	THO complex subunit 3 [Solanum lycopersicum]	NA	6.51098	6.5178	8.86934	5.33811	6.86121	8.20111	1.07341	0.102207	0.299448	0.779371	up	no
MSTRG.10005	Solyc07g066070.3	Solyc07g066070.3.1	GO:0003676(nucleic acid binding);GO:0003723(RNA binding);GO:0005634(nucleus);GO:0008150(biological_process)	NA	NA	NA	KH domain-containing protein At5g56140 isoform X3 [Solanum lycopersicum]	NA	35.3176	18.1823	28.2705	34.8605	38.6962	27.3929	0.810011	-0.303986	0.425068	0.842731	down	no
MSTRG.10006	Solyc07g066080.3	Solyc07g066080.3.1	GO:0004842(ubiquitin-protein transferase activity);GO:0005524(ATP binding);GO:0005737(cytoplasm);GO:0006511(ubiquitin-dependent protein catabolic process);GO:0016740(transferase activity);GO:0016925(protein sumoylation)	04141(Protein processing in endoplasmic reticulum);04120(Ubiquitin mediated proteolysis)	K06689	EC:2.3.2.23	ubiquitin-conjugating enzyme E2 28 [Solanum lycopersicum]	NA	23.7646	6.5459	15.7503	20.0918	22.6559	16.7289	0.774437	-0.368781	0.451873	0.856979	down	no
MSTRG.10007	Solyc07g066090.3	MSTRG.10007.1;Solyc07g066090.3.1	GO:0000139(Golgi membrane);GO:0005215(transporter activity);GO:0005794(Golgi apparatus);GO:0005886(plasma membrane);GO:0006810(transport);GO:0015031(protein transport)	00970(Aminoacyl-tRNA biosynthesis)	K02433	EC:6.3.5.6;EC:6.3.5.7	PREDICTED: phosphatidylinositol/phosphatidylcholine transfer protein SFH13 isoform X1 [Solanum tuberosum]	NA	6.20776	3.79842	6.90207	5.32202	5.3859	6.94496	0.957819	-0.0621757	0.758131	0.952618	down	no
MSTRG.10008	Solyc07g066150.1	Solyc07g066150.1.1	GO:0009507(chloroplast);GO:0009522(photosystem I);GO:0009534(chloroplast thylakoid);GO:0009535(chloroplast thylakoid membrane);GO:0009579(thylakoid);GO:0009773(photosynthetic electron transport in photosystem I);GO:0009780(photosynthetic NADP+ reduction);GO:0009941(chloroplast envelope);GO:0015979(photosynthesis);GO:0016020(membrane);GO:0016021(integral component of membrane);GO:0016168(chlorophy…	00195(Photosynthesis)	K08905	NA	photosystem I reaction center subunit V, chloroplastic [Solanum lycopersicum]	NA	4178	6374.27	5069.55	3885.24	3831.73	3944.01	1.33967	0.421873	0.0296431	0.304222	up	no
MSTRG.10009	Solyc07g066100.3	Solyc07g066100.3.1	GO:0005515(protein binding);GO:0005886(plasma membrane);GO:0031225(anchored component of membrane);GO:0045927(positive regulation of growth);GO:0090406(pollen tube)	NA	NA	NA	GPI-anchored protein LLG1 [Solanum lycopersicum]	NA	13.5384	9.92059	19.0527	8.11318	10.5176	12.4846	1.36626	0.450235	0.0364489	0.332757	up	no
MSTRG.1001	Solyc01g090590.3	Solyc01g090590.3.1;MSTRG.1001.2	NA	NA	NA	NA	uncharacterized protein LOC101263350 isoform X1 [Solanum lycopersicum]	NA	6.3711	3.99317	5.45252	5.97837	6.85475	5.30255	0.872138	-0.197372	0.787434	0.959773	down	no
MSTRG.10010	Solyc07g066120.3	Solyc07g066120.3.1	GO:0005200(structural constituent of cytoskeleton);GO:0005524(ATP binding);GO:0005634(nucleus);GO:0005730(nucleolus);GO:0005737(cytoplasm);GO:0030029(actin filament-based process)	NA	NA	NA	actin-related protein 8 [Solanum lycopersicum]	NA	11.1174	6.70566	8.96634	12.3168	12.0331	9.39208	0.79395	-0.33288	0.296403	0.777014	down	no
MSTRG.10011	Solyc07g066110.1	Solyc07g066110.1.1	GO:0003723(RNA binding);GO:0004519(endonuclease activity);GO:0008270(zinc ion binding);GO:0009451(RNA modification);GO:0009507(chloroplast)	NA	NA	NA	pentatricopeptide repeat-containing protein At5g66520-like [Solanum lycopersicum]	NA	0.258562	0.54147	0.361516	0.084071	0.06909	0.112584	4.37091	2.12793	0.00181784	0.0736571	up	no
MSTRG.10012	Solyc07g066200.3	MSTRG.10012.2;Solyc07g066200.3.1	GO:0005634(nucleus)	NA	NA	NA	uncharacterized protein LOC101263134 [Solanum lycopersicum]	NA	12.2509	7.39688	8.84395	12.0522	13.2432	9.38971	0.821441	-0.28377	0.523312	0.878034	down	no
MSTRG.10013	Solyc07g066240.3	Solyc07g066240.3.1	GO:0005737(cytoplasm)	NA	NA	NA	uncharacterized protein LOC778198 [Solanum lycopersicum]	NA	6.59211	4.61661	5.856	7.17872	7.26047	5.07755	0.874363	-0.193695	0.869725	0.975715	down	no
MSTRG.10014	Solyc07g066210.3	Solyc07g066210.3.1;MSTRG.10014.2	GO:0005247(voltage-gated chloride channel activity);GO:0005794(Golgi apparatus);GO:0005886(plasma membrane);GO:0006821(chloride transport);GO:0009507(chloroplast);GO:0016020(membrane);GO:0034707(chloride channel complex);GO:0034765(regulation of ion transmembrane transport)	04626(Plant-pathogen interaction)	K18835	NA	putative chloride channel protein [Solanum lycopersicum]	NA	3.93363	3.34656	5.21979	5.71992	5.30623	5.40234	0.760871	-0.394275	0.187357	0.673641	down	no
MSTRG.10015	Solyc07g066220.3	MSTRG.10015.2;Solyc07g066220.3.1	GO:0003700(DNA binding transcription factor activity);GO:0005515(protein binding);GO:0005634(nucleus);GO:0006351(transcription, DNA-templated);GO:0006355(regulation of transcription, DNA-templated);GO:0009555(pollen development);GO:0009942(longitudinal axis specification);GO:0030010(establishment of cell polarity);GO:0043565(sequence-specific DNA binding)	04626(Plant-pathogen interaction)	K18835	NA	WRKY transcription factor 2 [Solanum lycopersicum]	NA	12.661	4.37738	10.9133	16.3978	19.5201	12.6639	0.575355	-0.797477	0.0281614	0.296338	down	no
MSTRG.10016	Solyc07g066260.3	Solyc07g066260.3.1;MSTRG.10016.2	GO:0004722(protein serine/threonine phosphatase activity);GO:0005886(plasma membrane);GO:0006470(protein dephosphorylation);GO:0046872(metal ion binding)	NA	NA	NA	probable protein phosphatase 2C 6 isoform X1 [Solanum lycopersicum]	NA	24.5987	12.4048	17.6225	26.472	27.4707	21.6799	0.72235	-0.469229	0.105478	0.53383	down	no
MSTRG.10017	Solyc07g066270.3	MSTRG.10017.3;Solyc07g066270.3.1;MSTRG.10017.1	GO:0002229(defense response to oomycetes);GO:0003824(catalytic activity);GO:0005515(protein binding);GO:0005777(peroxisome);GO:0005829(cytosol);GO:0005975(carbohydrate metabolic process);GO:0009051(pentose-phosphate shunt, oxidative branch);GO:0009507(chloroplast);GO:0009536(plastid);GO:0009570(chloroplast stroma);GO:0009793(embryo development ending in seed dormancy);GO:0017057(6-phosphogluconol…	00030(Pentose phosphate pathway)	K01057	EC:3.1.1.31	probable 6-phosphogluconolactonase 4, chloroplastic isoform X2 [Solanum lycopersicum]	NA	15.6722	12.7102	13.2353	16.7492	17.0593	14.7697	0.856714	-0.223114	0.775862	0.95667	down	no
MSTRG.10018	Solyc07g066280.3	Solyc07g066280.3.1	GO:0003676(nucleic acid binding);GO:0003824(catalytic activity);GO:0006479(protein methylation);GO:0008276(protein methyltransferase activity);GO:0009507(chloroplast)	NA	NA	NA	uncharacterized protein LOC101262538 [Solanum lycopersicum]	NA	5.0162	5.18409	5.46828	5.25003	4.89682	4.71857	1.05403	0.0759133	0.198699	0.68805	up	no
MSTRG.10019	Solyc07g066290.3	Solyc07g066290.3.1	GO:0005737(cytoplasm);GO:0006457(protein folding);GO:0016021(integral component of membrane)	NA	NA	NA	uncharacterized protein LOC101261935 [Solanum lycopersicum]	NA	8.88204	6.24854	9.09829	11.7717	12.3292	10.2271	0.705804	-0.502661	0.00959616	0.173201	down	no
MSTRG.1002	Solyc01g090690.3;Solyc01g090670.3	MSTRG.1002.1;Solyc01g090670.3.1;Solyc01g090690.3.1;MSTRG.1002.4	GO:0005543(phospholipid binding);GO:0006405(RNA export from nucleus);GO:0006606(protein import into nucleus);GO:0017056(structural constituent of nuclear pore);GO:0044613(nuclear pore central transport channel);GO:0071426(ribonucleoprotein complex export from nucleus);GO:0003746(translation elongation factor activity);GO:0003924(GTPase activity);GO:0005739(mitochondrion);GO:0070125(mitochondrial …	03013(RNA transport)	K14306	NA	nucleoporin-like protein [Solanum lycopersicum];elongation factor G-2, mitochondrial [Solanum lycopersicum]	NA	14.668	7.06493	11.9229	15.1052	16.597	13.268	0.748405	-0.418109	0.150761	0.621989	down	no
MSTRG.10020	Solyc07g066300.3	MSTRG.10020.2;Solyc07g066300.3.1	NA	NA	NA	NA	uncharacterized protein LOC101257787 [Solanum lycopersicum]	NA	6.24387	5.73624	4.05749	4.42957	5.99496	4.27547	1.09099	0.125641	0.262944	0.750581	up	no
MSTRG.10021	Solyc07g066310.3	MSTRG.10021.1;Solyc07g066310.3.1	GO:0005515(protein binding);GO:0009507(chloroplast);GO:0009523(photosystem II);GO:0009534(chloroplast thylakoid);GO:0009535(chloroplast thylakoid membrane);GO:0009579(thylakoid);GO:0009654(photosystem II oxygen evolving complex);GO:0009735(response to cytokinin);GO:0010270(photosystem II oxygen evolving complex assembly);GO:0015979(photosynthesis)	00195(Photosynthesis)	K03541	NA	photosystem II 10 kDa polypeptide, chloroplastic [Solanum lycopersicum]	NA	7869.1	7949.26	6592.38	8326.91	8053.77	5619.62	1.01866	0.0266674	0.372137	0.82113	up	no
MSTRG.10022	Solyc07g066320.3	Solyc07g066320.3.1	GO:0000150(recombinase activity);GO:0000400(four-way junction DNA binding);GO:0000730(DNA recombinase assembly);GO:0003690(double-stranded DNA binding);GO:0003697(single-stranded DNA binding);GO:0004520(endodeoxyribonuclease activity);GO:0006312(mitotic recombination);GO:0008094(DNA-dependent ATPase activity);GO:0010212(response to ionizing radiation);GO:0042148(strand invasion)	03440(Homologous recombination)	K03553	NA	DNA repair protein recA homolog 1, chloroplastic [Solanum lycopersicum]	NA	24.1548	11.8808	18.1005	21.9675	22.9349	17.9573	0.861222	-0.215544	0.695596	0.934004	down	no
MSTRG.10023	Solyc07g066330.3	Solyc07g066330.3.1	GO:0003677(DNA binding);GO:0003700(DNA binding transcription factor activity);GO:0005634(nucleus);GO:0006351(transcription, DNA-templated);GO:0006355(regulation of transcription, DNA-templated);GO:0007275(multicellular organism development);GO:0009734(auxin-activated signaling pathway);GO:0010072(primary shoot apical meristem specification);GO:0048527(lateral root development)	NA	NA	NA	NAC domain-containing protein 21/22 isoform X1 [Solanum lycopersicum]	NA	8.76535	0.032078	2.2183	1.77991	3.30636	0.820623	1.8649	0.899095	0.538666	0.878152	up	no
MSTRG.10024	Solyc07g066360.1	Solyc07g066360.1.1	GO:0007275(multicellular organism development)	NA	NA	NA		NA	25.7171	10.7645	28.2327	13.2203	11.5602	34.0764	1.09952	0.136874	0.664123	0.923361	up	no
MSTRG.10025	Solyc07g066370.3	Solyc07g066370.3.1	GO:0003674(molecular_function);GO:0005634(nucleus);GO:0006886(intracellular protein transport);GO:0031083(BLOC-1 complex)	NA	NA	NA	uncharacterized protein LOC101260451 isoform X1 [Solanum lycopersicum]	NA	9.47711	3.85502	9.57956	10.9361	10.9128	10.8613	0.700445	-0.513656	0.16308	0.63953	down	no
MSTRG.10026	Solyc07g066385.1;Solyc07g066380.3	Solyc07g066385.1.1;Solyc07g066380.3.1	NA	NA	NA	NA	uncharacterized protein LOC112942081 [Solanum lycopersicum]	NA	42.202	31.4891	59.7335	39.67	45.8025	41.4776	1.051	0.0717622	0.303131	0.782227	up	no
MSTRG.10027	Solyc07g066390.1	Solyc07g066390.1.1	GO:0003723(RNA binding);GO:0005739(mitochondrion);GO:0008150(biological_process);GO:0009451(RNA modification);GO:0009507(chloroplast)	NA	NA	NA	pentatricopeptide repeat-containing protein At1g79080, chloroplastic [Solanum lycopersicum]	NA	11.5841	15.8651	12.1821	10.7894	9.36649	9.57034	1.33321	0.414904	0.0350799	0.327867	up	no
MSTRG.10028	Solyc07g066410.3	Solyc07g066410.3.1	GO:0000166(nucleotide binding);GO:0005634(nucleus);GO:0008150(biological_process)	03008(Ribosome biogenesis in eukaryotes)	K14552	NA	WD repeat-containing protein 75 [Solanum lycopersicum]	NA	5.20992	1.91258	3.21878	4.14036	4.1309	4.04465	0.839669	-0.252108	0.626878	0.914379	down	no
MSTRG.1003	Solyc01g090680.3	Solyc01g090680.3.1	GO:0003746(translation elongation factor activity);GO:0003924(GTPase activity);GO:0005739(mitochondrion);GO:0070125(mitochondrial translational elongation)	NA	NA	NA	uncharacterized protein LOC101265167 [Solanum lycopersicum]	NA	19.4319	8.22619	10.2639	19.1638	22.5176	11.3918	0.714521	-0.484952	0.306567	0.784449	down	no
MSTRG.10030	Solyc07g066420.3	MSTRG.10030.1	NA	NA	NA	NA		NA	9.85877	5.84983	7.32839	9.83661	8.44755	7.71029	0.886227	-0.174251	0.893008	0.979841	down	no
MSTRG.10031	Solyc07g066470.3	Solyc07g066470.3.1	GO:0004418(hydroxymethylbilane synthase activity);GO:0005515(protein binding);GO:0006779(porphyrin-containing compound biosynthetic process);GO:0006782(protoporphyrinogen IX biosynthetic process);GO:0006783(heme biosynthetic process);GO:0009507(chloroplast);GO:0009570(chloroplast stroma);GO:0009941(chloroplast envelope);GO:0015995(chlorophyll biosynthetic process);GO:0018160(peptidyl-pyrromethane…	00860(Porphyrin and chlorophyll metabolism)	K01749	EC:2.5.1.61	porphobilinogen deaminase, chloroplastic [Solanum lycopersicum]	NA	88.6836	216.292	172.016	77.9781	65.3504	121.843	1.7988	0.847039	0.0151649	0.221712	up	no
MSTRG.10032	Solyc07g066430.3	MSTRG.10032.1;Solyc07g066430.3.1	GO:0008150(biological_process);GO:0009507(chloroplast);GO:0009570(chloroplast stroma);GO:0016887(ATPase activity)	NA	NA	NA	uncharacterized protein LOC101259460 isoform X1 [Solanum lycopersicum]	NA	34.7707	72.9041	46.6663	26.9282	21.9444	25.8347	2.06594	1.0468	0.000952733	0.0512874	up	no
MSTRG.10033	Solyc07g066440.3	MSTRG.10033.1;Solyc07g066440.3.1	GO:0009507(chloroplast)	NA	NA	NA	uncharacterized protein LOC101257191 [Solanum lycopersicum]	NA	7.98886	4.66826	6.59969	8.05321	9.251	6.7397	0.800902	-0.320303	0.358352	0.810951	down	no
MSTRG.10034	Solyc07g066450.3	MSTRG.10034.1;Solyc07g066450.3.1	GO:0003674(molecular_function);GO:0005634(nucleus);GO:0008150(biological_process)	NA	NA	NA	uncharacterized protein LOC107024087 isoform X1 [Solanum pennellii]	NA	5.11599	3.12583	3.57998	4.93825	5.85345	4.51126	0.772517	-0.372362	0.329128	0.793851	down	no
MSTRG.10035	Solyc07g066460.3	Solyc07g066460.3.1	GO:0017148(negative regulation of translation);GO:0043023(ribosomal large subunit binding);GO:0090071(negative regulation of ribosome biogenesis)	NA	NA	NA	protein Iojap, chloroplastic [Solanum lycopersicum]	NA	17.5402	26.5914	22.0957	17.4439	13.9549	16.1228	1.39363	0.478843	0.0278026	0.294194	up	no
MSTRG.10036	Solyc07g066560.1	Solyc07g066560.1.1	GO:0003674(molecular_function);GO:0005737(cytoplasm);GO:0007275(multicellular organism development);GO:0009733(response to auxin);GO:0009734(auxin-activated signaling pathway);GO:0040008(regulation of growth)	04075(Plant hormone signal transduction)	K14488	NA	auxin-responsive protein SAUR71 [Solanum lycopersicum]	NA	4.85114	0.958287	5.27329	2.48607	6.74328	1.22511	1.06009	0.0841923	0.828204	0.966049	up	no
MSTRG.10037	Solyc07g066570.3	Solyc07g066570.3.1	GO:0003674(molecular_function);GO:0005575(cellular_component);GO:0008150(biological_process)	NA	NA	NA	uncharacterized protein LOC101255012 [Solanum lycopersicum]	NA	6.66073	4.58708	6.19245	6.45422	7.41674	6.45406	0.858068	-0.220836	0.663079	0.923097	down	no
MSTRG.10038	Solyc07g066520.3	Solyc07g066520.3.1	GO:0005886(plasma membrane);GO:0006810(transport);GO:0022857(transmembrane transporter activity)	NA	NA	NA	uncharacterized protein At4g15545 isoform X1 [Solanum lycopersicum]	NA	12.0838	6.92635	8.91231	10.688	13.9279	9.72316	0.81314	-0.298424	0.492697	0.868268	down	no
MSTRG.10039	Solyc07g066530.3	Solyc07g066530.3.1	GO:0005737(cytoplasm);GO:0008150(biological_process);GO:0031072(heat shock protein binding)	NA	NA	NA	sperm-associated antigen 1 [Solanum lycopersicum]	NA	1.52775	1.13531	1.44007	2.06864	2.13101	1.60381	0.707015	-0.500187	0.178829	0.661223	down	no
MSTRG.1004	Solyc01g090700.3	MSTRG.1004.1;Solyc01g090700.3.1	GO:0003860(3-hydroxyisobutyryl-CoA hydrolase activity);GO:0005739(mitochondrion);GO:0006635(fatty acid beta-oxidation)	00640(Propanoate metabolism);00280(Valine, leucine and isoleucine degradation);00410(beta-Alanine metabolism)	K05605	EC:3.1.2.4	3-hydroxyisobutyryl-CoA hydrolase-like protein 1, mitochondrial [Solanum lycopersicum]	NA	10.7422	5.29589	9.69571	12.0754	12.6384	13.222	0.67835	-0.559898	0.0351321	0.328044	down	no
MSTRG.10040	Solyc07g066540.1	Solyc07g066540.1.1	GO:0005739(mitochondrion);GO:0009506(plasmodesma);GO:0016021(integral component of membrane)	NA	NA	NA	uncharacterized protein LOC101256607 [Solanum lycopersicum]	NA	0.251939	0.452655	1.40492	0.264429	0.889586	1.40995	0.822755	-0.281465	0.871665	0.975939	down	no
MSTRG.10041	Solyc07g066550.3	Solyc07g066550.3.1	GO:0004674(protein serine/threonine kinase activity);GO:0005886(plasma membrane)	NA	NA	NA	probable LRR receptor-like serine/threonine-protein kinase At1g56140 isoform X1 [Solanum lycopersicum]	NA	0.043888	0.077417	0.022446	0.16283	0.081328	0.072529	0.453921	-1.13949	0.348647	0.805106	down	no
MSTRG.10042	Solyc07g066580.3	Solyc07g066580.3.1	GO:0004792(thiosulfate sulfurtransferase activity);GO:0005739(mitochondrion);GO:0005829(cytosol);GO:0007568(aging);GO:0009507(chloroplast);GO:0009793(embryo development ending in seed dormancy);GO:0016783(sulfurtransferase activity);GO:0016784(3-mercaptopyruvate sulfurtransferase activity)	00920(Sulfur metabolism);00270(Cysteine and methionine metabolism);04122(Sulfur relay system)	K01011	EC:2.8.1.1;EC:2.8.1.2	mercaptopyruvate sulfurtransferase-like protein [Solanum lycopersicum]	NA	48.6754	43.4133	44.8508	39.4211	38.9588	34.491	1.21324	0.278865	0.00794437	0.15843	up	no
MSTRG.10043	Solyc07g066600.3	MSTRG.10043.1;Solyc07g066600.3.1	GO:0002237(response to molecule of bacterial origin);GO:0004618(phosphoglycerate kinase activity);GO:0004672(protein kinase activity);GO:0005524(ATP binding);GO:0005634(nucleus);GO:0005737(cytoplasm);GO:0005774(vacuolar membrane);GO:0005794(Golgi apparatus);GO:0005829(cytosol);GO:0005886(plasma membrane);GO:0006096(glycolytic process);GO:0009408(response to heat);GO:0009416(response to light stim…	00010(Glycolysis / Gluconeogenesis);00710(Carbon fixation in photosynthetic organisms)	K00927	EC:2.7.2.3	phosphoglycerate kinase [Solanum lycopersicum]	NA	248.205	244.33	284.545	252.725	260.575	220.69	1.0587	0.0823003	0.12949	0.580759	up	no
MSTRG.10044	Solyc07g066610.3	Solyc07g066610.3.1	GO:0004618(phosphoglycerate kinase activity);GO:0004672(protein kinase activity);GO:0005524(ATP binding);GO:0005737(cytoplasm);GO:0005739(mitochondrion);GO:0005829(cytosol);GO:0006096(glycolytic process);GO:0009507(chloroplast);GO:0009536(plastid);GO:0009570(chloroplast stroma);GO:0009579(thylakoid);GO:0016020(membrane);GO:0019253(reductive pentose-phosphate cycle);GO:0046686(response to cadmium …	00010(Glycolysis / Gluconeogenesis);00710(Carbon fixation in photosynthetic organisms)	K00927	EC:2.7.2.3	phosphoglycerate kinase, chloroplastic [Solanum lycopersicum]	NA	650.011	1245.69	863.659	585.367	503.301	569.316	1.66428	0.734901	0.00656297	0.145056	up	no
MSTRG.10045	Solyc07g066610.3	MSTRG.10045.1	NA	NA	NA	NA		NA	14.0661	0	14.2822	0	0	0	94494.3	16.5279	0.00735697	0.151405	up	no
MSTRG.10046	Solyc07g066620.3	MSTRG.10046.2;Solyc07g066620.3.1	GO:0004222(metalloendopeptidase activity);GO:0005524(ATP binding);GO:0006508(proteolysis);GO:0009507(chloroplast);GO:0042651(thylakoid membrane);GO:0048366(leaf development)	NA	NA	NA	metalloprotease VIRESCENT3-like [Solanum lycopersicum]	NA	16.3967	16.4512	12.8978	14.5144	11.276	9.76714	1.28653	0.36348	0.0436872	0.3582	up	no
MSTRG.10047	Solyc07g066630.3	MSTRG.10047.2;Solyc07g066630.3.1	GO:0005774(vacuolar membrane);GO:0005777(peroxisome);GO:0005829(cytosol);GO:0006631(fatty acid metabolic process);GO:0008670(2,4-dienoyl-CoA reductase (NADPH) activity);GO:0055114(oxidation-reduction process)	04146(Peroxisome)	K13237	EC:1.3.1.34	peroxisomal 2,4-dienoyl-CoA reductase [Solanum lycopersicum]	NA	24.4525	18.3728	18.377	23.2858	24.6898	19.4814	0.907278	-0.140383	0.86409	0.974843	down	no
MSTRG.10048	Solyc07g066650.3	Solyc07g066650.3.1	GO:0000151(ubiquitin ligase complex);GO:0031624(ubiquitin conjugating enzyme binding);GO:0032182(ubiquitin-like protein binding);GO:0045116(protein neddylation);GO:0051443(positive regulation of ubiquitin-protein transferase activity);GO:0097602(cullin family protein binding)	NA	NA	NA	DCN1-like protein 1 isoform X1 [Solanum lycopersicum]	NA	81.6231	39.7899	61.0429	83.5148	104.218	76.7397	0.689886	-0.53557	0.0618142	0.421235	down	no
MSTRG.10049	Solyc08g005010.3	MSTRG.10049.2;Solyc08g005010.3.1	GO:0006508(proteolysis);GO:0008233(peptidase activity);GO:0009507(chloroplast);GO:0016021(integral component of membrane)	00970(Aminoacyl-tRNA biosynthesis)	K01883	EC:6.1.1.16	uncharacterized protein LOC101260158 isoform X1 [Solanum lycopersicum]	NA	151.815	126.225	120.215	176.97	189.23	116.538	0.824993	-0.277545	0.700128	0.935389	down	no
MSTRG.1005	Solyc01g090750.3	Solyc01g090750.3.1	GO:0005524(ATP binding);GO:0005737(cytoplasm);GO:0005829(cytosol);GO:0005832(chaperonin-containing T-complex);GO:0006458('de novo' protein folding);GO:0044183(protein binding involved in protein folding);GO:0051082(unfolded protein binding);GO:0061077(chaperone-mediated protein folding)	NA	NA	NA	T-complex protein 1 subunit alpha [Solanum lycopersicum]	NA	23.5389	13.6273	24.3861	21.8828	20.6896	22.2367	0.949749	-0.0743817	0.741201	0.948133	down	no
MSTRG.10050	Solyc08g005050.3	Solyc08g005050.3.1	GO:0003677(DNA binding);GO:0003700(DNA binding transcription factor activity);GO:0005515(protein binding);GO:0005634(nucleus);GO:0006351(transcription, DNA-templated);GO:0009269(response to desiccation);GO:0009611(response to wounding);GO:0009737(response to abscisic acid);GO:0009738(abscisic acid-activated signaling pathway);GO:0009753(response to jasmonic acid);GO:0009867(jasmonic acid mediated…	04016(MAPK signaling pathway - plant);04075(Plant hormone signal transduction)	K13422	NA	transcription factor MYC1 [Solanum lycopersicum]	NA	17.8551	20.0724	21.9226	16.7084	20.2905	20.3498	1.04362	0.0615923	0.273013	0.757352	up	no
MSTRG.10051	Solyc08g005015.1;Solyc08g005020.3	MSTRG.10051.3;Solyc08g005015.1.1;Solyc08g005020.3.1	NA	NA	NA	NA	uncharacterized protein LOC109120956 [Solanum lycopersicum];nucleolin [Solanum lycopersicum]	NA	18.8419	14.6781	19.3444	19.9171	23.1498	19.1428	0.849778	-0.234842	0.580443	0.898354	down	no
MSTRG.10052	Solyc08g005090.1	Solyc08g005090.1.1	NA	NA	NA	NA	uncharacterized protein LOC101261936 [Solanum lycopersicum]	NA	4.26004	1.78058	2.5409	5.49792	5.30603	3.50952	0.599541	-0.738069	0.097504	0.517426	down	no
MSTRG.10053	Solyc08g005060.3	Solyc08g005060.3.1	GO:0000373(Group II intron splicing);GO:0000724(double-strand break repair via homologous recombination);GO:0003677(DNA binding);GO:0003690(double-stranded DNA binding);GO:0003697(single-stranded DNA binding);GO:0005515(protein binding);GO:0005634(nucleus);GO:0005739(mitochondrion);GO:0006281(DNA repair);GO:0050897(cobalt ion binding)	NA	NA	NA	DNA repair RAD52-like protein 1, mitochondrial [Solanum lycopersicum]	NA	5.4791	2.82451	3.7376	5.16677	4.29741	4.25288	0.877827	-0.187992	0.841979	0.968523	down	no
MSTRG.10054	Solyc08g005070.3	Solyc08g005070.3.1	GO:0003677(DNA binding);GO:0005096(GTPase activator activity);GO:0005634(nucleus);GO:0005829(cytosol);GO:0046872(metal ion binding)	04144(Endocytosis)	K12493	NA	probable ADP-ribosylation factor GTPase-activating protein AGD9 [Solanum lycopersicum]	NA	12.2163	10.0108	17.1698	15.5848	14.8967	17.5551	0.820148	-0.286045	0.508078	0.875134	down	no
MSTRG.10055	Solyc08g005100.3	Solyc08g005100.3.1	GO:0005739(mitochondrion);GO:0008150(biological_process)	NA	NA	NA	uncharacterized protein LOC101268014 [Solanum lycopersicum]	NA	4.95242	3.25745	3.69463	6.01112	5.93657	4.63966	0.717686	-0.478576	0.170034	0.649757	down	no
MSTRG.10056	Solyc08g005140.3	Solyc08g005140.3.1	GO:0000408(EKC/KEOPS complex);GO:0004674(protein serine/threonine kinase activity);GO:0005634(nucleus);GO:0005829(cytosol);GO:0070525(tRNA threonylcarbamoyladenosine metabolic process)	NA	NA	NA	EKC/KEOPS complex subunit bud32-like [Solanum lycopersicum]	NA	8.60168	4.97474	7.48185	8.90928	9.55482	7.73776	0.803694	-0.315282	0.326613	0.793851	down	no
MSTRG.10057	Solyc08g005170.3	Solyc08g005170.3.1	GO:0003677(DNA binding);GO:0003700(DNA binding transcription factor activity);GO:0005515(protein binding);GO:0005634(nucleus);GO:0005737(cytoplasm);GO:0006351(transcription, DNA-templated);GO:0006355(regulation of transcription, DNA-templated);GO:0009408(response to heat);GO:0043565(sequence-specific DNA binding)	NA	NA	NA	heat shock factor protein HSF8 [Solanum lycopersicum]	NA	11.4691	6.88071	9.5162	12.131	15.6071	13.0009	0.684014	-0.547902	0.0232258	0.272811	down	no
MSTRG.10058	Solyc08g005210.3	Solyc08g005210.3.1	GO:0004582(dolichyl-phosphate beta-D-mannosyltransferase activity);GO:0005789(endoplasmic reticulum membrane);GO:0006506(GPI anchor biosynthetic process);GO:0019348(dolichol metabolic process);GO:0030234(enzyme regulator activity);GO:0033185(dolichol-phosphate-mannose synthase complex);GO:0035269(protein O-linked mannosylation)	00510(N-Glycan biosynthesis);00563(Glycosylphosphatidylinositol(GPI)-anchor biosynthesis)	K09658	NA	dolichol-phosphate mannose synthase subunit 2 [Solanum lycopersicum]	NA	6.33655	5.05267	6.11664	7.98525	7.6071	7.18669	0.768507	-0.37987	0.279969	0.7642	down	no
MSTRG.10059	Solyc08g005190.3	MSTRG.10059.1;Solyc08g005190.3.1	GO:0000398(mRNA splicing, via spliceosome);GO:0003723(RNA binding);GO:0071006(U2-type catalytic step 1 spliceosome);GO:0071013(catalytic step 2 spliceosome)	NA	NA	NA	pre-mRNA-splicing factor CWC22 homolog [Solanum lycopersicum]	NA	6.93848	4.38812	6.47353	8.94824	10.8544	7.39321	0.654516	-0.6115	0.0130346	0.206256	down	no
MSTRG.1006	Solyc01g090760.3	Solyc01g090760.3.1	GO:0000977(RNA polymerase II regulatory region sequence-specific DNA binding);GO:0001085(RNA polymerase II transcription factor binding);GO:0001228(transcriptional activator activity, RNA polymerase II transcription regulatory region sequence-specific DNA binding);GO:0003682(chromatin binding);GO:0005634(nucleus);GO:0005667(transcription factor complex);GO:0030154(cell differentiation)	NA	NA	NA	GATA transcription factor 4 [Solanum lycopersicum]	NA	1.00125	1.38581	2.13341	3.30053	5.75307	5.57444	0.309028	-1.69419	0.000459124	0.0325459	down	yes
MSTRG.10060	Solyc08g005200.3	Solyc08g005200.3.1	GO:0000149(SNARE binding);GO:0005484(SNAP receptor activity);GO:0006886(intracellular protein transport);GO:0006906(vesicle fusion);GO:0012505(endomembrane system);GO:0016021(integral component of membrane);GO:0031201(SNARE complex);GO:0048278(vesicle docking)	04130(SNARE interactions in vesicular transport);04145(Phagosome)	K08488	NA	syntaxin-22-like [Solanum lycopersicum]	NA	6.22065	4.53212	4.55207	4.59333	4.89981	5.01429	1.05497	0.0771963	0.224734	0.715839	up	no
MSTRG.10061	Solyc08g005220.3	Solyc08g005220.3.1	GO:0005198(structural molecule activity);GO:0008150(biological_process);GO:0009507(chloroplast);GO:0009534(chloroplast thylakoid);GO:0009535(chloroplast thylakoid membrane);GO:0009536(plastid);GO:0009579(thylakoid);GO:0010287(plastoglobule)	NA	NA	NA	plastoglobulin-1, chloroplastic [Solanum lycopersicum]	NA	15.5948	17.8925	13.8553	16.9487	14.3665	12.8529	1.07187	0.100136	0.265735	0.75274	up	no
MSTRG.10062	Solyc08g005230.3	Solyc08g005230.3.1	GO:0003677(DNA binding);GO:0006355(regulation of transcription, DNA-templated)	NA	NA	NA	uncharacterized protein LOC101265351 [Solanum lycopersicum]	NA	94.8559	62.2664	90.9735	98.9241	110.952	87.888	0.833197	-0.263271	0.403209	0.835886	down	no
MSTRG.10063	Solyc08g005270.3	Solyc08g005270.3.1;MSTRG.10063.1	GO:0000303(response to superoxide);GO:0003950(NAD+ ADP-ribosyltransferase activity);GO:0005515(protein binding);GO:0005634(nucleus);GO:0005737(cytoplasm);GO:0006809(nitric oxide biosynthetic process);GO:0006970(response to osmotic stress);GO:0006979(response to oxidative stress);GO:0009414(response to water deprivation);GO:0009651(response to salt stress);GO:0009723(response to ethylene);GO:00097…	NA	NA	NA	inactive poly [ADP-ribose] polymerase RCD1 [Solanum lycopersicum]	NA	58.5098	35.4395	49.7157	59.4898	69.8365	51.0224	0.796595	-0.328081	0.283517	0.766882	down	no
MSTRG.10064	Solyc08g005290.3	Solyc08g005290.3.1	GO:0003700(DNA binding transcription factor activity);GO:0005515(protein binding);GO:0005634(nucleus);GO:0006351(transcription, DNA-templated);GO:0042802(identical protein binding);GO:0043565(sequence-specific DNA binding);GO:0045893(positive regulation of transcription, DNA-templated)	NA	NA	NA	uncharacterized protein LOC101266958 [Solanum lycopersicum]	NA	6.73919	4.33595	5.98053	7.74867	7.74321	6.53791	0.77421	-0.369204	0.125442	0.574404	down	no
MSTRG.10065	Solyc08g005300.2	Solyc08g005300.2.1	GO:0005737(cytoplasm);GO:0006457(protein folding)	NA	NA	NA	uncharacterized protein LOC101266958 [Solanum lycopersicum]	NA	10.0693	9.33816	9.31307	9.17039	10.4326	8.47638	1.02283	0.032572	0.306449	0.784449	up	no
MSTRG.10066	Solyc08g005305.1	Solyc08g005305.1.1	NA	NA	NA	NA		NA	4.01271	2.88794	3.31506	3.53739	3.64819	2.72075	1.03123	0.0443667	0.643397	0.917914	up	no
MSTRG.10067	Solyc08g005310.3	MSTRG.10067.1;Solyc08g005310.3.1	GO:0001664(G-protein coupled receptor binding);GO:0003924(GTPase activity);GO:0005525(GTP binding);GO:0005634(nucleus);GO:0005737(cytoplasm);GO:0005834(heterotrimeric G-protein complex);GO:0007186(G-protein coupled receptor signaling pathway);GO:0007188(adenylate cyclase-modulating G-protein coupled receptor signaling pathway);GO:0009617(response to bacterium);GO:0009630(gravitropism);GO:0009652(…	NA	NA	NA	extra-large guanine nucleotide-binding protein 3-like [Solanum lycopersicum]	NA	5.27038	3.86376	5.4161	6.40953	7.22325	6.87842	0.70938	-0.495369	0.00978236	0.175025	down	no
MSTRG.10068	Solyc08g005350.3	MSTRG.10068.2;MSTRG.10068.4;MSTRG.10068.3;Solyc08g005350.3.1	GO:0003674(molecular_function);GO:0005634(nucleus);GO:0008150(biological_process);GO:0016021(integral component of membrane)	NA	NA	NA	F-box/LRR-repeat protein 25-like isoform X2 [Solanum lycopersicum]	NA	15.2924	10.0616	10.7252	16.4843	16.335	14.4285	0.763616	-0.389081	0.212809	0.703717	down	no
MSTRG.10069	Solyc08g005360.1	Solyc08g005360.1.1	GO:0003674(molecular_function);GO:0005634(nucleus);GO:0008150(biological_process)	NA	NA	NA	F-box protein At5g03100-like [Solanum lycopersicum]	NA	0.019721	0	0	0.040111	0.047418	0.096583	0.107114	-3.22278	0.188499	0.674421	down	no
MSTRG.1007	Solyc01g090770.3	MSTRG.1007.2;Solyc01g090770.3.1	GO:0005634(nucleus);GO:0005739(mitochondrion);GO:0008150(biological_process);GO:0016874(ligase activity)	NA	NA	NA	RGS1-HXK1-interacting protein 1 [Solanum lycopersicum]	NA	4.49333	4.11734	5.35205	4.46337	4.77211	5.23368	0.964999	-0.0514	0.540961	0.879544	down	no
MSTRG.10070	Solyc08g005440.3	MSTRG.10070.1	NA	NA	NA	NA		NA	5.44472	3.79116	3.80842	4.21747	5.8102	3.20902	0.985465	-0.0211232	0.585589	0.900393	down	no
MSTRG.10071	Solyc08g005450.2	MSTRG.10071.1	NA	NA	NA	NA		NA	93.1633	37.3638	68.1258	114.983	134.296	99.1459	0.570146	-0.810597	0.00658388	0.145317	down	no
MSTRG.10072	Solyc08g005470.3;Solyc08g005480.3	MSTRG.10072.2;MSTRG.10072.1;Solyc08g005470.3.1;Solyc08g005480.3.1	GO:0005634(nucleus);GO:0005737(cytoplasm);GO:0016301(kinase activity);GO:0016310(phosphorylation)	NA	NA	NA	cyclin-dependent kinase F-4 isoform X1 [Solanum lycopersicum];PREDICTED: uncharacterized protein LOC102578491 [Solanum tuberosum]	NA	34.8341	19.9735	32.1441	38.1009	36.3041	32.9393	0.810025	-0.303962	0.279249	0.763123	down	no
MSTRG.10073	Solyc08g005490.3	Solyc08g005490.3.1;MSTRG.10073.2	GO:0005768(endosome);GO:0005774(vacuolar membrane);GO:0005802(trans-Golgi network);GO:0008757(S-adenosylmethionine-dependent methyltransferase activity);GO:0032259(methylation)	NA	NA	NA	probable methyltransferase PMT20 isoform X1 [Solanum lycopersicum]	NA	25.7133	27.6727	41.2873	24.3985	23.9164	32.5074	1.17138	0.228205	0.134997	0.59092	up	no
MSTRG.10074	Solyc08g005520.3	Solyc08g005520.3.1	GO:0005737(cytoplasm);GO:0005829(cytosol);GO:0008150(biological_process)	NA	NA	NA	uncharacterized protein LOC101246844 [Solanum lycopersicum]	NA	5.71681	5.82507	7.58367	6.65364	6.75399	7.71159	0.905599	-0.143056	0.902423	0.982573	down	no
MSTRG.10075	Solyc08g005560.3	Solyc08g005560.3.1	GO:0005634(nucleus);GO:0008150(biological_process);GO:0009507(chloroplast)	00052(Galactose metabolism);00520(Amino sugar and nucleotide sugar metabolism)	K01784	EC:5.1.3.2	transglutaminase-like and tetratricopeptide repeat-containing protein isoform 2 [Solanum lycopersicum]	NA	5.40082	2.79748	4.17978	8.30479	7.33651	5.72193	0.57941	-0.787343	0.00698586	0.148097	down	no
MSTRG.10076	Solyc08g005575.1;Solyc08g005570.3	Solyc08g005575.1.1;Solyc08g005570.3.1;MSTRG.10076.2	GO:0005739(mitochondrion);GO:0009536(plastid);GO:0009941(chloroplast envelope);GO:0010224(response to UV-B);GO:0016021(integral component of membrane);GO:0031969(chloroplast membrane);GO:0032502(developmental process);GO:0032502(developmental process)	NA	NA	NA	protein root UVB sensitive 1, chloroplastic [Solanum lycopersicum]	NA	6.92305	5.57218	6.69017	8.38044	5.42659	6.01788	0.967742	-0.0473057	0.618975	0.911598	down	no
MSTRG.10077	Solyc08g005590.3	Solyc08g005590.3.1	GO:0003674(molecular_function);GO:0005634(nucleus);GO:0008150(biological_process)	NA	NA	NA	upstream activation factor subunit UAF30 [Solanum lycopersicum]	NA	16.2959	11.4864	16.5021	14.9546	14.079	15.2794	0.999355	-0.000931298	0.364436	0.814894	down	no
MSTRG.10078	Solyc08g005630.3	Solyc08g005630.3.1	GO:0046577(long-chain-alcohol oxidase activity)	NA	NA	NA	alcohol oxidase [Solanum lycopersicum]	NA	5.95442	7.91951	13.655	5.02248	3.93613	11.2967	1.3591	0.442653	0.214916	0.705747	up	no
MSTRG.10079	Solyc08g005640.3	Solyc08g005640.3.1	GO:0010333(terpene synthase activity);GO:0016838(carbon-oxygen lyase activity, acting on phosphates);GO:1902242(copal-8-ol diphosphate(3-) catabolic process);GO:1902246(cis-abienol biosynthetic process)	00904(Diterpenoid biosynthesis)	K04121	EC:4.2.3.19	beta-phellandrene synthase (neryl-diphosphate-cyclizing), chloroplastic-like [Solanum lycopersicum]	NA	0.049158	0.147778	2.85001	0.628768	0.451545	1.49112	1.18492	0.244788	0.805459	0.964506	up	no
MSTRG.1008	Solyc01g090780.3	Solyc01g090780.3.1	GO:0000288(nuclear-transcribed mRNA catabolic process, deadenylation-dependent decay);GO:0000932(P-body);GO:0017148(negative regulation of translation);GO:0030015(CCR4-NOT core complex)	03018(RNA degradation)	K12604	NA	CCR4-NOT transcription complex subunit 1 [Solanum lycopersicum]	NA	14.5064	8.38478	11.3841	15.8189	15.4481	12.5669	0.781935	-0.35488	0.226422	0.716086	down	no
MSTRG.10080	Solyc08g005650.3	Solyc08g005650.3.1	GO:0016020(membrane);GO:0016709(oxidoreductase activity, acting on paired donors, with incorporation or reduction of molecular oxygen, NAD(P)H as one donor, and incorporation of one atom of oxygen);GO:0044550(secondary metabolite biosynthetic process)	NA	NA	NA	premnaspirodiene oxygenase [Solanum lycopersicum]	NA	0.450804	0.14287	6.33223	0.47459	0.703001	3.46292	1.49249	0.577721	0.610073	0.908607	up	no
MSTRG.10081	Solyc08g005660.2	Solyc08g005660.2.1	GO:0002094(polyprenyltransferase activity);GO:0005829(cytosol);GO:0006486(protein glycosylation);GO:0009507(chloroplast);GO:0009570(chloroplast stroma);GO:0009668(plastid membrane organization);GO:0016094(polyprenol biosynthetic process);GO:0019408(dolichol biosynthetic process);GO:0045547(dehydrodolichyl diphosphate synthase activity)	00900(Terpenoid backbone biosynthesis)	K11778	EC:2.5.1.87	cis-prenyltransferase 2 [Solanum lycopersicum]	NA	0	0	0.965512	0	0.113847	0.520016	1.52322	0.607123	0.827159	0.965963	up	no
MSTRG.10082	Solyc08g005665.1	Solyc08g005665.1.1	GO:0010333(terpene synthase activity);GO:0016838(carbon-oxygen lyase activity, acting on phosphates);GO:1902242(copal-8-ol diphosphate(3-) catabolic process);GO:1902246(cis-abienol biosynthetic process)	NA	NA	NA	beta-phellandrene synthase (neryl-diphosphate-cyclizing), chloroplastic [Solanum lycopersicum]	NA	0.383148	3.36923	11.5454	0.762294	0.674519	5.18677	2.3096	1.20764	0.214223	0.705234	up	no
MSTRG.10083	Solyc08g005680.3	Solyc08g005680.3.1	GO:0002094(polyprenyltransferase activity);GO:0005829(cytosol);GO:0006486(protein glycosylation);GO:0009507(chloroplast);GO:0009570(chloroplast stroma);GO:0009668(plastid membrane organization);GO:0016094(polyprenol biosynthetic process);GO:0019408(dolichol biosynthetic process);GO:0045547(dehydrodolichyl diphosphate synthase activity)	NA	NA	NA	dimethylallylcistransferase, chloroplastic [Solanum lycopersicum]	NA	0.614419	1.49578	10.1726	0.364559	0.090379	3.83377	2.86399	1.51803	0.200434	0.68999	up	no
MSTRG.10084	Solyc08g005690.1	Solyc08g005690.1.1	NA	NA	NA	NA		NA	8.34449	3.79709	6.94587	3.66974	6.81569	2.68996	1.44872	0.534779	0.204918	0.695006	up	no
MSTRG.10085	Solyc08g005700.1	Solyc08g005700.1.1;MSTRG.10085.1	NA	NA	NA	NA		NA	9.84372	2.4175	6.49837	7.78275	7.07081	4.60894	0.963884	-0.053069	0.941649	0.990292	down	no
MSTRG.10086	Solyc08g005710.3;Solyc08g005720.3	Solyc08g005710.3.1;Solyc08g005720.3.1	GO:0010333(terpene synthase activity);GO:0016836(hydro-lyase activity);GO:1902243(copal-8-ol diphosphate(3-) biosynthetic process);GO:1902247(geranylgeranyl diphosphate catabolic process);GO:0016838(carbon-oxygen lyase activity, acting on phosphates);GO:1902242(copal-8-ol diphosphate(3-) catabolic process);GO:1902246(cis-abienol biosynthetic process)	00904(Diterpenoid biosynthesis);00904(Diterpenoid biosynthesis)	K04120;K04121	EC:5.5.1.13;EC:4.2.3.19	copal-8-ol diphosphate hydratase, chloroplastic [Solanum lycopersicum];santalene and bergamotene synthase, chloroplastic [Solanum lycopersicum]	NA	0.297437	0.990535	2.51506	0.242171	0.485202	1.49522	1.71108	0.774907	0.268479	0.754848	up	no
MSTRG.10087	Solyc08g005800.3;Solyc08g005790.3	MSTRG.10087.3;Solyc08g005800.3.1;Solyc08g005790.3.1	GO:0005576(extracellular region);GO:0005618(cell wall);GO:0009505(plant-type cell wall);GO:0016021(integral component of membrane);GO:0016787(hydrolase activity);GO:0052689(carboxylic ester hydrolase activity);GO:0052793(pectin acetylesterase activity);GO:0071555(cell wall organization);GO:0071555(cell wall organization)	NA	NA	NA	pectin acetylesterase 8 [Solanum lycopersicum];pectin acetylesterase 8-like [Solanum lycopersicum]	NA	40.5349	33.6776	58.1585	32.3107	33.3156	38.1798	1.27518	0.350696	0.015837	0.226749	up	no
MSTRG.10088	Solyc08g005860.3	Solyc08g005860.3.1	GO:0005634(nucleus);GO:0009941(chloroplast envelope);GO:0015846(polyamine transport);GO:0019808(polyamine binding);GO:0042597(periplasmic space)	NA	NA	NA	uncharacterized protein LOC101252306 [Solanum lycopersicum]	NA	11.3261	11.5199	9.79969	11.2069	10.2348	10.6899	1.016	0.022895	0.362716	0.813052	up	no
MSTRG.10089	Solyc08g005900.3	Solyc08g005900.3.1	GO:0003700(DNA binding transcription factor activity);GO:0005515(protein binding);GO:0005634(nucleus);GO:0006351(transcription, DNA-templated);GO:0006355(regulation of transcription, DNA-templated);GO:0042802(identical protein binding);GO:0043565(sequence-specific DNA binding)	NA	NA	NA	trihelix transcription factor GT-3b [Solanum lycopersicum]	NA	9.52137	6.093	8.27091	8.39323	7.95125	8.234	0.971797	-0.0412738	0.521241	0.878034	down	no
MSTRG.1009	Solyc01g090790.3	Solyc01g090790.3.1;MSTRG.1009.2	GO:0003677(DNA binding);GO:0003700(DNA binding transcription factor activity);GO:0005634(nucleus);GO:0006351(transcription, DNA-templated);GO:0006355(regulation of transcription, DNA-templated);GO:0009506(plasmodesma);GO:0009567(double fertilization forming a zygote and endosperm);GO:0046983(protein dimerization activity)	04075(Plant hormone signal transduction)	K16189	NA	transcription factor UNE10 [Solanum lycopersicum]	NA	79.2594	44.9371	52.5737	81.77	89.6819	68.7968	0.73578	-0.442654	0.153114	0.626249	down	no
MSTRG.10090	Solyc08g005960.2	Solyc08g005960.2.1	GO:0005576(extracellular region);GO:0006869(lipid transport);GO:0008289(lipid binding);GO:0009535(chloroplast thylakoid membrane)	NA	NA	NA	14 kDa proline-rich protein DC2.15-like [Solanum lycopersicum]	NA	30.9249	30.0534	24.5582	19.1859	23.6372	12.4781	1.54674	0.62923	0.00720866	0.149699	up	no
MSTRG.10092	Solyc08g005910.3	Solyc08g005910.3.1	GO:0000151(ubiquitin ligase complex);GO:0001933(negative regulation of protein phosphorylation);GO:0004842(ubiquitin-protein transferase activity);GO:0005515(protein binding);GO:0005634(nucleus);GO:0005737(cytoplasm);GO:0005739(mitochondrion);GO:0009553(embryo sac development);GO:0009567(double fertilization forming a zygote and endosperm);GO:0009644(response to high light intensity);GO:0009744(r…	NA	NA	NA	phytochrome-interacting ankyrin-repeat protein 2 [Solanum lycopersicum]	NA	69.4754	35.7475	54.859	67.7193	74.0554	59.7324	0.794423	-0.332021	0.287514	0.768775	down	no
MSTRG.10093	Solyc08g005930.1;Solyc08g005920.3	Solyc08g005930.1.1;MSTRG.10093.4;MSTRG.10093.3;Solyc08g005920.3.1;MSTRG.10093.2	GO:0004842(ubiquitin-protein transferase activity);GO:0031463(Cul3-RING ubiquitin ligase complex);GO:0016592(mediator complex)	NA	NA	NA	F-box/kelch-repeat protein SKIP25 [Solanum lycopersicum];mediator of RNA polymerase II transcription subunit 28-like isoform X1 [Solanum lycopersicum]	NA	21.9541	18.6868	17.4935	16.9143	19.5553	12.888	1.17782	0.236122	0.0705725	0.449739	up	no
MSTRG.10094	Solyc08g006000.3	Solyc08g006000.3.1	GO:0003674(molecular_function);GO:0005576(extracellular region);GO:0005886(plasma membrane);GO:0008150(biological_process);GO:0016021(integral component of membrane)	NA	NA	NA	uncharacterized protein LOC101255903 [Solanum lycopersicum]	NA	30.1443	21.5192	29.2188	33.8917	34.8336	29.1801	0.826126	-0.275566	0.36302	0.813438	down	no
MSTRG.10095	Solyc08g005970.3	Solyc08g005970.3.1	GO:0005634(nucleus);GO:0005829(cytosol);GO:0006355(regulation of transcription, DNA-templated);GO:0008469(histone-arginine N-methyltransferase activity);GO:0019918(peptidyl-arginine methylation, to symmetrical-dimethyl arginine)	03013(RNA transport)	K02516	EC:2.1.1.320	protein arginine N-methyltransferase 1.5 [Solanum lycopersicum]	NA	18.0193	8.65029	14.5048	16.4764	17.9665	19.2665	0.766615	-0.383425	0.217616	0.70854	down	no
MSTRG.10096	Solyc08g005980.3	Solyc08g005980.3.1	GO:0005886(plasma membrane);GO:0015099(nickel cation transmembrane transporter activity);GO:0015675(nickel cation transport);GO:0016021(integral component of membrane)	NA	NA	NA	uncharacterized protein LOC101255314 [Solanum lycopersicum]	NA	20.295	30.5552	25.6892	19.7699	19.9761	18.151	1.32199	0.402711	0.0348106	0.326333	up	no
MSTRG.10097	Solyc08g005990.3	Solyc08g005990.3.1;MSTRG.10097.2	GO:0003881(CDP-diacylglycerol-inositol 3-phosphatidyltransferase activity);GO:0005794(Golgi apparatus);GO:0006661(phosphatidylinositol biosynthetic process);GO:0016021(integral component of membrane)	00562(Inositol phosphate metabolism);00564(Glycerophospholipid metabolism);04070(Phosphatidylinositol signaling system)	K00999	EC:2.7.8.11	probable CDP-diacylglycerol--inositol 3-phosphatidyltransferase 2 [Solanum lycopersicum]	NA	7.81244	4.01198	7.69014	7.59373	8.00872	6.92465	0.86627	-0.207111	0.71396	0.939286	down	no
MSTRG.10098	Solyc08g006030.3	MSTRG.10098.1;Solyc08g006030.3.1	GO:0005774(vacuolar membrane);GO:0005783(endoplasmic reticulum);GO:0005794(Golgi apparatus);GO:0016021(integral component of membrane)	NA	NA	NA	polyamine-modulated factor 1-binding protein 1 [Solanum lycopersicum]	NA	3.6611	3.78814	6.12585	3.31227	4.49861	4.15058	1.1349	0.182567	0.221328	0.712945	up	no
MSTRG.10099	Solyc08g006040.3	Solyc08g006040.3.1	GO:0006364(rRNA processing);GO:0022627(cytosolic small ribosomal subunit);GO:0042274(ribosomal small subunit biogenesis)	03010(Ribosome)	K02991	NA	PREDICTED: 40S ribosomal protein S6-like [Capsicum annuum]	NA	69.4161	72.5865	80.9482	59.4895	73.9216	61.2064	1.14559	0.196085	0.0559058	0.400802	up	no
MSTRG.1010	Solyc01g090860.3	MSTRG.1010.2;Solyc01g090860.3.1	GO:0003887(DNA-directed DNA polymerase activity);GO:0004652(polynucleotide adenylyltransferase activity);GO:0005730(nucleolus);GO:0007062(sister chromatid cohesion);GO:0071046(nuclear polyadenylation-dependent ncRNA catabolic process)	03018(RNA degradation)	K03514	EC:2.7.7.19	uncharacterized protein LOC101252827 isoform X5 [Solanum lycopersicum]	NA	7.18918	5.47733	6.22557	8.39069	8.5614	7.95225	0.758586	-0.398616	0.0934433	0.507455	down	no
MSTRG.10100	Solyc08g006050.2	Solyc08g006050.2.1	GO:0003674(molecular_function);GO:0009507(chloroplast);GO:0009658(chloroplast organization);GO:0009793(embryo development ending in seed dormancy);GO:0010027(thylakoid membrane organization);GO:0016021(integral component of membrane);GO:0090056(regulation of chlorophyll metabolic process)	NA	NA	NA	uncharacterized protein LOC101257880 isoform X1 [Solanum lycopersicum]	NA	1.58462	1.44619	1.51527	1.301	1.27514	1.70771	1.06121	0.0857146	0.389348	0.827189	up	no
MSTRG.10101	Solyc08g006060.3	Solyc08g006060.3.1	GO:0004722(protein serine/threonine phosphatase activity);GO:0005634(nucleus);GO:0005886(plasma membrane);GO:0006470(protein dephosphorylation);GO:0046872(metal ion binding)	NA	NA	NA	probable protein phosphatase 2C 21 [Solanum lycopersicum]	NA	13.0919	6.48539	11.3506	13.5752	14.9837	11.1873	0.778135	-0.361907	0.275154	0.759053	down	no
MSTRG.10102	Solyc08g006070.3	Solyc08g006070.3.1	GO:0005575(cellular_component);GO:0008150(biological_process);GO:0016746(transferase activity, transferring acyl groups)	NA	NA	NA	AIG2-like protein D [Solanum lycopersicum]	NA	12.3754	25.6037	22.6532	14.0426	11.0199	14.7001	1.52486	0.608673	0.0351661	0.328044	up	no
MSTRG.10103	Solyc08g006080.1	Solyc08g006080.1.1	GO:0005576(extracellular region);GO:0006486(protein glycosylation);GO:0016021(integral component of membrane);GO:0016757(transferase activity, transferring glycosyl groups);GO:0046872(metal ion binding)	NA	NA	NA	glycosyltransferase family protein 64 C3 [Solanum lycopersicum]	NA	3.42685	2.4726	5.92371	3.78875	4.47649	4.19877	0.948584	-0.0761525	0.871884	0.975939	down	no
MSTRG.10104	Solyc08g006090.3	Solyc08g006090.3.1	GO:0003755(peptidyl-prolyl cis-trans isomerase activity)	NA	NA	NA	peptidyl-prolyl cis-trans isomerase CYP18-1 [Solanum lycopersicum]	NA	11.6589	7.0209	8.68628	9.48419	9.41593	9.71527	0.956341	-0.0644036	0.667197	0.924188	down	no
MSTRG.10105	Solyc08g006110.3	MSTRG.10105.2;Solyc08g006110.3.1	GO:0003677(DNA binding);GO:0003700(DNA binding transcription factor activity);GO:0005515(protein binding);GO:0005634(nucleus);GO:0006351(transcription, DNA-templated);GO:0006355(regulation of transcription, DNA-templated);GO:0042803(protein homodimerization activity);GO:0046982(protein heterodimerization activity);GO:0071333(cellular response to glucose stimulus)	NA	NA	NA	bZIP transcription factor RISBZ4 [Solanum lycopersicum]	NA	15.3629	7.87648	14.3887	17.4581	20.5269	16.5554	0.689913	-0.535513	0.0440779	0.359728	down	no
MSTRG.10106	Solyc08g006120.3	Solyc08g006120.3.1	GO:0005744(mitochondrial inner membrane presequence translocase complex);GO:0030150(protein import into mitochondrial matrix)	NA	NA	NA	PREDICTED: mitochondrial import inner membrane translocase subunit tim16-like isoform X1 [Capsicum annuum]	NA	6.09596	4.70278	5.81819	6.63046	5.7834	4.75712	0.967734	-0.0473179	0.57889	0.897587	down	no
MSTRG.10107	Solyc08g006150.3	Solyc08g006150.3.1	GO:0003839(gamma-glutamylcyclotransferase activity);GO:0005737(cytoplasm);GO:0006751(glutathione catabolic process);GO:0010288(response to lead ion);GO:0016829(lyase activity);GO:0046686(response to cadmium ion)	00480(Glutathione metabolism)	K22596	EC:4.3.2.9	gamma-glutamylcyclotransferase 2-1 [Solanum lycopersicum]	NA	13.3296	12.0633	18.7433	19.859	20.8383	23.7872	0.684447	-0.546988	0.0671197	0.437903	down	no
MSTRG.10108	Solyc08g006155.1	Solyc08g006155.1.1	GO:0005730(nucleolus)	NA	NA	NA	protein FAM32A-like isoform X2 [Solanum pennellii]	NA	2.40781	0.824897	1.0841	2.1509	2.33591	1.96087	0.669514	-0.578815	0.36932	0.818989	down	no
MSTRG.10109	Solyc08g006160.3	Solyc08g006160.3.1	GO:0008150(biological_process);GO:0009507(chloroplast);GO:0009534(chloroplast thylakoid);GO:0009941(chloroplast envelope)	NA	NA	NA	probable plastid-lipid-associated protein 8, chloroplastic [Solanum lycopersicum]	NA	267.007	282.667	229.712	250.406	239.321	163.63	1.19289	0.254464	0.0868521	0.491974	up	no
MSTRG.1011	Solyc01g090880.3	Solyc01g090880.3.1;MSTRG.1011.2	GO:0009507(chloroplast)	NA	NA	NA	uncharacterized protein LOC101244120 [Solanum lycopersicum]	NA	24.6387	20.4922	18.2075	25.5381	26.8031	21.3214	0.859845	-0.217851	0.874473	0.976322	down	no
MSTRG.10110	Solyc08g006170.1	Solyc08g006170.1.1	GO:0003674(molecular_function);GO:0005739(mitochondrion);GO:0008150(biological_process)	NA	NA	NA	pentatricopeptide repeat-containing protein At2g36240 [Solanum lycopersicum]	NA	11.9943	9.28091	11.5126	14.2064	13.2612	9.32187	0.891228	-0.166134	0.996907	0.999408	down	no
MSTRG.10111	Solyc08g006180.3	Solyc08g006180.3.1	NA	NA	NA	NA	putative F-box protein At5g55150 isoform X2 [Solanum lycopersicum]	NA	1.77021	1.31058	1.78787	1.48716	1.91636	1.58192	0.976577	-0.0341944	0.605999	0.906964	down	no
MSTRG.10112	Solyc08g006250.1	Solyc08g006250.1.1	GO:0005375(copper ion transmembrane transporter activity);GO:0005773(vacuole);GO:0006825(copper ion transport);GO:0016021(integral component of membrane);GO:0035434(copper ion transmembrane transport)	NA	NA	NA	copper transporter 6 [Solanum lycopersicum]	NA	27.7112	23.0477	27.0854	25.6441	29.4593	21.1867	1.02037	0.0290975	0.29903	0.779014	up	no
MSTRG.10113	Solyc08g006310.3	Solyc08g006310.3.1	GO:0000139(Golgi membrane);GO:0005634(nucleus);GO:0005794(Golgi apparatus);GO:0016021(integral component of membrane);GO:0016757(transferase activity, transferring glycosyl groups);GO:0016759(cellulose synthase activity);GO:0071555(cell wall organization)	NA	NA	NA	probable xyloglucan glycosyltransferase 5 [Solanum lycopersicum]	NA	4.17962	4.98237	8.64032	3.97401	3.50842	8.91201	1.08587	0.118857	0.554048	0.886269	up	no
MSTRG.10114	Solyc08g006320.3	Solyc08g006320.3.1;MSTRG.10114.2	GO:0003700(DNA binding transcription factor activity);GO:0005516(calmodulin binding);GO:0005634(nucleus);GO:0006351(transcription, DNA-templated);GO:0006355(regulation of transcription, DNA-templated);GO:0010200(response to chitin);GO:0042742(defense response to bacterium);GO:0043565(sequence-specific DNA binding)	04016(MAPK signaling pathway - plant);04626(Plant-pathogen interaction)	K13425	NA	WRKY transcription factor IId-1 [Solanum lycopersicum]	NA	30.4546	21.6525	30.1357	31.1624	58.7747	21.9488	0.73506	-0.444066	0.42002	0.842731	down	no
MSTRG.10115	Solyc08g006330.3;Solyc08g006350.3	Solyc08g006330.3.1;Solyc08g006350.3.1;MSTRG.10115.2	GO:0009813(flavonoid biosynthetic process);GO:0043231(intracellular membrane-bounded organelle);GO:0052696(flavonoid glucuronidation);GO:0080043(quercetin 3-O-glucosyltransferase activity);GO:0080044(quercetin 7-O-glucosyltransferase activity);GO:0080044(quercetin 7-O-glucosyltransferase activity)	NA	NA	NA	UDP-xylose phenolic glycosyltransferase [Solanum lycopersicum]	NA	6.50793	9.7637	8.97263	7.94572	8.3122	7.97847	1.04158	0.05878	0.350365	0.806559	up	no
MSTRG.10116	Solyc08g006370.1;Solyc08g006360.2	Solyc08g006370.1.1;Solyc08g006360.2.1	GO:0009813(flavonoid biosynthetic process);GO:0043231(intracellular membrane-bounded organelle);GO:0052696(flavonoid glucuronidation);GO:0080043(quercetin 3-O-glucosyltransferase activity);GO:0080044(quercetin 7-O-glucosyltransferase activity);GO:0080044(quercetin 7-O-glucosyltransferase activity)	NA	NA	NA	UDP-glycosyltransferase 74G1-like isoform X1 [Solanum lycopersicum];UDP-glycosyltransferase 74F2-like isoform X2 [Solanum lycopersicum]	NA	0	0	0.413626	0.0381992	0.0802463	0.0562695	2.36743	1.24332	0.591708	0.903454	up	no
MSTRG.10117	Solyc08g006430.3	MSTRG.10117.3;Solyc08g006430.3.1;MSTRG.10117.4;MSTRG.10117.2;MSTRG.10117.5	GO:0005737(cytoplasm);GO:0008115(sarcosine oxidase activity);GO:0046653(tetrahydrofolate metabolic process);GO:0055114(oxidation-reduction process)	00260(Glycine, serine and threonine metabolism);00310(Lysine degradation);04146(Peroxisome)	K00306	EC:1.5.3.1;EC:1.5.3.7	probable sarcosine oxidase [Solanum lycopersicum]	NA	24.2962	24.0071	23.8905	24.1752	36.3283	27.3663	0.8216	-0.283491	0.687806	0.93257	down	no
MSTRG.10118	Solyc08g006460.3	Solyc08g006460.3.1	GO:0005634(nucleus);GO:0008270(zinc ion binding)	NA	NA	NA	probable E3 ubiquitin-protein ligase RHG1A [Solanum lycopersicum]	NA	25.5553	15.7872	20.4598	27.3438	32.9009	18.41	0.785743	-0.347871	0.429706	0.843223	down	no
MSTRG.10119	Solyc08g006490.2	MSTRG.10119.1	NA	NA	NA	NA		NA	4.52545	1.94835	3.7715	4.6391	4.86237	3.5881	0.782707	-0.353456	0.559734	0.889176	down	no
MSTRG.1012	Solyc01g090870.1	Solyc01g090870.1.1	GO:0003674(molecular_function);GO:0005634(nucleus);GO:0006351(transcription, DNA-templated);GO:0045892(negative regulation of transcription, DNA-templated)	NA	NA	NA	transcription repressor OFP17-like [Solanum lycopersicum]	NA	0.104351	0.180004	0.849752	0	0	0	3780.36	11.8843	0.0030801	0.0964928	up	no
MSTRG.10120	Solyc08g006470.3	Solyc08g006470.3.1;MSTRG.10120.1	GO:0022625(cytosolic large ribosomal subunit);GO:0030687(preribosome, large subunit precursor);GO:0042273(ribosomal large subunit biogenesis)	NA	NA	NA	cytoplasmic 60S subunit biogenesis factor REI1 homolog 1 [Solanum lycopersicum]	NA	7.49661	0.686919	4.31467	5.08675	5.34918	3.76004	0.880405	-0.183761	0.818622	0.964684	down	no
MSTRG.10121	Solyc08g006480.3	MSTRG.10121.1	NA	NA	NA	NA		NA	14.2188	10.2658	10.9493	14.4792	15.3632	10.7162	0.873645	-0.194881	0.902846	0.982573	down	no
MSTRG.10122	Solyc08g006510.3	Solyc08g006510.3.1	GO:0003954(NADH dehydrogenase activity);GO:1901006(ubiquinone-6 biosynthetic process)	NA	NA	NA	uncharacterized protein At1g32220, chloroplastic [Solanum lycopersicum]	NA	8.51496	8.08213	8.07695	9.19811	8.32167	10.5527	0.87894	-0.186163	0.979298	0.996011	down	no
MSTRG.10123	Solyc08g006520.1	Solyc08g006520.1.1	GO:0005515(protein binding);GO:0005634(nucleus);GO:0005886(plasma membrane);GO:0010585(glutamine secretion);GO:0016020(membrane);GO:0016021(integral component of membrane);GO:0080143(regulation of amino acid export)	NA	NA	NA	protein GLUTAMINE DUMPER 2 [Solanum lycopersicum]	NA	1.91122	1.68618	3.57084	4.71897	4.1981	5.25566	0.505777	-0.983427	0.0337093	0.32158	down	no
MSTRG.10124	Solyc08g006530.3	Solyc08g006530.3.1	GO:0005634(nucleus);GO:0009416(response to light stimulus);GO:0009909(regulation of flower development)	04712(Circadian rhythm - plant)	K12135	NA	zinc finger protein CONSTANS-LIKE 4-like [Solanum lycopersicum]	NA	66.972	52.3419	62.6112	75.2706	84.4228	81.0198	0.755775	-0.403971	0.0653792	0.433313	down	no
MSTRG.10125	Solyc08g006540.3	MSTRG.10125.1;Solyc08g006540.3.1	GO:0003755(peptidyl-prolyl cis-trans isomerase activity);GO:0005528(FK506 binding);GO:0005789(endoplasmic reticulum membrane);GO:0061077(chaperone-mediated protein folding)	NA	NA	NA	peptidyl-prolyl cis-trans isomerase FKBP13, chloroplastic [Solanum lycopersicum]	NA	34.9635	72.4596	49.8565	29.2394	21.1149	29.5677	1.96791	0.976667	0.00213745	0.0793817	up	no
MSTRG.10126	Solyc08g006560.3	Solyc08g006560.3.1	GO:0004315(3-oxoacyl-[acyl-carrier-protein] synthase activity);GO:0006633(fatty acid biosynthetic process);GO:0009507(chloroplast);GO:0009570(chloroplast stroma);GO:0033818(beta-ketoacyl-acyl-carrier-protein synthase III activity)	00061(Fatty acid biosynthesis)	K00648	EC:2.3.1.180	3-oxoacyl-[acyl-carrier-protein] synthase 3 A, chloroplastic-like [Solanum lycopersicum]	NA	0.105367	0.0569	0.410528	0.193244	0.061281	0.286054	1.0596	0.0835134	0.899836	0.981847	up	no
MSTRG.10127	Solyc08g006570.3	Solyc08g006570.3.1	GO:0003674(molecular_function);GO:0005634(nucleus);GO:0005680(anaphase-promoting complex);GO:0007049(cell cycle);GO:0010152(pollen maturation);GO:0010229(inflorescence development);GO:0016567(protein ubiquitination);GO:0048827(phyllome development);GO:0051301(cell division);GO:0061614(pri-miRNA transcription by RNA polymerase II)	04120(Ubiquitin mediated proteolysis)	K12456	NA	anaphase-promoting complex subunit 13 [Solanum pennellii]	NA	14.6114	7.49765	13.999	15.8482	16.0778	12.4773	0.813183	-0.298348	0.447233	0.856131	down	no
MSTRG.10128	Solyc08g006580.3	Solyc08g006580.3.1	GO:0003674(molecular_function);GO:0005634(nucleus);GO:0008150(biological_process)	NA	NA	NA	protein ENHANCED DISEASE RESISTANCE 2-like [Solanum pennellii]	NA	3.10594	2.45934	3.81298	2.48744	3.75834	2.6568	1.05343	0.075098	0.312589	0.790298	up	no
MSTRG.1013	Solyc01g090940.3	Solyc01g090940.3.1	GO:0004605(phosphatidate cytidylyltransferase activity);GO:0006655(phosphatidylglycerol biosynthetic process);GO:0016020(membrane);GO:0016024(CDP-diacylglycerol biosynthetic process)	00564(Glycerophospholipid metabolism);04070(Phosphatidylinositol signaling system)	K00981	EC:2.7.7.41	phosphatidate cytidylyltransferase 4, chloroplastic [Solanum lycopersicum]	NA	18.7786	16.8283	15.6349	18.3395	15.586	13.9504	1.07031	0.0980272	0.194669	0.681679	up	no
MSTRG.10130	Solyc08g006600.3;Solyc08g006605.1	Solyc08g006600.3.1;MSTRG.10130.1;Solyc08g006605.1.1	GO:0000266(mitochondrial fission);GO:0003924(GTPase activity);GO:0005515(protein binding);GO:0005525(GTP binding);GO:0005739(mitochondrion);GO:0005777(peroxisome);GO:0005829(cytosol);GO:0005886(plasma membrane);GO:0007031(peroxisome organization);GO:0007049(cell cycle);GO:0007165(signal transduction);GO:0008017(microtubule binding);GO:0009791(post-embryonic development);GO:0016021(integral compon…	NA	NA	NA	dynamin-related protein 3A isoform X2 [Solanum lycopersicum]	NA	7.94388	6.00799	8.56419	9.92132	9.60242	7.73799	0.825922	-0.275922	0.461407	0.856979	down	no
MSTRG.10131	Solyc08g006620.3	Solyc08g006620.3.1	GO:0005576(extracellular region)	NA	NA	NA	protein PHOTOSYSTEM I ASSEMBLY 2, chloroplastic [Solanum lycopersicum]	NA	12.3893	13.8621	11.6353	10.752	14.8361	9.4591	1.08102	0.112395	0.276419	0.760445	up	no
MSTRG.10132	Solyc08g006630.3	Solyc08g006630.3.1	GO:0000940(condensed chromosome outer kinetochore);GO:0005876(spindle microtubule);GO:0007059(chromosome segregation);GO:0008017(microtubule binding);GO:0051301(cell division)	NA	NA	NA	uncharacterized protein LOC101253607 [Solanum lycopersicum]	NA	0.213448	0.16573	0.661166	0.040011	0.160922	0.058939	4.00329	2.00119	0.0349956	0.327444	up	no
MSTRG.10133	Solyc08g006650.3	Solyc08g006650.3.1	GO:0003674(molecular_function);GO:0005634(nucleus);GO:0005783(endoplasmic reticulum);GO:0008150(biological_process);GO:0016021(integral component of membrane)	NA	NA	NA	ER membrane protein complex subunit 4 [Solanum lycopersicum]	NA	47.5093	31.9816	42.8557	49.6984	47.9103	46.6712	0.847981	-0.237897	0.495274	0.868738	down	no
MSTRG.10134	Solyc08g006640.3	MSTRG.10134.1;Solyc08g006640.3.1	GO:0008194(UDP-glycosyltransferase activity);GO:0009247(glycolipid biosynthetic process);GO:0009507(chloroplast);GO:0009536(plastid);GO:0009706(chloroplast inner membrane);GO:0009793(embryo development ending in seed dormancy);GO:0009941(chloroplast envelope);GO:0010027(thylakoid membrane organization);GO:0016757(transferase activity, transferring glycosyl groups);GO:0016758(transferase activity,…	00561(Glycerolipid metabolism)	K03715	EC:2.4.1.46	probable monogalactosyldiacylglycerol synthase, chloroplastic [Solanum lycopersicum]	NA	35.3711	45.5104	28.7001	31.5001	27.9412	31.4032	1.20626	0.270535	0.115627	0.554304	up	no
MSTRG.10135	Solyc08g006645.1	Solyc08g006645.1.1	NA	NA	NA	NA		NA	0	0.021584	0.176337	0.268811	0.314117	0.151231	0.269589	-1.89117	0.328453	0.793851	down	no
MSTRG.10136	Solyc08g006660.1	Solyc08g006660.1.1	GO:0006891(intra-Golgi vesicle-mediated transport);GO:0007030(Golgi organization);GO:0017119(Golgi transport complex)	NA	NA	NA	conserved oligomeric Golgi complex subunit 2 [Solanum lycopersicum]	NA	3.41075	3.66273	4.53779	3.34531	3.9129	5.51702	0.908889	-0.137824	0.906064	0.983243	down	no
MSTRG.10137	Solyc08g006670.3	Solyc08g006670.3.1	GO:0003674(molecular_function);GO:0006351(transcription, DNA-templated);GO:0006355(regulation of transcription, DNA-templated);GO:0009507(chloroplast);GO:0016592(mediator complex)	NA	NA	NA	mediator of RNA polymerase II transcription subunit 30 [Solanum lycopersicum]	NA	10.2908	7.66289	9.15123	14.3467	16.247	13.3551	0.616739	-0.697269	0.000831413	0.0473406	down	no
MSTRG.10138	Solyc08g006690.1	Solyc08g006690.1.1	GO:0004857(enzyme inhibitor activity)	00040(Pentose and glucuronate interconversions)	K01051	EC:3.1.1.11	pectinesterase inhibitor 6-like [Solanum lycopersicum]	NA	2.07387	2.65571	1.9289	3.19988	1.95986	1.4035	1.01451	0.0207827	0.644888	0.918421	up	no
MSTRG.10139	Solyc08g006700.3	MSTRG.10139.1;Solyc08g006700.3.1	GO:0006221(pyrimidine nucleotide biosynthetic process);GO:0007049(cell cycle);GO:0009507(chloroplast);GO:0045747(positive regulation of Notch signaling pathway)	NA	NA	NA	enhancer of rudimentary homolog [Solanum lycopersicum]	NA	13.3793	6.21743	11.658	13.6562	17.3754	9.72512	0.766862	-0.382961	0.380395	0.823534	down	no
MSTRG.1014	Solyc01g090900.3	Solyc01g090900.3.1	GO:0005739(mitochondrion);GO:0009507(chloroplast);GO:0009536(plastid);GO:0009706(chloroplast inner membrane);GO:0009941(chloroplast envelope)	NA	NA	NA	uncharacterized protein LOC101244710 [Solanum lycopersicum]	NA	14.5469	10.0463	9.65497	12.1185	13.2172	7.34045	1.04811	0.0677906	0.417451	0.842485	up	no
MSTRG.10140	Solyc08g006720.3	Solyc08g006720.3.1	GO:0004602(glutathione peroxidase activity);GO:0006979(response to oxidative stress);GO:0009507(chloroplast);GO:0055114(oxidation-reduction process);GO:0080167(response to karrikin)	00590(Arachidonic acid metabolism);00480(Glutathione metabolism)	K00432	EC:1.11.1.9	probable phospholipid hydroperoxide glutathione peroxidase [Solanum lycopersicum]	NA	168.761	155.397	159.477	201.157	188.01	162.303	0.876993	-0.189363	0.971552	0.994619	down	no
MSTRG.10141	Solyc08g006760.3;Solyc08g006770.3	MSTRG.10141.1;Solyc08g006760.3.1;MSTRG.10141.2;Solyc08g006770.3.1	GO:0051213(dioxygenase activity);GO:0051213(dioxygenase activity)	00941(Flavonoid biosynthesis);00941(Flavonoid biosynthesis)	K05278;K05277	EC:1.14.20.6;EC:1.14.20.4	protein DMR6-LIKE OXYGENASE 2 [Solanum lycopersicum]	NA	27.5816	29.9477	24.9033	23.4951	16.872	20.2652	1.35955	0.443128	0.0151532	0.221712	up	no
MSTRG.10142	Solyc08g006790.3	Solyc08g006790.3.1	GO:0046658(anchored component of plasma membrane)	00230(Purine metabolism);00240(Pyrimidine metabolism);03020(RNA polymerase)	K03006	EC:2.7.7.6	early nodulin-like protein 3 [Solanum lycopersicum]	NA	2.26312	4.41162	12.8957	1.94559	2.93025	9.82698	1.33107	0.412583	0.50148	0.871134	up	no
MSTRG.10143	Solyc08g006780.3	Solyc08g006780.3.1;MSTRG.10143.1	GO:0003677(DNA binding);GO:0005515(protein binding);GO:0008150(biological_process);GO:0009507(chloroplast);GO:0009570(chloroplast stroma);GO:0009941(chloroplast envelope)	NA	NA	NA	nucleoid-associated protein At4g30620, chloroplastic [Solanum lycopersicum]	NA	104.269	91.8888	97.3682	99.7186	88.724	81.3582	1.08794	0.121595	0.085248	0.488171	up	no
MSTRG.10144	Solyc08g006800.2	Solyc08g006800.2.1	GO:0003674(molecular_function);GO:0008150(biological_process);GO:0016021(integral component of membrane)	NA	NA	NA	uncharacterized protein LOC101251603 [Solanum lycopersicum]	NA	0.033118	0	0	0	0	0	110.393	6.78651	0.46641	0.856979	up	no
MSTRG.10145	Solyc08g006820.3	Solyc08g006820.3.1;MSTRG.10145.2	GO:0016021(integral component of membrane)	NA	NA	NA	transmembrane 9 superfamily member 9 [Solanum lycopersicum]	NA	1.59197	2.1445	4.26662	1.52724	1.39372	3.96433	1.16235	0.21704	0.490488	0.867379	up	no
MSTRG.10146	Solyc08g006840.3	MSTRG.10146.1	NA	NA	NA	NA		NA	7.78986	6.75176	9.6466	7.13422	7.58094	8.3059	1.0507	0.0713506	0.219376	0.71054	up	no
MSTRG.10147	Solyc08g006890.3	Solyc08g006890.3.1	GO:0000226(microtubule cytoskeleton organization);GO:0003924(GTPase activity);GO:0005200(structural constituent of cytoskeleton);GO:0005515(protein binding);GO:0005525(GTP binding);GO:0005618(cell wall);GO:0005730(nucleolus);GO:0005737(cytoplasm);GO:0005773(vacuole);GO:0005829(cytosol);GO:0005874(microtubule);GO:0005886(plasma membrane);GO:0007017(microtubule-based process);GO:0009506(plasmodesma…	04145(Phagosome)	K07374	NA	tubulin alpha-3 chain [Solanum lycopersicum]	NA	517.652	455.38	720.585	481.567	488.595	582.947	1.09047	0.124948	0.166678	0.645549	up	no
MSTRG.10148	Solyc08g006870.3	Solyc08g006870.3.1	GO:0005770(late endosome);GO:0005886(plasma membrane);GO:0009416(response to light stimulus);GO:0009908(flower development);GO:0009911(positive regulation of flower development);GO:0010229(inflorescence development);GO:0010540(basipetal auxin transport);GO:0016567(protein ubiquitination);GO:0045176(apical protein localization);GO:0048825(cotyledon development);GO:0048827(phyllome development);GO:…	NA	NA	NA	BTB/POZ domain-containing protein NPY1 [Solanum lycopersicum]	NA	8.80361	5.4847	8.13796	10.6818	11.4188	9.94082	0.699914	-0.514751	0.00765044	0.154608	down	no
MSTRG.10149	Solyc08g006875.1;Solyc08g006880.3	Solyc08g006875.1.1;Solyc08g006880.3.1	GO:0005770(late endosome);GO:0005886(plasma membrane);GO:0009416(response to light stimulus);GO:0009908(flower development);GO:0009911(positive regulation of flower development);GO:0010229(inflorescence development);GO:0010540(basipetal auxin transport);GO:0016567(protein ubiquitination);GO:0045176(apical protein localization);GO:0048825(cotyledon development);GO:0048827(phyllome development);GO:…	02010(ABC transporters)	K05666	NA	BTB/POZ domain-containing protein NPY1 [Solanum lycopersicum];ABC transporter C family member 2 isoform X1 [Solanum lycopersicum]	NA	25.3594	18.4472	21.4756	27.2947	26.0894	17.1464	0.92559	-0.111555	0.798245	0.962475	down	no
MSTRG.1015	Solyc01g090920.3	Solyc01g090920.3.1	GO:0005739(mitochondrion);GO:0009507(chloroplast);GO:0009536(plastid);GO:0009706(chloroplast inner membrane);GO:0009941(chloroplast envelope)	NA	NA	NA	uncharacterized protein LOC101244710 [Solanum lycopersicum]	NA	6.84358	4.16302	5.05441	5.86219	6.23338	4.70143	0.956183	-0.0646408	0.657129	0.922054	down	no
MSTRG.10150	Solyc08g006885.1	Solyc08g006885.1.1	GO:0000325(plant-type vacuole);GO:0005515(protein binding);GO:0005516(calmodulin binding);GO:0005524(ATP binding);GO:0005634(nucleus);GO:0005773(vacuole);GO:0005774(vacuolar membrane);GO:0006855(drug transmembrane transport);GO:0008559(xenobiotic transmembrane transporting ATPase activity);GO:0009506(plasmodesma);GO:0015446(ATPase-coupled arsenite transmembrane transporter activity);GO:0015700(ar…	02010(ABC transporters)	K05666	NA	ABC transporter C family member 1 [Morus notabilis]	NA	0.120013	0	0.181878	0	0	0	1006.3	9.97485	0.332854	0.794436	up	no
MSTRG.10151	Solyc08g006900.3	MSTRG.10151.2;Solyc08g006900.3.1	GO:0022625(cytosolic large ribosomal subunit)	03010(Ribosome)	K02912	NA	60S ribosomal protein L32-1 [Solanum lycopersicum]	NA	29.2817	23.6636	45.8468	29.9815	36.1343	33.2244	0.994484	-0.00797941	0.559781	0.889176	down	no
MSTRG.10152	Solyc08g006930.3	Solyc08g006930.3.1	GO:0009507(chloroplast);GO:0009522(photosystem I);GO:0009534(chloroplast thylakoid);GO:0009535(chloroplast thylakoid membrane);GO:0009579(thylakoid);GO:0015979(photosynthesis);GO:0016020(membrane);GO:0016021(integral component of membrane);GO:0016168(chlorophyll binding)	00195(Photosynthesis)	K02698	NA	photosystem I reaction center subunit psaK, chloroplastic [Solanum lycopersicum]	NA	1967.61	3412.59	2449.74	1918.41	1813.44	1693.36	1.44325	0.52932	0.0211777	0.260938	up	no
MSTRG.10153	Solyc08g006940.3	Solyc08g006940.3.1	GO:0004842(ubiquitin-protein transferase activity);GO:0005634(nucleus);GO:0006511(ubiquitin-dependent protein catabolic process);GO:0016567(protein ubiquitination)	NA	NA	NA	F-box protein SKIP19-like [Solanum lycopersicum]	NA	13.71	9.88799	17.069	13.1151	14.5682	13.6065	0.984916	-0.0219268	0.497278	0.869938	down	no
MSTRG.10154	Solyc08g006960.3	Solyc08g006960.3.1	GO:0005794(Golgi apparatus);GO:0005829(cytosol);GO:0005886(plasma membrane);GO:0005905(clathrin-coated pit);GO:0006886(intracellular protein transport);GO:0006897(endocytosis);GO:0008289(lipid binding);GO:0030125(clathrin vesicle coat);GO:0030131(clathrin adaptor complex)	04144(Endocytosis)	K11826	NA	AP-2 complex subunit mu [Solanum lycopersicum]	NA	16.4584	12.6876	20.4036	16.3365	18.2553	16.4249	0.971242	-0.0420976	0.49343	0.868268	down	no
MSTRG.10155	Solyc08g006980.3	Solyc08g006980.3.1	GO:0004842(ubiquitin-protein transferase activity);GO:0005737(cytoplasm);GO:0009966(regulation of signal transduction)	NA	NA	NA	MND1-interacting protein 1-like [Solanum lycopersicum]	NA	26.9681	17.5582	24.5824	32.3282	34.1683	26.2438	0.745186	-0.424328	0.0702992	0.449255	down	no
MSTRG.10156	Solyc08g007005.1;Solyc08g007000.3	Solyc08g007005.1.1;Solyc08g007000.3.1	GO:0004722(protein serine/threonine phosphatase activity);GO:0005543(phospholipid binding);GO:0005634(nucleus);GO:0005886(plasma membrane);GO:0006355(regulation of transcription, DNA-templated);GO:0006470(protein dephosphorylation);GO:0007275(multicellular organism development);GO:0009826(unidimensional cell growth);GO:0009933(meristem structural organization);GO:0010074(maintenance of meristem i…	NA	NA	NA	protein phosphatase 2C 29 [Solanum lycopersicum]	NA	1.9274	1.76232	2.83513	2.0785	2.2763	3.60443	0.819784	-0.286685	0.680306	0.92936	down	no
MSTRG.10157	Solyc08g007010.3	Solyc08g007010.3.1	GO:0005215(transporter activity);GO:0005515(protein binding);GO:0006810(transport);GO:0009507(chloroplast);GO:0009536(plastid);GO:0009570(chloroplast stroma);GO:0009793(embryo development ending in seed dormancy);GO:0010027(thylakoid membrane organization);GO:0016226(iron-sulfur cluster assembly)	NA	NA	NA	protein ABCI7, chloroplastic [Solanum lycopersicum]	NA	31.4314	30.5857	27.9276	29.5029	27.0669	23.678	1.12084	0.164577	0.0980922	0.51853	up	no
MSTRG.10158	Solyc08g007030.3	Solyc08g007030.3.1	GO:0003674(molecular_function);GO:0005634(nucleus);GO:0016021(integral component of membrane)	NA	NA	NA	uncharacterized protein LOC101256899 [Solanum lycopersicum]	NA	7.72354	5.7811	7.92806	7.43493	7.83724	7.25711	0.951327	-0.0719867	0.567487	0.892864	down	no
MSTRG.10159	Solyc08g007040.3	MSTRG.10159.1;Solyc08g007040.3.1	GO:0004375(glycine dehydrogenase (decarboxylating) activity);GO:0005739(mitochondrion);GO:0005960(glycine cleavage complex);GO:0006546(glycine catabolic process);GO:0009507(chloroplast);GO:0019464(glycine decarboxylation via glycine cleavage system)	00630(Glyoxylate and dicarboxylate metabolism);00260(Glycine, serine and threonine metabolism)	K02437	NA	glycine cleavage system H protein, mitochondrial [Solanum lycopersicum]	NA	288.521	594.521	427.627	280.222	200.391	250.521	1.79265	0.842096	0.00463014	0.121046	up	no
MSTRG.1016	Solyc01g090910.3	Solyc01g090910.3.1	GO:0005198(structural molecule activity);GO:0005515(protein binding);GO:0005634(nucleus);GO:0005783(endoplasmic reticulum);GO:0005789(endoplasmic reticulum membrane);GO:0005829(cytosol);GO:0005886(plasma membrane);GO:0006605(protein targeting);GO:0016021(integral component of membrane)	NA	NA	NA	vesicle-associated protein 1-1 [Solanum lycopersicum]	NA	26.7134	13.528	21.5525	26.179	32.3542	19.999	0.786862	-0.345817	0.387636	0.826646	down	no
MSTRG.10160	Solyc08g007050.2	Solyc08g007050.2.1	GO:0004497(monooxygenase activity);GO:0005783(endoplasmic reticulum);GO:0007275(multicellular organism development);GO:0010268(brassinosteroid homeostasis);GO:0016125(sterol metabolic process);GO:0016132(brassinosteroid biosynthetic process)	00904(Diterpenoid biosynthesis)	K04123	EC:1.14.13.79	PREDICTED: beta-amyrin 11-oxidase-like [Capsicum annuum]	NA	0	0	0.020112	0	0	0	67.04	6.06695	0.598508	0.903848	up	no
MSTRG.10161	Solyc08g007120.3	Solyc08g007120.3.1	GO:0005634(nucleus);GO:0031347(regulation of defense response)	NA	NA	NA	probable BOI-related E3 ubiquitin-protein ligase 2 [Solanum lycopersicum]	NA	8.80264	6.00507	6.63159	6.73648	6.85804	4.27061	1.20006	0.263112	0.105761	0.534315	up	no
MSTRG.10162	Solyc08g007110.3	MSTRG.10162.2;Solyc08g007110.3.1	GO:0000184(nuclear-transcribed mRNA catabolic process, nonsense-mediated decay);GO:0000932(P-body);GO:0003677(DNA binding);GO:0003724(RNA helicase activity);GO:0003729(mRNA binding);GO:0004386(helicase activity);GO:0005515(protein binding);GO:0005524(ATP binding);GO:0005737(cytoplasm);GO:0005829(cytosol);GO:0005886(plasma membrane);GO:0008270(zinc ion binding);GO:0009506(plasmodesma);GO:0009611(r…	03013(RNA transport);03015(mRNA surveillance pathway)	K14326	EC:3.6.4.-	regulator of nonsense transcripts 1 homolog [Solanum lycopersicum]	NA	20.1603	13.319	16.7746	22.6848	24.462	18.7365	0.762772	-0.390676	0.134964	0.59092	down	no
MSTRG.10163	Solyc08g007130.3	Solyc08g007130.3.1	GO:0000024(maltose biosynthetic process);GO:0005983(starch catabolic process);GO:0009409(response to cold);GO:0009507(chloroplast);GO:0009570(chloroplast stroma);GO:0016161(beta-amylase activity);GO:0102229(amylopectin maltohydrolase activity)	00500(Starch and sucrose metabolism)	K01177	EC:3.2.1.2	beta-amylase 3, chloroplastic-like [Solanum lycopersicum]	NA	6.31334	6.2239	9.20797	6.09031	3.04151	3.9205	1.666	0.73639	0.00706991	0.148855	up	no
MSTRG.10164	Solyc08g007140.3	Solyc08g007140.3.1;MSTRG.10164.1	GO:0003735(structural constituent of ribosome);GO:0005737(cytoplasm);GO:0005829(cytosol);GO:0005840(ribosome);GO:0006412(translation);GO:0022625(cytosolic large ribosomal subunit);GO:0042254(ribosome biogenesis);GO:0046872(metal ion binding)	03010(Ribosome)	K02921	NA	60s ribosomal protein l37a, partial [Nicotiana attenuata]	NA	87.4623	97.7107	117.27	85.9522	88.297	78.7457	1.19545	0.257555	0.0341585	0.323937	up	no
MSTRG.10165	Solyc08g007150.1	Solyc08g007150.1.1	GO:0004601(peroxidase activity);GO:0005576(extracellular region);GO:0006979(response to oxidative stress);GO:0020037(heme binding);GO:0042744(hydrogen peroxide catabolic process);GO:0046872(metal ion binding);GO:0055114(oxidation-reduction process)	00940(Phenylpropanoid biosynthesis)	K00430	EC:1.11.1.7	peroxidase 41-like [Solanum lycopersicum]	NA	0.056864	0.097742	0.042301	0.055893	0.343476	0.411669	0.242784	-2.04226	0.141503	0.603335	down	no
MSTRG.10166	Solyc08g007170.1	Solyc08g007170.1.1	GO:0003700(DNA binding transcription factor activity);GO:0005634(nucleus);GO:0006355(regulation of transcription, DNA-templated);GO:0019760(glucosinolate metabolic process);GO:0043565(sequence-specific DNA binding);GO:0044212(transcription regulatory region DNA binding)	00130(Ubiquinone and other terpenoid-quinone biosynthesis)	K12501	EC:2.5.1.117	trihelix transcription factor ASIL2-like [Solanum lycopersicum]	NA	16.7208	13.6868	16.7245	21.1738	20.1458	19.7304	0.772025	-0.37328	0.144925	0.609175	down	no
MSTRG.10167	Solyc08g007180.3	Solyc08g007180.3.1	GO:0003700(DNA binding transcription factor activity);GO:0005515(protein binding);GO:0006355(regulation of transcription, DNA-templated);GO:0009507(chloroplast);GO:0009523(photosystem II);GO:0009535(chloroplast thylakoid membrane);GO:0015979(photosynthesis);GO:0016021(integral component of membrane);GO:0016168(chlorophyll binding);GO:0018298(protein-chromophore linkage);GO:0019899(enzyme binding)…	NA	NA	NA	light-harvesting complex-like protein 3 isotype 1, chloroplastic [Solanum lycopersicum]	NA	11.5889	19.6614	18.1334	10.9474	10.5881	14.0067	1.38944	0.4745	0.0432976	0.357208	up	no
MSTRG.10168	Solyc08g007210.3	Solyc08g007210.3.1	GO:0005575(cellular_component);GO:0010025(wax biosynthetic process);GO:0016740(transferase activity);GO:0016747(transferase activity, transferring acyl groups other than amino-acyl groups);GO:0042759(long-chain fatty acid biosynthetic process)	00940(Phenylpropanoid biosynthesis);00945(Stilbenoid, diarylheptanoid and gingerol biosynthesis);00941(Flavonoid biosynthesis)	K13065	EC:2.3.1.133	shikimate O-hydroxycinnamoyltransferase [Solanum lycopersicum]	NA	6.93558	3.04236	6.22133	6.56341	6.46591	8.02349	0.769458	-0.378085	0.329411	0.793851	down	no
MSTRG.10169	Solyc08g007220.3	Solyc08g007220.3.1	GO:0003723(RNA binding);GO:0003729(mRNA binding);GO:0005634(nucleus);GO:0005737(cytoplasm);GO:0006970(response to osmotic stress);GO:0009651(response to salt stress);GO:0009737(response to abscisic acid);GO:0009738(abscisic acid-activated signaling pathway);GO:0009787(regulation of abscisic acid-activated signaling pathway);GO:0048471(perinuclear region of cytoplasm);GO:0071470(cellular response …	NA	NA	NA	RGG repeats nuclear RNA binding protein A-like isoform X1 [Solanum pennellii]	NA	119.964	96.4776	136.324	110.399	109.097	98.0607	1.11087	0.151694	0.0167887	0.233057	up	no
MSTRG.1017	Solyc01g090950.3	MSTRG.1017.1	NA	NA	NA	NA		NA	11.5031	8.26574	11.4865	10.7495	11.0868	9.99938	0.981771	-0.0265418	0.264374	0.751457	down	no
MSTRG.10170	Solyc08g007250.2	Solyc08g007250.2.1	GO:0005524(ATP binding);GO:0005739(mitochondrion);GO:0006952(defense response);GO:0043531(ADP binding)	04626(Plant-pathogen interaction)	K13459	NA	disease resistance protein At4g27190-like [Solanum lycopersicum]	NA	4.48484	6.17809	4.5437	5.73492	3.55395	2.64397	1.27435	0.349763	0.144724	0.608842	up	no
MSTRG.10171	Solyc08g007260.1	Solyc08g007260.1.1	GO:0003824(catalytic activity);GO:0005794(Golgi apparatus);GO:0016020(membrane)	NA	NA	NA	probable glycosyltransferase At5g25310 [Solanum lycopersicum]	NA	0.554478	0.086537	0.071828	0.046799	0	0	15.232	3.92903	0.0808288	0.478234	up	no
MSTRG.10172	Solyc08g007270.3	Solyc08g007270.3.1	GO:0003677(DNA binding);GO:0003700(DNA binding transcription factor activity);GO:0005515(protein binding);GO:0005634(nucleus);GO:0006351(transcription, DNA-templated);GO:0006355(regulation of transcription, DNA-templated);GO:0008283(cell proliferation);GO:0009585(red, far-red light phototransduction);GO:0009641(shade avoidance);GO:0009733(response to auxin);GO:0009735(response to cytokinin);GO:00…	NA	NA	NA	homeobox-leucine zipper protein HAT4 [Solanum lycopersicum]	NA	3.42482	2.12197	3.97105	3.4687	3.67117	2.77468	0.959988	-0.0589117	0.728163	0.9438	down	no
MSTRG.10173	Solyc08g007300.2	MSTRG.10173.2	NA	NA	NA	NA		NA	4.00742	2.78837	3.67604	3.52199	3.69492	4.74393	0.87551	-0.191805	0.845196	0.969678	down	no
MSTRG.10175	Solyc08g007340.3	MSTRG.10175.1;Solyc08g007340.3.1;MSTRG.10175.2	GO:0000139(Golgi membrane);GO:0005634(nucleus);GO:0005783(endoplasmic reticulum);GO:0015031(protein transport);GO:0048208(COPII vesicle coating);GO:0070973(protein localization to endoplasmic reticulum exit site)	NA	NA	NA	protein transport protein SEC16B homolog [Solanum lycopersicum]	NA	12.7085	7.46328	9.82667	15.9167	12.9442	12.7398	0.721106	-0.471717	0.077211	0.469232	down	no
MSTRG.10176	Solyc08g007350.2	Solyc08g007350.2.1	GO:0005634(nucleus);GO:0005737(cytoplasm);GO:0008408(3'-5' exonuclease activity)	NA	NA	NA	Werner Syndrome-like exonuclease [Solanum lycopersicum]	NA	0.39293	0.133478	0.315463	0.227363	0.075144	0.404065	1.19149	0.252763	0.743824	0.949137	up	no
MSTRG.10178	Solyc08g007360.3	Solyc08g007360.3.1	GO:0000139(Golgi membrane);GO:0005634(nucleus);GO:0005783(endoplasmic reticulum);GO:0015031(protein transport);GO:0048208(COPII vesicle coating);GO:0070973(protein localization to endoplasmic reticulum exit site)	NA	NA	NA	protein transport protein SEC16A homolog [Solanum lycopersicum]	NA	11.8981	7.15747	10.2886	10.7735	11.8099	10.132	0.896951	-0.1569	0.930569	0.988587	down	no
MSTRG.10179	Solyc08g007380.3	Solyc08g007380.3.1	GO:0000166(nucleotide binding);GO:0004780(sulfate adenylyltransferase (ADP) activity);GO:0005634(nucleus);GO:0005777(peroxisome);GO:0006790(sulfur compound metabolic process);GO:0009117(nucleotide metabolic process);GO:0009150(purine ribonucleotide metabolic process);GO:0047627(adenylylsulfatase activity)	NA	NA	NA	bifunctional adenosine 5'-phosphosulfate phosphorylase/adenylylsulfatase HINT4 [Solanum lycopersicum]	NA	3.1006	2.60263	3.47654	2.36675	2.49954	3.16907	1.14242	0.192094	0.241483	0.731482	up	no
MSTRG.1018	Solyc01g090970.3	Solyc01g090970.3.1	GO:0005576(extracellular region);GO:0006869(lipid transport);GO:0008289(lipid binding)	NA	NA	NA	alpha amylase inhibitor/lipid-transfer/seed storage superfamily protein precursor [Solanum lycopersicum]	NA	201.379	418.065	319.989	146.39	176.46	265.911	1.59561	0.674109	0.0283083	0.297249	up	no
MSTRG.10180	Solyc08g007400.3	MSTRG.10180.2;Solyc08g007400.3.1;MSTRG.10180.3	GO:0006995(cellular response to nitrogen starvation)	04136(Autophagy - other eukaryotes)	K08341	NA	vesicle-associated protein 1-2-like [Solanum lycopersicum]	NA	20.5189	9.65547	14.1335	24.7075	25.8224	17.8499	0.647967	-0.626007	0.0468467	0.368658	down	no
MSTRG.10181	Solyc08g007410.3	Solyc08g007410.3.1	GO:0002161(aminoacyl-tRNA editing activity);GO:0004812(aminoacyl-tRNA ligase activity)	04136(Autophagy - other eukaryotes)	K08341	NA	uncharacterized protein LOC101264743, partial [Solanum lycopersicum]	NA	6.29783	5.47983	6.15142	5.97806	6.47556	6.58784	0.941581	-0.0868425	0.64648	0.919286	down	no
MSTRG.10182	Solyc08g007460.2	Solyc08g007460.2.1	GO:0005886(plasma membrane);GO:0006869(lipid transport);GO:0008289(lipid binding);GO:0031225(anchored component of membrane)	NA	NA	NA	protein YLS3 [Solanum lycopersicum]	NA	0.437761	0.819269	0.108099	0.865215	1.33343	0.07026	0.60167	-0.732956	0.746776	0.949825	down	no
MSTRG.10183	Solyc08g007480.2	Solyc08g007480.2.1	GO:0003674(molecular_function);GO:0005634(nucleus);GO:0008150(biological_process)	NA	NA	NA	uncharacterized protein LOC101267255 [Solanum lycopersicum]	NA	0.359752	0.024728	0.20423	0.464473	0.25335	0.616149	0.441321	-1.1801	0.223366	0.714556	down	no
MSTRG.10184	Solyc08g007490.3	Solyc08g007490.3.1	GO:0004045(aminoacyl-tRNA hydrolase activity);GO:0005762(mitochondrial large ribosomal subunit);GO:0016149(translation release factor activity, codon specific);GO:0016150(translation release factor activity, codon nonspecific);GO:0043022(ribosome binding);GO:0070126(mitochondrial translational termination);GO:0072344(rescue of stalled ribosome)	NA	NA	NA	uncharacterized protein LOC101267545 [Solanum lycopersicum]	NA	8.75055	9.84676	12.9704	8.82518	7.85717	8.27269	1.26498	0.339119	0.0364121	0.332757	up	no
MSTRG.10185	Solyc08g007570.3	Solyc08g007570.3.1	NA	NA	NA	NA	PREDICTED: protein LITTLE ZIPPER 2-like [Solanum tuberosum]	NA	1.51441	0.924374	5.22588	2.9705	1.76816	6.13107	0.705138	-0.504022	0.542519	0.879987	down	no
MSTRG.10186	Solyc08g007510.3	Solyc08g007510.3.1	GO:0005515(protein binding);GO:0016020(membrane);GO:0016021(integral component of membrane);GO:0016192(vesicle-mediated transport)	NA	NA	NA	protein cornichon homolog 4-like [Solanum lycopersicum]	NA	1.26735	0.94212	1.23588	1.26143	1.57907	1.03516	0.888967	-0.169798	0.976171	0.995264	down	no
MSTRG.10187	Solyc08g007520.3	Solyc08g007520.3.1;MSTRG.10187.2	GO:0000176(nuclear exosome (RNase complex));GO:0000177(cytoplasmic exosome (RNase complex));GO:0000467(exonucleolytic trimming to generate mature 3'-end of 5.8S rRNA from tricistronic rRNA transcript (SSU-rRNA, 5.8S rRNA, LSU-rRNA));GO:0017091(AU-rich element binding);GO:0034427(nuclear-transcribed mRNA catabolic process, exonucleolytic, 3'-5');GO:0034473(U1 snRNA 3'-end processing);GO:0034475(U4…	03018(RNA degradation)	K12589	NA	exosome complex exonuclease RRP42 isoform X1 [Solanum lycopersicum]	NA	4.06585	4.08526	4.40078	3.53685	2.40399	4.29151	1.22669	0.294769	0.130843	0.583117	up	no
MSTRG.10188	Solyc08g007530.3	Solyc08g007530.3.1	GO:0003677(DNA binding);GO:0003680(AT DNA binding);GO:0005634(nucleus);GO:0005654(nucleoplasm);GO:0005730(nucleolus);GO:0005737(cytoplasm);GO:0005739(mitochondrion);GO:0006351(transcription, DNA-templated);GO:0006355(regulation of transcription, DNA-templated);GO:0043565(sequence-specific DNA binding);GO:0098687(chromosomal region)	NA	NA	NA	AT-hook motif nuclear-localized protein 1 [Solanum lycopersicum]	NA	1.79407	1.12795	2.45892	3.17597	3.16354	3.7177	0.535034	-0.902298	0.00926413	0.170197	down	no
MSTRG.10189	Solyc08g007540.3	Solyc08g007540.3.1	GO:0005575(cellular_component);GO:0009737(response to abscisic acid);GO:0016597(amino acid binding)	NA	NA	NA	ACT domain-containing protein ACR8 [Solanum lycopersicum]	NA	4.11762	2.94027	3.55742	5.84665	5.13927	1.99041	0.818051	-0.289737	0.768221	0.954998	down	no
MSTRG.1019	Solyc01g090990.3	Solyc01g090990.3.1	GO:0005198(structural molecule activity);GO:0005783(endoplasmic reticulum);GO:0005789(endoplasmic reticulum membrane);GO:0008150(biological_process);GO:0016021(integral component of membrane)	NA	NA	NA	vesicle-associated membrane protein [Solanum lycopersicum]	NA	7.2035	6.43551	7.82489	7.36982	5.63796	7.82204	1.03044	0.0432619	0.385758	0.825959	up	no
MSTRG.10190	Solyc08g007590.3	Solyc08g007590.3.1	GO:0005342(organic acid transmembrane transporter activity);GO:0005887(integral component of plasma membrane)	NA	NA	NA	probable sodium/metabolite cotransporter BASS5, chloroplastic isoform X1 [Solanum lycopersicum]	NA	14.999	9.71274	12.8859	15.3746	17.3491	12.8456	0.825066	-0.277418	0.479581	0.860087	down	no
MSTRG.10191	Solyc08g007630.1	Solyc08g007630.1.1	GO:0005515(protein binding);GO:0005524(ATP binding);GO:0005576(extracellular region);GO:0006952(defense response);GO:0043531(ADP binding)	03040(Spliceosome)	K12818	EC:3.6.4.13	putative disease resistance RPP13-like protein 1 [Solanum lycopersicum]	NA	2.35173	1.34769	2.09262	2.15511	2.25307	2.41208	0.849241	-0.235754	0.629791	0.915499	down	no
MSTRG.10192	Solyc08g007640.1	Solyc08g007640.1.1	NA	NA	NA	NA	LOW QUALITY PROTEIN: putative disease resistance RPP13-like protein 1 [Solanum pennellii]	NA	6.15886	4.23734	6.63303	5.96609	6.30824	6.78716	0.893384	-0.162648	0.932096	0.988718	down	no
MSTRG.10193	Solyc08g007680.1	Solyc08g007680.1.1	GO:0004252(serine-type endopeptidase activity);GO:0005618(cell wall)	NA	NA	NA	subtilisin-like protease SBT1.7 [Solanum lycopersicum]	NA	3.67585	4.86657	9.37175	3.9605	4.35798	5.16587	1.32852	0.409815	0.129377	0.580759	up	no
MSTRG.10194	Solyc08g007740.2	Solyc08g007740.2.1	GO:0005634(nucleus);GO:0008150(biological_process)	NA	NA	NA	YTH domain-containing protein ECT3-like isoform X2 [Solanum pennellii]	NA	1.75134	1.00399	1.40067	2.05283	1.72586	1.51151	0.785604	-0.348126	0.454959	0.856979	down	no
MSTRG.10195	Solyc08g007750.3;Solyc08g007755.1	MSTRG.10195.2;Solyc08g007755.1.1;Solyc08g007750.3.1	GO:0005634(nucleus);GO:0008150(biological_process)	NA	NA	NA	uncharacterized protein LOC101246551 [Solanum lycopersicum];uncharacterized protein LOC101247445 isoform X1 [Solanum lycopersicum]	NA	7.39134	5.58621	7.3293	7.11045	7.57601	6.25963	0.969482	-0.0447147	0.413535	0.842265	down	no
MSTRG.10196	Solyc08g007760.3	Solyc08g007760.3.1	GO:0005634(nucleus);GO:0008150(biological_process)	NA	NA	NA	YTH domain-containing protein 1 isoform X1 [Solanum lycopersicum]	NA	14.9058	12.9243	11.9944	12.3996	16.6208	12.1714	0.966808	-0.0486982	0.549357	0.88289	down	no
MSTRG.10197	Solyc08g007770.3;Solyc08g007780.3	MSTRG.10197.1;Solyc08g007780.3.1;Solyc08g007770.3.1	GO:0005576(extracellular region);GO:0005618(cell wall);GO:0009664(plant-type cell wall organization);GO:0009826(unidimensional cell growth);GO:0009828(plant-type cell wall loosening);GO:0009831(plant-type cell wall modification involved in multidimensional cell growth);GO:0016020(membrane);GO:0016020(membrane)	NA	NA	NA	expansin-A18 [Solanum lycopersicum];PGR5-like protein 1B, chloroplastic isoform X1 [Cicer arietinum]	NA	38.023	29.3583	30.6205	42.0529	43.1287	35.5582	0.811678	-0.301021	0.448659	0.856979	down	no
MSTRG.10198	Solyc08g007790.3	Solyc08g007790.3.1	GO:0003985(acetyl-CoA C-acetyltransferase activity);GO:0004421(hydroxymethylglutaryl-CoA synthase activity);GO:0005739(mitochondrion);GO:0005829(cytosol);GO:0009506(plasmodesma);GO:0016126(sterol biosynthetic process);GO:0019287(isopentenyl diphosphate biosynthetic process, mevalonate pathway)	00650(Butanoate metabolism);00072(Synthesis and degradation of ketone bodies);00280(Valine, leucine and isoleucine degradation);00900(Terpenoid backbone biosynthesis)	K01641	EC:2.3.3.10	3-hydroxy-3-methylglutaryl coenzyme A synthase [Solanum lycopersicum]	NA	14.8554	7.90989	9.67016	13.4996	14.371	7.64627	0.913241	-0.130932	0.951594	0.990937	down	no
MSTRG.10199	Solyc08g007860.3	Solyc08g007860.3.1	GO:0005576(extracellular region);GO:0005783(endoplasmic reticulum);GO:0005886(plasma membrane);GO:0008654(phospholipid biosynthetic process);GO:0016020(membrane);GO:0016746(transferase activity, transferring acyl groups);GO:0019375(galactolipid biosynthetic process);GO:0019432(triglyceride biosynthetic process);GO:0045017(glycerolipid biosynthetic process);GO:0071617(lysophospholipid acyltransfer…	00561(Glycerolipid metabolism);00564(Glycerophospholipid metabolism);00565(Ether lipid metabolism)	K13519	EC:2.3.1.51;EC:2.3.1.23	lysophospholipid acyltransferase 1 [Solanum lycopersicum]	NA	17.8103	16.0172	19.0638	18.2784	18.4415	16.4886	0.994041	-0.00862306	0.283331	0.766714	down	no
MSTRG.1020	Solyc01g091020.3	Solyc01g091020.3.1;MSTRG.1020.2	GO:0000139(Golgi membrane);GO:0000149(SNARE binding);GO:0005484(SNAP receptor activity);GO:0005797(Golgi medial cisterna);GO:0005801(cis-Golgi network);GO:0006888(ER to Golgi vesicle-mediated transport);GO:0006891(intra-Golgi vesicle-mediated transport);GO:0006906(vesicle fusion);GO:0031201(SNARE complex);GO:0048209(regulation of vesicle targeting, to, from or within Golgi)	04130(SNARE interactions in vesicular transport)	K08495	NA	Golgi SNAP receptor complex member 1-2 [Solanum lycopersicum]	NA	7.72751	7.20925	8.55516	6.84958	7.20572	8.16743	1.05711	0.0801288	0.195865	0.683941	up	no
MSTRG.10200	Solyc08g007910.3	Solyc08g007910.3.1	GO:0004672(protein kinase activity);GO:0004712(protein serine/threonine/tyrosine kinase activity);GO:0005524(ATP binding);GO:0005829(cytosol);GO:0005886(plasma membrane);GO:0006355(regulation of transcription, DNA-templated);GO:0006468(protein phosphorylation);GO:0007165(signal transduction)	NA	NA	NA	probable serine/threonine-protein kinase SIS8 isoform X1 [Solanum lycopersicum]	NA	4.94937	3.16168	3.70919	5.316	6.04108	4.55732	0.742739	-0.429072	0.169849	0.649757	down	no
MSTRG.10201	Solyc08g007950.3	Solyc08g007950.3.1	GO:0003723(RNA binding);GO:0005730(nucleolus);GO:0032040(small-subunit processome)	NA	NA	NA	uncharacterized protein LOC101250822 [Solanum lycopersicum]	NA	24.9484	33.5019	24.9334	23.6338	18.8898	15.8537	1.42836	0.514357	0.0170104	0.234036	up	no
MSTRG.10202	Solyc08g007970.3	MSTRG.10202.2;Solyc08g007970.3.1	GO:0003674(molecular_function);GO:0008150(biological_process)	NA	NA	NA	early endosome antigen 1 [Solanum lycopersicum]	NA	18.7926	8.29769	12.9019	15.0193	17.1133	8.24766	0.99039	-0.013931	0.711548	0.938573	down	no
MSTRG.10203	Solyc08g007990.3	Solyc08g007990.3.1	GO:0000469(cleavage involved in rRNA processing);GO:0004521(endoribonuclease activity);GO:0030490(maturation of SSU-rRNA);GO:0030688(preribosome, small subunit precursor)	03008(Ribosome biogenesis in eukaryotes)	K11883	NA	uncharacterized protein LOC101252008 [Solanum lycopersicum]	NA	20.744	10.6996	17.0405	25.1386	29.2579	24.1301	0.617423	-0.695669	0.00252298	0.0868772	down	no
MSTRG.10204	Solyc08g008030.3	Solyc08g008030.3.1	GO:0003677(DNA binding);GO:0005515(protein binding);GO:0005634(nucleus);GO:0006351(transcription, DNA-templated);GO:0006355(regulation of transcription, DNA-templated)	NA	NA	NA	AT-hook motif nuclear-localized protein 5-like [Solanum lycopersicum]	NA	6.25166	3.53597	6.5157	6.97032	7.13622	6.14288	0.805126	-0.312714	0.360722	0.811904	down	no
MSTRG.10205	Solyc08g008040.3	MSTRG.10205.2;Solyc08g008040.3.1	GO:0000462(maturation of SSU-rRNA from tricistronic rRNA transcript (SSU-rRNA, 5.8S rRNA, LSU-rRNA));GO:0005730(nucleolus);GO:0032040(small-subunit processome);GO:0070181(small ribosomal subunit rRNA binding)	NA	NA	NA	rRNA-processing protein UTP23 homolog isoform X2 [Solanum lycopersicum]	NA	12.7624	9.8287	10.6665	10.8942	11.1143	9.6496	1.05052	0.0711076	0.158997	0.634325	up	no
MSTRG.10206	Solyc08g008070.1	Solyc08g008070.1.1	GO:0005249(voltage-gated potassium channel activity);GO:0005634(nucleus);GO:0006813(potassium ion transport);GO:0008076(voltage-gated potassium channel complex);GO:0016020(membrane);GO:0016567(protein ubiquitination);GO:0051260(protein homooligomerization)	NA	NA	NA	BTB/POZ domain-containing protein At5g41330 [Solanum lycopersicum]	NA	4.92095	3.81006	4.54337	5.57737	8.77596	5.77181	0.659592	-0.600355	0.0885456	0.496906	down	no
MSTRG.10207	Solyc08g008087.1	MSTRG.10207.1	NA	NA	NA	NA		NA	11.6069	8.24166	13.0038	8.81475	23.9883	4.85549	0.872373	-0.196983	0.958348	0.991942	down	no
MSTRG.10208	Solyc08g008120.3	Solyc08g008120.3.1	GO:0005515(protein binding);GO:0005634(nucleus);GO:0009788(negative regulation of abscisic acid-activated signaling pathway);GO:0016874(ligase activity);GO:0032434(regulation of proteasomal ubiquitin-dependent protein catabolic process);GO:0032436(positive regulation of proteasomal ubiquitin-dependent protein catabolic process)	NA	NA	NA	uncharacterized protein LOC101255014 [Solanum lycopersicum]	NA	5.50657	4.38913	5.69233	6.60702	7.15299	6.97635	0.751725	-0.411724	0.214699	0.705508	down	no
MSTRG.10209	Solyc08g008130.3	Solyc08g008130.3.1	GO:0005634(nucleus);GO:0008270(zinc ion binding);GO:0016925(protein sumoylation);GO:0019789(SUMO transferase activity);GO:0051176(positive regulation of sulfur metabolic process)	04120(Ubiquitin mediated proteolysis)	K04706	NA	E4 SUMO-protein ligase PIAL2 isoform X1 [Solanum lycopersicum]	NA	7.78517	5.4006	6.58119	7.67038	7.40219	8.63115	0.833918	-0.262022	0.520645	0.878034	down	no
MSTRG.1021	Solyc01g091030.3	Solyc01g091030.3.1	GO:0005739(mitochondrion);GO:0009733(response to auxin)	04075(Plant hormone signal transduction)	K14488	NA	auxin-induced protein 10A5 [Solanum lycopersicum]	NA	32.3342	17.5136	17.9109	28.9865	38.1172	20.5987	0.772598	-0.37221	0.501724	0.871194	down	no
MSTRG.10210	Solyc08g008140.3	Solyc08g008140.3.1	NA	04120(Ubiquitin mediated proteolysis)	K04706	NA	E4 SUMO-protein ligase PIAL2 isoform X2 [Solanum lycopersicum]	NA	0.534444	0.403584	0	1.66653	0.733866	0.892332	0.284879	-1.81158	0.233794	0.723248	down	no
MSTRG.10211		MSTRG.10211.1	NA	NA	NA	NA		NA	19.6916	9.66375	9.84304	18.4585	18.1392	111.496	0.264687	-1.91764	0.0119068	0.195317	down	no
MSTRG.10212	Solyc08g008150.1	Solyc08g008150.1.1	NA	NA	NA	NA	uncharacterized protein LOC104648615 [Solanum lycopersicum]	NA	0.76854	0.19579	0.255829	0.010455	0.593048	0.108829	1.71291	0.776447	0.5823	0.899177	up	no
MSTRG.10213	Solyc08g008160.3	MSTRG.10213.1	NA	NA	NA	NA		NA	8.10876	4.57354	6.08231	6.51513	7.69924	6.08859	0.92423	-0.113677	0.878712	0.977783	down	no
MSTRG.10214	Solyc08g008170.3	MSTRG.10214.1;Solyc08g008170.3.1	GO:0004683(calmodulin-dependent protein kinase activity);GO:0005516(calmodulin binding);GO:0005634(nucleus);GO:0005737(cytoplasm);GO:0009738(abscisic acid-activated signaling pathway);GO:0009931(calcium-dependent protein serine/threonine kinase activity);GO:0018105(peptidyl-serine phosphorylation);GO:0035556(intracellular signal transduction);GO:0046777(protein autophosphorylation)	04626(Plant-pathogen interaction)	K13412	EC:2.7.11.1	calcium-dependent protein kinase 1 [Solanum lycopersicum]	NA	2.83244	1.7813	3.02209	3.94398	3.92202	3.20545	0.689686	-0.535989	0.0364851	0.332757	down	no
MSTRG.10215	Solyc08g008180.2	MSTRG.10215.1	NA	NA	NA	NA		NA	6.15406	2.36886	5.99226	8.09679	8.69848	7.57054	0.595719	-0.747295	0.0250504	0.282216	down	no
MSTRG.10216	Solyc08g008210.3	Solyc08g008210.3.1	GO:0005753(mitochondrial proton-transporting ATP synthase complex);GO:0005773(vacuole);GO:0005774(vacuolar membrane);GO:0015986(ATP synthesis coupled proton transport);GO:0015991(ATP hydrolysis coupled proton transport);GO:0033178(proton-transporting two-sector ATPase complex, catalytic domain);GO:0046961(proton-transporting ATPase activity, rotational mechanism)	00190(Oxidative phosphorylation);04145(Phagosome)	K02150	NA	V-type proton ATPase subunit E [Solanum lycopersicum]	NA	47.1243	35.0823	52.0637	40.2508	48.1254	42.2596	1.02782	0.0395896	0.155724	0.630956	up	no
MSTRG.10217	Solyc08g008220.3	Solyc08g008220.3.1	GO:0004842(ubiquitin-protein transferase activity);GO:0005524(ATP binding);GO:0005737(cytoplasm);GO:0006511(ubiquitin-dependent protein catabolic process);GO:0016740(transferase activity);GO:0016925(protein sumoylation)	04141(Protein processing in endoplasmic reticulum);04120(Ubiquitin mediated proteolysis)	K06689	EC:2.3.2.23	hypothetical protein CARUB_v10020996mg, partial [Capsella rubella]	NA	482.963	222.55	347.831	463.522	483.964	411.813	0.774917	-0.367886	0.253879	0.743338	down	no
MSTRG.10218	Solyc08g008230.3	Solyc08g008230.3.1	GO:0003674(molecular_function);GO:0005886(plasma membrane);GO:0008150(biological_process);GO:0016021(integral component of membrane)	NA	NA	NA	Arabinogalactan peptide 20 [Capsicum annuum]	NA	11.8028	10.2614	16.5309	13.1403	17.8565	16.6857	0.80942	-0.30504	0.536343	0.878137	down	no
MSTRG.10219	Solyc08g008250.2	Solyc08g008250.2.1	GO:0005516(calmodulin binding);GO:0006357(regulation of transcription by RNA polymerase II);GO:0006400(tRNA modification);GO:0033588(Elongator holoenzyme complex);GO:0080178(5-carbamoylmethyl uridine residue modification)	NA	NA	NA	protein KTI12 homolog [Solanum lycopersicum]	NA	10.4188	4.71399	9.51793	7.42047	7.49313	6.71652	1.13965	0.188591	0.207732	0.696668	up	no
MSTRG.1022	Solyc01g091040.3	Solyc01g091040.3.1	GO:0003674(molecular_function);GO:0005886(plasma membrane);GO:0009506(plasmodesma);GO:0016021(integral component of membrane);GO:0016032(viral process)	NA	NA	NA	cysteine-rich repeat secretory protein 15 [Solanum lycopersicum]	NA	6.79475	3.79879	6.15929	5.84629	7.13262	4.184	0.976106	-0.0348907	0.676638	0.928082	down	no
MSTRG.10220	Solyc08g008270.3	Solyc08g008270.3.1	GO:0008150(biological_process);GO:0009507(chloroplast);GO:0016021(integral component of membrane);GO:0016746(transferase activity, transferring acyl groups)	NA	NA	NA	uncharacterized protein LOC101258284 [Solanum lycopersicum]	NA	27.6506	39.0469	29.832	30.1756	23.4365	23.1155	1.25808	0.331224	0.0848327	0.486746	up	no
MSTRG.10221	Solyc08g008290.3	Solyc08g008290.3.1	NA	NA	NA	NA	uncharacterized protein LOC778318 precursor [Solanum lycopersicum]	NA	36.5529	15.0333	32.6398	46.9274	52.3574	35.3091	0.625779	-0.676275	0.0399728	0.346041	down	no
MSTRG.10222	Solyc08g008273.1	Solyc08g008273.1.1	NA	NA	NA	NA	probable WRKY transcription factor 53 [Solanum lycopersicum]	NA	1.45188	2.23019	1.39114	1.39652	1.2397	1.18122	1.32895	0.410291	0.271089	0.756706	up	no
MSTRG.10223	Solyc08g008277.1	Solyc08g008277.1.1	NA	NA	NA	NA	PREDICTED: probable WRKY transcription factor 41 [Nicotiana tomentosiformis]	NA	0.19639	0.244839	0.34347	0.03029	0.553499	0.567158	0.681786	-0.55261	0.74993	0.950674	down	no
MSTRG.10224	Solyc08g008280.3	Solyc08g008280.3.1	GO:0009737(response to abscisic acid)	04626(Plant-pathogen interaction)	K16225	NA	probable WRKY transcription factor 53 [Solanum lycopersicum]	NA	1.12084	1.11914	1.21603	1.0315	7.17776	1.18455	0.367904	-1.4426	0.0894086	0.499232	down	no
MSTRG.10225	Solyc08g008300.1	Solyc08g008300.1.1	NA	NA	NA	NA		NA	6.31128	3.95263	3.60929	6.8548	8.21925	3.42451	0.749961	-0.415112	0.659333	0.92258	down	no
MSTRG.10226	Solyc08g008305.1	Solyc08g008305.1.1	GO:0003677(DNA binding);GO:0003700(DNA binding transcription factor activity);GO:0005634(nucleus);GO:0006351(transcription, DNA-templated);GO:0006355(regulation of transcription, DNA-templated);GO:0009873(ethylene-activated signaling pathway);GO:0010200(response to chitin)	NA	NA	NA	ethylene-responsive transcription factor ERF061 [Solanum lycopersicum]	NA	12.4992	5.72612	8.50847	9.51282	10.2626	5.84519	1.04345	0.0613602	0.533893	0.878121	up	no
MSTRG.10227	Solyc08g008330.3;Solyc08g008340.3	Solyc08g008330.3.1;Solyc08g008340.3.1	GO:0003674(molecular_function);GO:0005739(mitochondrion);GO:0008150(biological_process);GO:0009507(chloroplast);GO:0004550(nucleoside diphosphate kinase activity);GO:0005622(intracellular);GO:0006163(purine nucleotide metabolic process);GO:0006220(pyrimidine nucleotide metabolic process);GO:0009142(nucleoside triphosphate biosynthetic process)	00230(Purine metabolism);00240(Pyrimidine metabolism);04016(MAPK signaling pathway - plant)	K00940	EC:2.7.4.6	uncharacterized protein LOC101259769 [Solanum lycopersicum];nucleoside diphosphate kinase 3 [Solanum lycopersicum]	NA	7.86711	8.88393	12.5028	6.91778	8.70143	9.59104	1.1604	0.214616	0.156285	0.631882	up	no
MSTRG.10228	Solyc08g008350.3	Solyc08g008350.3.1;MSTRG.10228.2	GO:0003674(molecular_function);GO:0005575(cellular_component);GO:0008150(biological_process)	NA	NA	NA	uncharacterized protein LOC101260556 [Solanum lycopersicum]	NA	53.9918	34.6652	44.8251	57.0466	57.1496	44.9713	0.838627	-0.253898	0.526235	0.878034	down	no
MSTRG.10229	Solyc08g008370.3	Solyc08g008370.3.1	GO:0005515(protein binding);GO:0005634(nucleus);GO:0005737(cytoplasm)	NA	NA	NA	B2 protein [Solanum lycopersicum]	NA	10.2665	3.62329	9.92789	11.1696	41.9784	10.2087	0.37593	-1.41146	0.0193368	0.248299	down	no
MSTRG.1023	Solyc01g091050.3	Solyc01g091050.3.1	GO:0030599(pectinesterase activity);GO:0046910(pectinesterase inhibitor activity);GO:0071944(cell periphery)	00040(Pentose and glucuronate interconversions)	K01051	EC:3.1.1.11	pectinesterase 2 [Solanum lycopersicum]	NA	6.98252	13.9319	6.55304	7.48349	7.25948	27.8833	0.644379	-0.634018	0.535344	0.878121	down	no
MSTRG.10230	Solyc08g008410.3	MSTRG.10230.2;Solyc08g008410.3.1	GO:0003700(DNA binding transcription factor activity);GO:0005634(nucleus);GO:0009414(response to water deprivation);GO:0010118(stomatal movement);GO:0010167(response to nitrate);GO:0042128(nitrate assimilation)	NA	NA	NA	protein NLP6-like isoform X1 [Solanum lycopersicum]	NA	11.841	5.01683	6.96534	10.9572	9.58028	5.84273	0.903071	-0.147089	0.957418	0.991866	down	no
MSTRG.10231	Solyc08g008420.3	Solyc08g008420.3.1;MSTRG.10231.2	GO:0005515(protein binding);GO:0005622(intracellular);GO:0005623(cell);GO:0005739(mitochondrion);GO:0005743(mitochondrial inner membrane);GO:0005774(vacuolar membrane);GO:0005886(plasma membrane);GO:0006850(mitochondrial pyruvate transmembrane transport);GO:0009507(chloroplast);GO:0010119(regulation of stomatal movement);GO:0016020(membrane);GO:0031305(integral component of mitochondrial inner me…	NA	NA	NA	SWEET transporter protein 7a [Solanum tuberosum]	NA	11.4953	1.65185	5.88821	9.74622	13.2753	5.44333	0.668735	-0.580494	0.353245	0.807877	down	no
MSTRG.10234	Solyc08g008455.1	Solyc08g008455.1.1	GO:0005515(protein binding);GO:0005634(nucleus);GO:0005737(cytoplasm);GO:0005874(microtubule);GO:0005886(plasma membrane)	NA	NA	NA	protein KINESIN LIGHT CHAIN-RELATED 1-like [Solanum pennellii]	NA	10.1732	7.58347	11.7339	12.5102	13.4968	11.1989	0.792632	-0.335278	0.254848	0.743338	down	no
MSTRG.10235	Solyc08g008470.2	Solyc08g008470.2.1	NA	NA	NA	NA	kinesin light chain I2I isoform [Solanum lycopersicum]	NA	16.5311	16.7748	20.0445	14.734	15.2718	21.3108	1.03963	0.0560732	0.445786	0.855453	up	no
MSTRG.10236	Solyc08g008490.3	MSTRG.10236.2;MSTRG.10236.3;MSTRG.10236.1;Solyc08g008490.3.1	GO:0005737(cytoplasm);GO:0005834(heterotrimeric G-protein complex);GO:0007165(signal transduction)	NA	NA	NA	uncharacterized WD repeat-containing protein C3H5.08c isoform X1 [Solanum lycopersicum]	NA	6.1789	3.67972	6.23255	8.36773	9.0823	8.71246	0.615047	-0.701231	0.000400778	0.0298525	down	no
MSTRG.10237	Solyc08g008510.3	Solyc08g008510.3.1	GO:0005737(cytoplasm);GO:0005886(plasma membrane);GO:0008150(biological_process)	NA	NA	NA	plant UBX domain-containing protein 10-like [Solanum lycopersicum]	NA	14.9525	8.6123	11.2793	14.2309	17.0017	11.9887	0.806179	-0.310829	0.429321	0.843223	down	no
MSTRG.10238	Solyc08g008520.3;Solyc08g008530.1	MSTRG.10238.1;Solyc08g008520.3.1;Solyc08g008530.1.1	GO:0005634(nucleus);GO:0008150(biological_process);GO:0046872(metal ion binding);GO:0005737(cytoplasm);GO:0005975(carbohydrate metabolic process);GO:0016832(aldehyde-lyase activity)	NA	NA	NA	protein yippee-like At4g27745 [Solanum lycopersicum];uncharacterized protein LOC101264744 [Solanum lycopersicum]	NA	11.4441	9.60449	15.9348	13.0508	13.0088	15.4115	0.891788	-0.165227	0.943277	0.990449	down	no
MSTRG.10239	Solyc08g008550.3	MSTRG.10239.2;Solyc08g008550.3.1	GO:0005737(cytoplasm)	NA	NA	NA	serine/threonine-protein kinase BLUS1-like [Solanum lycopersicum]	NA	15.9977	8.83317	13.4654	14.4277	16.1607	9.02464	0.966757	-0.0487744	0.71124	0.93855	down	no
MSTRG.1024	Solyc01g091070.3	MSTRG.1024.2;MSTRG.1024.3;Solyc01g091070.3.1	GO:0004177(aminopeptidase activity);GO:0005737(cytoplasm);GO:0005829(cytosol);GO:0006508(proteolysis);GO:0008235(metalloexopeptidase activity);GO:0016485(protein processing);GO:0031365(N-terminal protein amino acid modification);GO:0046872(metal ion binding)	NA	NA	NA	methionine aminopeptidase 1A [Solanum lycopersicum]	NA	12.9439	6.79272	10.3729	13.0999	15.5486	12.0135	0.740482	-0.433464	0.12469	0.572875	down	no
MSTRG.10240	Solyc08g008590.3	Solyc08g008590.3.1	GO:0003735(structural constituent of ribosome);GO:0005634(nucleus);GO:0005840(ribosome);GO:0006412(translation);GO:0009793(embryo development ending in seed dormancy);GO:0016567(protein ubiquitination);GO:0070628(proteasome binding)	NA	NA	NA	ubiquitin-60S ribosomal protein L40 isoform X1 [Cinnamomum micranthum f. kanehirae]	NA	34.8337	30.5651	42.0094	28.8314	30.7537	26.0002	1.25498	0.327669	0.0023715	0.0847381	up	no
MSTRG.10241	Solyc08g008630.3	MSTRG.10241.2;Solyc08g008630.3.1	GO:0008150(biological_process);GO:0009534(chloroplast thylakoid);GO:0009941(chloroplast envelope);GO:0016853(isomerase activity)	00906(Carotenoid biosynthesis)	K17911	EC:5.2.1.14	beta-carotene isomerase D27, chloroplastic [Solanum lycopersicum]	NA	270.042	251.509	214.317	252.22	235.368	144.751	1.16372	0.218745	0.135033	0.59092	up	no
MSTRG.10242	Solyc08g013670.3	Solyc08g013670.3.1	GO:0005516(calmodulin binding);GO:0009507(chloroplast);GO:0009522(photosystem I);GO:0009534(chloroplast thylakoid);GO:0009535(chloroplast thylakoid membrane);GO:0009543(chloroplast thylakoid lumen);GO:0009579(thylakoid);GO:0009773(photosynthetic electron transport in photosystem I);GO:0015979(photosynthesis);GO:0030093(chloroplast photosystem I)	00195(Photosynthesis)	K02701	NA	photosystem I reaction center subunit [Solanum lycopersicum]	NA	2936.33	4420.52	3410.63	2840.98	2777.34	2489.51	1.32804	0.409294	0.0326345	0.316898	up	no
MSTRG.10243	Solyc08g008670.3	MSTRG.10243.1;Solyc08g008670.3.1	GO:0004615(phosphomannomutase activity);GO:0005515(protein binding);GO:0005737(cytoplasm);GO:0005829(cytosol);GO:0006013(mannose metabolic process);GO:0006487(protein N-linked glycosylation);GO:0009298(GDP-mannose biosynthetic process);GO:0009651(response to salt stress);GO:0019307(mannose biosynthetic process);GO:0019853(L-ascorbic acid biosynthetic process);GO:0045047(protein targeting to ER)	00051(Fructose and mannose metabolism);00520(Amino sugar and nucleotide sugar metabolism)	K17497	EC:5.4.2.8	phosphomannomutase [Solanum lycopersicum]	NA	5.67375	6.62129	8.02805	5.14387	3.62756	6.26515	1.35158	0.434644	0.0593644	0.412988	up	no
MSTRG.10244	Solyc08g013710.3	Solyc08g013710.3.1;MSTRG.10244.1	GO:0005737(cytoplasm);GO:0008270(zinc ion binding);GO:0016021(integral component of membrane)	NA	NA	NA	RING-variant domain-containing protein [Solanum lycopersicum]	NA	8.26031	8.38279	9.66279	7.51952	10.408	7.4429	1.03687	0.0522355	0.312593	0.790298	up	no
MSTRG.10245	Solyc08g013720.3	MSTRG.10245.1;MSTRG.10245.3;Solyc08g013720.3.1	GO:0009507(chloroplast)	NA	NA	NA	uncharacterized protein LOC101243804 isoform X1 [Solanum lycopersicum]	NA	4.88561	11.3682	9.15805	3.83852	3.26867	6.41151	1.87975	0.910544	0.0147778	0.218787	up	no
MSTRG.10246	Solyc08g013730.3	Solyc08g013730.3.1;MSTRG.10246.1;MSTRG.10246.3	GO:0005887(integral component of plasma membrane);GO:0009992(cellular water homeostasis);GO:0015250(water channel activity);GO:0015254(glycerol channel activity);GO:0034220(ion transmembrane transport)	NA	NA	NA	probable aquaporin NIP5-1-like [Solanum lycopersicum]	NA	13.2836	12.9368	55.4535	34.177	26.1873	29.5857	0.907991	-0.139249	0.945922	0.990486	down	no
MSTRG.10247	Solyc08g013840.3	Solyc08g013840.3.1	GO:0005737(cytoplasm);GO:0005829(cytosol);GO:0005886(plasma membrane);GO:0016311(dephosphorylation);GO:0016787(hydrolase activity);GO:0046872(metal ion binding);GO:0050308(sugar-phosphatase activity)	00740(Riboflavin metabolism)	K20884	EC:2.7.1.26;EC:3.1.3.102	haloacid dehalogenase-like hydrolase domain-containing protein Sgpp [Solanum lycopersicum]	NA	9.06749	16.2421	10.1861	9.00365	7.08512	4.81131	1.69835	0.764135	0.0151092	0.221712	up	no
MSTRG.10248	Solyc08g013860.3	Solyc08g013860.3.1	GO:0004470(malic enzyme activity);GO:0004471(malate dehydrogenase (decarboxylating) (NAD+) activity);GO:0005515(protein binding);GO:0005524(ATP binding);GO:0005739(mitochondrion);GO:0006090(pyruvate metabolic process);GO:0006108(malate metabolic process);GO:0008270(zinc ion binding);GO:0008948(oxaloacetate decarboxylase activity);GO:0009507(chloroplast);GO:0009651(response to salt stress);GO:0016…	00620(Pyruvate metabolism);00710(Carbon fixation in photosynthetic organisms)	K00028	EC:1.1.1.39	NAD-dependent malic enzyme 62 kDa isoform, mitochondrial [Solanum lycopersicum]	NA	19.8575	12.3659	19.1429	21.6238	20.887	19.1991	0.832385	-0.264678	0.364027	0.814487	down	no
MSTRG.10249	Solyc08g013880.3;Solyc08g013890.3	MSTRG.10249.2;Solyc08g013880.3.1;Solyc08g013890.3.1	GO:0003674(molecular_function);GO:0005886(plasma membrane);GO:0008150(biological_process);GO:0016021(integral component of membrane);GO:0016021(integral component of membrane)	04016(MAPK signaling pathway - plant);04075(Plant hormone signal transduction)	K13422	NA	uncharacterized GPI-anchored protein At1g61900-like isoform X3 [Solanum lycopersicum]	NA	5.35464	3.63604	5.56972	6.30657	6.37271	6.25983	0.768801	-0.379318	0.0762105	0.466477	down	no
MSTRG.1025	Solyc01g091080.3	Solyc01g091080.3.1	GO:0000226(microtubule cytoskeleton organization);GO:0005096(GTPase activator activity);GO:0005874(microtubule);GO:0006457(protein folding);GO:0007021(tubulin complex assembly);GO:0043547(positive regulation of GTPase activity);GO:0048487(beta-tubulin binding)	NA	NA	NA	tubulin-folding cofactor D [Solanum lycopersicum]	NA	4.893	3.2675	4.10217	4.76338	4.53046	3.58448	0.952195	-0.0706716	0.65416	0.921435	down	no
MSTRG.10250	Solyc08g013900.3	Solyc08g013900.3.1	GO:0003677(DNA binding);GO:0003700(DNA binding transcription factor activity);GO:0005634(nucleus);GO:0006351(transcription, DNA-templated);GO:0006355(regulation of transcription, DNA-templated)	04016(MAPK signaling pathway - plant);04075(Plant hormone signal transduction)	K13422	NA	protein NLP9-like [Solanum lycopersicum]	NA	1.21537	0.862823	0.799974	1.32727	1.60981	1.35393	0.670743	-0.576167	0.108709	0.539754	down	no
MSTRG.10251		MSTRG.10251.1	NA	NA	NA	NA		NA	8.99232	5.99832	9.71356	8.00825	8.69555	8.64593	0.974535	-0.0372145	0.651572	0.920675	down	no
MSTRG.10252	Solyc08g013980.3	Solyc08g013980.3.1	GO:0003677(DNA binding);GO:0005634(nucleus);GO:0008150(biological_process)	NA	NA	NA	uncharacterized protein LOC101248502 [Solanum lycopersicum]	NA	1.78767	1.20068	1.88963	1.85018	1.81441	2.08685	0.848129	-0.237644	0.677542	0.928136	down	no
MSTRG.10253	Solyc08g013990.3	MSTRG.10253.2;Solyc08g013990.3.1	GO:0000278(mitotic cell cycle);GO:0000911(cytokinesis by cell plate formation);GO:0005515(protein binding);GO:0005634(nucleus);GO:0005874(microtubule);GO:0007020(microtubule nucleation);GO:0031023(microtubule organizing center organization);GO:0051225(spindle assembly)	NA	NA	NA	AUGMIN subunit 2 [Solanum lycopersicum]	NA	13.3022	9.76546	14.7499	15.628	18.8615	18.7921	0.709769	-0.494579	0.038053	0.339311	down	no
MSTRG.10254	Solyc08g014020.3;Solyc08g014023.1	Solyc08g014020.3.1;Solyc08g014023.1.1	NA	NA	NA	NA	PREDICTED: uncharacterized protein LOC102603203 [Solanum tuberosum]	NA	23.1112	12.7527	20.8288	16.6776	23.3776	16.0026	1.01133	0.0162483	0.499984	0.87025	up	no
MSTRG.10255	Solyc08g014030.1	Solyc08g014030.1.1	GO:0003700(DNA binding transcription factor activity);GO:0005634(nucleus);GO:0006355(regulation of transcription, DNA-templated);GO:0043565(sequence-specific DNA binding)	04075(Plant hormone signal transduction)	K14494	NA	PREDICTED: protein SHORT-ROOT-like [Solanum tuberosum]	NA	3.15731	2.4871	6.64818	2.70094	4.07594	4.11338	1.12877	0.17475	0.451354	0.856979	up	no
MSTRG.10256	Solyc08g014040.3	Solyc08g014040.3.1	GO:0004866(endopeptidase inhibitor activity);GO:0005737(cytoplasm);GO:0006508(proteolysis);GO:0008168(methyltransferase activity);GO:0008233(peptidase activity);GO:0032259(methylation)	NA	NA	NA	protein N-lysine methyltransferase METTL21A [Solanum lycopersicum]	NA	3.36868	3.35795	5.12603	4.41242	5.98412	5.13537	0.763117	-0.390023	0.418693	0.842731	down	no
MSTRG.10257	Solyc08g014060.3	MSTRG.10257.2	NA	NA	NA	NA		NA	12.5947	10.7892	11.9037	12.5705	12.2252	11.1249	0.982377	-0.0256517	0.358358	0.810951	down	no
MSTRG.10258	Solyc08g014080.3	Solyc08g014080.3.1	GO:0004842(ubiquitin-protein transferase activity);GO:0005886(plasma membrane);GO:0008270(zinc ion binding);GO:0016021(integral component of membrane);GO:0016567(protein ubiquitination)	NA	NA	NA	uncharacterized protein LOC101251013 isoform X1 [Solanum lycopersicum]	NA	3.61295	3.69828	5.64199	4.67166	6.23456	6.60019	0.739914	-0.434571	0.357419	0.810169	down	no
MSTRG.10259	Solyc08g014130.3	Solyc08g014130.3.1	GO:0003852(2-isopropylmalate synthase activity);GO:0009098(leucine biosynthetic process);GO:0009507(chloroplast);GO:0009941(chloroplast envelope);GO:0016829(lyase activity);GO:0019752(carboxylic acid metabolic process);GO:0046912(transferase activity, transferring acyl groups, acyl groups converted into alkyl on transfer)	00620(Pyruvate metabolism);00290(Valine, leucine and isoleucine biosynthesis)	K01649	EC:2.3.3.13	isopropylmalate synthase [Solanum lycopersicum]	NA	4.07947	5.72292	6.04885	5.18209	3.41377	6.01222	1.0851	0.11783	0.376541	0.822198	up	no
MSTRG.1026	Solyc01g091090.3	Solyc01g091090.3.1	GO:0000226(microtubule cytoskeleton organization);GO:0005096(GTPase activator activity);GO:0005874(microtubule);GO:0006457(protein folding);GO:0007021(tubulin complex assembly);GO:0043547(positive regulation of GTPase activity);GO:0048487(beta-tubulin binding)	NA	NA	NA	tubulin-folding cofactor D [Solanum lycopersicum]	NA	2.4965	1.79859	2.069	2.08577	1.85412	2.08371	1.05653	0.0793313	0.3421	0.802529	up	no
MSTRG.10260	Solyc08g014190.3	Solyc08g014190.3.1	GO:0016020(membrane);GO:0016709(oxidoreductase activity, acting on paired donors, with incorporation or reduction of molecular oxygen, NAD(P)H as one donor, and incorporation of one atom of oxygen);GO:0044550(secondary metabolite biosynthetic process)	NA	NA	NA	LOW QUALITY PROTEIN: geraniol 8-hydroxylase [Solanum lycopersicum]	NA	1.67755	5.29483	9.91974	1.96085	3.44517	6.0103	1.47965	0.565253	0.252806	0.742988	up	no
MSTRG.10261	Solyc08g014290.1	Solyc08g014290.1.1	GO:0004721(phosphoprotein phosphatase activity);GO:0004722(protein serine/threonine phosphatase activity);GO:0005829(cytosol);GO:0016791(phosphatase activity);GO:0030145(manganese ion binding)	NA	NA	NA	shewanella-like protein phosphatase 2 [Solanum lycopersicum]	NA	5.43285	5.32728	6.72497	6.88579	6.84757	4.4723	0.960421	-0.0582613	0.655763	0.921739	down	no
MSTRG.10262	Solyc08g014280.3	Solyc08g014280.3.1	GO:0005516(calmodulin binding);GO:0005634(nucleus);GO:0005886(plasma membrane)	NA	NA	NA	IQ domain-containing protein [Solanum lycopersicum]	NA	3.80863	4.84513	10.8283	6.00307	5.54511	9.14906	0.941286	-0.0872945	0.895349	0.98045	down	no
MSTRG.10263	Solyc08g014340.3	Solyc08g014340.3.1	GO:0004124(cysteine synthase activity);GO:0005737(cytoplasm);GO:0006535(cysteine biosynthetic process from serine);GO:0030170(pyridoxal phosphate binding)	00920(Sulfur metabolism);00270(Cysteine and methionine metabolism)	K01738	EC:2.5.1.47	cysteine synthase, chloroplastic/chromoplastic isoform X1 [Solanum lycopersicum]	NA	224.591	360.59	261.513	174.504	174.845	131.707	1.76007	0.815637	0.00128727	0.0601313	up	no
MSTRG.10264	Solyc08g014380.2	Solyc08g014380.2.1	GO:0005576(extracellular region);GO:0005618(cell wall);GO:0009505(plant-type cell wall);GO:0016021(integral component of membrane);GO:0016787(hydrolase activity);GO:0052689(carboxylic ester hydrolase activity);GO:0052793(pectin acetylesterase activity);GO:0071555(cell wall organization)	NA	NA	NA	uncharacterized protein LOC104648643 [Solanum lycopersicum]	NA	2.34829	1.53119	3.19574	3.4026	2.91929	3.45795	0.72345	-0.467036	0.181569	0.666522	down	no
MSTRG.10265	Solyc08g014370.1	Solyc08g014370.1.1	GO:0005575(cellular_component)	NA	NA	NA	uncharacterized protein LOC104648643 [Solanum lycopersicum]	NA	0	0	0	0	0	0	1	0	1	1	no	no
MSTRG.10266	Solyc08g014420.3;Solyc08g014425.1	MSTRG.10266.1;Solyc08g014420.3.1;Solyc08g014425.1.1	GO:0000302(response to reactive oxygen species);GO:0004672(protein kinase activity);GO:0004707(MAP kinase activity);GO:0005515(protein binding);GO:0005524(ATP binding);GO:0005634(nucleus);GO:0005802(trans-Golgi network);GO:0006468(protein phosphorylation);GO:0006970(response to osmotic stress);GO:0006979(response to oxidative stress);GO:0007165(signal transduction);GO:0009409(response to cold);GO…	04016(MAPK signaling pathway - plant);04075(Plant hormone signal transduction);04075(Plant hormone signal transduction)	K14512	EC:2.7.11.24	mitogen-activated protein kinase 2 [Solanum lycopersicum];mitogen-activated protein kinase homolog NTF4-like [Nicotiana tabacum]	NA	10.4645	7.5542	9.26951	9.32554	9.98287	8.46987	0.982359	-0.0256779	0.331233	0.793851	down	no
MSTRG.10267	Solyc08g014430.3	Solyc08g014430.3.1	GO:0003779(actin binding);GO:0005515(protein binding);GO:0005618(cell wall);GO:0005634(nucleus);GO:0005886(plasma membrane);GO:0016020(membrane);GO:0016021(integral component of membrane);GO:0030036(actin cytoskeleton organization);GO:0045010(actin nucleation);GO:0051015(actin filament binding);GO:0051016(barbed-end actin filament capping)	04933(AGE-RAGE signaling pathway in diabetic complications)	K05740	NA	formin-like protein 2 [Solanum lycopersicum]	NA	1.97271	2.71267	1.86169	1.25828	1.10542	2.0443	1.48527	0.570726	0.0621274	0.422552	up	no
MSTRG.10268	Solyc08g014440.3	Solyc08g014440.3.1	GO:0003712(transcription cofactor activity);GO:0004402(histone acetyltransferase activity);GO:0005516(calmodulin binding);GO:0005634(nucleus);GO:0005737(cytoplasm);GO:0006355(regulation of transcription, DNA-templated);GO:0008270(zinc ion binding);GO:0009409(response to cold);GO:0009553(embryo sac development);GO:0009555(pollen development);GO:0009651(response to salt stress);GO:0009723(response …	03010(Ribosome)	K02987	NA	BTB/POZ and TAZ domain-containing protein 3 [Solanum lycopersicum]	NA	18.4664	12.3032	10.9715	10.5581	12.9362	4.2582	1.50404	0.588848	0.0610291	0.418543	up	no
MSTRG.10269	Solyc08g014450.3	MSTRG.10269.2;Solyc08g014450.3.1	GO:0004672(protein kinase activity);GO:0004674(protein serine/threonine kinase activity);GO:0004712(protein serine/threonine/tyrosine kinase activity);GO:0005515(protein binding);GO:0005783(endoplasmic reticulum);GO:0005886(plasma membrane);GO:0006970(response to osmotic stress);GO:0009898(cytoplasmic side of plasma membrane);GO:0016301(kinase activity);GO:0035556(intracellular signal transductio…	NA	NA	NA	integrin-linked protein kinase 1-like protein isoform 1 [Solanum lycopersicum]	NA	11.499	8.9176	9.99157	9.06147	9.28516	6.65588	1.21621	0.282387	0.0213426	0.262053	up	no
MSTRG.1027	Solyc01g091120.3	Solyc01g091120.3.1	GO:0003674(molecular_function);GO:0005774(vacuolar membrane);GO:0008150(biological_process)	NA	NA	NA	protein GRAVITROPIC IN THE LIGHT 1 [Solanum lycopersicum]	NA	27.8081	15.8086	25.6791	28.6237	30.1929	26.6794	0.810514	-0.303091	0.282074	0.766051	down	no
MSTRG.10270	Solyc08g014470.3	MSTRG.10270.2;Solyc08g014470.3.1	GO:0005737(cytoplasm);GO:0005783(endoplasmic reticulum);GO:0016787(hydrolase activity);GO:0048471(perinuclear region of cytoplasm)	NA	NA	NA	uncharacterized protein LOC101256311 isoform X2 [Solanum lycopersicum]	NA	22.1874	13.6738	15.9211	28.4442	24.7806	13.7248	0.773452	-0.370615	0.4743	0.856979	down	no
MSTRG.10271	Solyc08g014480.3;Solyc08g014485.1	MSTRG.10271.1;Solyc08g014485.1.1;Solyc08g014480.3.1	GO:0004553(hydrolase activity, hydrolyzing O-glycosyl compounds);GO:0005975(carbohydrate metabolic process);GO:0043231(intracellular membrane-bounded organelle);GO:0043231(intracellular membrane-bounded organelle)	00052(Galactose metabolism);00600(Sphingolipid metabolism);00511(Other glycan degradation);00511(Other glycan degradation)	K01190	EC:3.2.1.23	uncharacterized protein LOC101256611 [Solanum lycopersicum]	NA	12.5752	10.0825	10.9323	13.2703	11.6406	12.6899	0.893329	-0.162736	0.971767	0.994637	down	no
MSTRG.10272	Solyc08g014550.3	Solyc08g014550.3.1	GO:0002181(cytoplasmic translation);GO:0003723(RNA binding);GO:0003735(structural constituent of ribosome);GO:0022625(cytosolic large ribosomal subunit)	03010(Ribosome)	K02940	NA	60S ribosomal protein L9-1 [Solanum lycopersicum]	NA	21.2339	22.4544	27.2262	18.0447	15.7399	20.4103	1.30851	0.387925	0.0160157	0.228908	up	no
MSTRG.10273	Solyc08g014570.3	Solyc08g014570.3.1	GO:0005886(plasma membrane);GO:0016021(integral component of membrane)	00040(Pentose and glucuronate interconversions)	K01184	EC:3.2.1.15	ankyrin repeat-containing protein At5g02620 [Solanum lycopersicum]	NA	1.45507	0.889754	1.51485	1.4838	6.25386	0.369524	0.47608	-1.07073	0.256425	0.744784	down	no
MSTRG.10274	Solyc08g015620.3	Solyc08g015620.3.1	GO:0009507(chloroplast);GO:0009570(chloroplast stroma)	04136(Autophagy - other eukaryotes)	K08333	EC:2.7.11.1	uncharacterized protein LOC101258678 [Solanum lycopersicum]	NA	35.1345	45.0613	38.277	27.8644	26.0075	22.7132	1.54695	0.629423	0.00165906	0.0706461	up	no
MSTRG.10275	Solyc08g015650.3	Solyc08g015650.3.1	GO:0003676(nucleic acid binding);GO:0003729(mRNA binding);GO:0005634(nucleus);GO:0006351(transcription, DNA-templated);GO:0006355(regulation of transcription, DNA-templated);GO:0006396(RNA processing)	NA	NA	NA	la-related protein 6B isoform X1 [Solanum lycopersicum]	NA	10.1782	4.85026	8.55131	10.7219	12.4615	6.59789	0.791763	-0.336859	0.496724	0.869634	down	no
MSTRG.10276	Solyc08g015660.3	Solyc08g015660.3.1	GO:0000906(6,7-dimethyl-8-ribityllumazine synthase activity);GO:0009231(riboflavin biosynthetic process);GO:0009570(chloroplast stroma)	00740(Riboflavin metabolism)	K00794	EC:2.5.1.78	6,7-dimethyl-8-ribityllumazine synthase, chloroplastic isoform X1 [Solanum lycopersicum]	NA	11.5727	16.4363	15.2004	11.3833	8.2216	11.7899	1.37632	0.46082	0.0404363	0.347978	up	no
MSTRG.10277	Solyc08g015690.3	MSTRG.10277.1;Solyc08g015690.3.1	GO:0003674(molecular_function);GO:0005634(nucleus);GO:0005794(Golgi apparatus);GO:0005829(cytosol);GO:0005886(plasma membrane);GO:0009269(response to desiccation);GO:0009506(plasmodesma);GO:0009735(response to cytokinin);GO:0009793(embryo development ending in seed dormancy);GO:0016020(membrane);GO:0046686(response to cadmium ion)	NA	NA	NA	uncharacterized protein LOC101260160 [Solanum lycopersicum]	NA	94.3009	74.0066	96.7481	103.479	99.3489	80.2173	0.936444	-0.0947358	0.643427	0.917914	down	no
MSTRG.10278	Solyc08g015780.3	Solyc08g015780.3.1	GO:0003674(molecular_function);GO:0005634(nucleus);GO:0008150(biological_process)	NA	NA	NA	ankyrin repeat protein SKIP35 isoform X2 [Solanum lycopersicum]	NA	42.7406	25.8246	36.2658	41.0088	48.015	32.1983	0.864785	-0.209587	0.750062	0.950687	down	no
MSTRG.10279	Solyc08g015860.3	Solyc08g015860.3.1	GO:0005093(Rab GDP-dissociation inhibitor activity);GO:0005096(GTPase activator activity);GO:0005737(cytoplasm);GO:0005829(cytosol);GO:0007264(small GTPase mediated signal transduction);GO:0009506(plasmodesma);GO:0015031(protein transport);GO:0048046(apoplast)	NA	NA	NA	guanosine nucleotide diphosphate dissociation inhibitor 2 [Solanum lycopersicum]	NA	27.171	19.5199	32.2429	26.9147	28.5998	28.6943	0.937358	-0.0933278	0.731279	0.945002	down	no
MSTRG.1028	Solyc01g091130.3	Solyc01g091130.3.1	GO:0005634(nucleus);GO:0005739(mitochondrion);GO:0009507(chloroplast);GO:0016491(oxidoreductase activity);GO:0016657(oxidoreductase activity, acting on NAD(P)H, nitrogenous group as acceptor)	NA	NA	NA	uncharacterized protein LOC101249301 [Solanum lycopersicum]	NA	8.11355	6.58083	6.95554	7.03645	5.63397	4.47877	1.26245	0.336221	0.033494	0.319951	up	no
MSTRG.10280	Solyc08g015870.3	MSTRG.10280.2;Solyc08g015870.3.1	GO:0005886(plasma membrane);GO:0006952(defense response)	NA	NA	NA	MLO family protein 2 [Solanum lycopersicum]	NA	32.6227	17.7492	27.7437	40.2428	48.0295	29.8156	0.661505	-0.596176	0.0408273	0.349878	down	no
MSTRG.10281	Solyc08g015940.3	Solyc08g015940.3.1	GO:0010052(guard cell differentiation)	NA	NA	NA	EPIDERMAL PATTERNING FACTOR-like protein 2 [Solanum lycopersicum]	NA	12.3784	4.16299	7.56031	9.39923	22.5148	11.2555	0.558302	-0.840881	0.113831	0.550172	down	no
MSTRG.10282	Solyc08g015960.3	MSTRG.10282.1;Solyc08g015960.3.1	GO:0000049(tRNA binding);GO:0005737(cytoplasm);GO:0009507(chloroplast)	NA	NA	NA	aminoacyl tRNA synthase complex-interacting multifunctional protein 1 [Solanum lycopersicum]	NA	14.7069	36.938	32.5085	13.1397	18.7683	22.7096	1.54078	0.623657	0.052659	0.389582	up	no
MSTRG.10283	Solyc08g015990.3	Solyc08g015990.3.1	GO:0045048(protein insertion into ER membrane);GO:0071818(BAT3 complex)	NA	NA	NA	Golgi to ER traffic protein 4 homolog [Solanum lycopersicum]	NA	24.7606	18.0359	24.841	26.6868	24.2901	23.1871	0.912	-0.132894	0.865718	0.974843	down	no
MSTRG.10284	Solyc08g016010.3	Solyc08g016010.3.1;MSTRG.10284.2	GO:0000139(Golgi membrane);GO:0004382(guanosine-diphosphatase activity);GO:0005516(calmodulin binding);GO:0005524(ATP binding);GO:0005615(extracellular space);GO:0005737(cytoplasm);GO:0005768(endosome);GO:0005794(Golgi apparatus);GO:0005802(trans-Golgi network);GO:0005886(plasma membrane);GO:0009846(pollen germination);GO:0016021(integral component of membrane);GO:0016887(ATPase activity);GO:0017…	00230(Purine metabolism);00240(Pyrimidine metabolism)	K14641	EC:3.6.1.5	apyrase 2 [Solanum lycopersicum]	NA	10.0437	9.44457	15.036	13.1643	12.2481	13.1599	0.895055	-0.159951	0.995255	0.999408	down	no
MSTRG.10286	Solyc08g016070.2;Solyc08g016050.3;Solyc08g016060.1	MSTRG.10286.2;Solyc08g016050.3.1;Solyc08g016070.2.1;Solyc08g016060.1.1	GO:0005089(Rho guanyl-nucleotide exchange factor activity);GO:0005515(protein binding);GO:0005634(nucleus);GO:0005789(endoplasmic reticulum membrane);GO:0005829(cytosol);GO:0005886(plasma membrane);GO:0007264(small GTPase mediated signal transduction);GO:0007275(multicellular organism development);GO:0008064(regulation of actin polymerization or depolymerization);GO:0008360(regulation of cell sha…	NA	NA	NA	guanine nucleotide exchange factor SPIKE 1 [Solanum lycopersicum];PREDICTED: guanine nucleotide exchange factor SPIKE 1 [Solanum tuberosum]	NA	6.06325	4.79061	6.42027	7.25284	7.80641	8.0417	0.747767	-0.41934	0.054326	0.395786	down	no
MSTRG.10287	Solyc08g016080.3	MSTRG.10287.1;Solyc08g016080.3.1	GO:0006413(translational initiation);GO:0009507(chloroplast);GO:0009570(chloroplast stroma);GO:0009941(chloroplast envelope)	NA	NA	NA	uncharacterized protein LOC101263137 [Solanum lycopersicum]	NA	182.211	174.903	141.484	194.758	183.215	117.168	1.00698	0.0100392	0.449323	0.856979	up	no
MSTRG.10288	Solyc08g016090.3	MSTRG.10288.2	NA	NA	NA	NA		NA	7.6198	4.29514	6.59059	6.2137	5.86377	6.56903	0.99244	-0.0109486	0.495448	0.86889	down	no
MSTRG.10289	Solyc08g016150.1	Solyc08g016150.1.1	NA	NA	NA	NA		NA	0.440066	0.615578	2.1043	0.61311	7.09797	2.11369	0.32163	-1.63653	0.157528	0.633336	down	no
MSTRG.1029	Solyc01g091160.4	Solyc01g091160.4.1	GO:0000050(urea cycle);GO:0004053(arginase activity);GO:0005739(mitochondrion);GO:0006527(arginine catabolic process);GO:0006595(polyamine metabolic process);GO:0008783(agmatinase activity);GO:0009507(chloroplast);GO:0033389(putrescine biosynthetic process from arginine, using agmatinase);GO:0042742(defense response to bacterium);GO:0050897(cobalt ion binding)	00220(Arginine biosynthesis);00330(Arginine and proline metabolism)	K01476	EC:3.5.3.1	arginase 1 [Solanum lycopersicum]	NA	8.29106	2.52293	4.53723	8.1766	7.54411	7.26571	0.667839	-0.582427	0.165932	0.644361	down	no
MSTRG.10290	Solyc08g016170.3	Solyc08g016170.3.1	GO:0004312(fatty acid synthase activity);GO:0004315(3-oxoacyl-[acyl-carrier-protein] synthase activity);GO:0006633(fatty acid biosynthetic process);GO:0006636(unsaturated fatty acid biosynthetic process);GO:0009507(chloroplast);GO:0009536(plastid);GO:0009570(chloroplast stroma);GO:0009631(cold acclimation);GO:0009793(embryo development ending in seed dormancy)	00061(Fatty acid biosynthesis);00780(Biotin metabolism)	K09458	EC:2.3.1.179	3-oxoacyl-[acyl-carrier-protein] synthase I, chloroplastic [Solanum lycopersicum]	NA	26.1293	46.5639	47.1171	23.2541	20.1538	26.6897	1.70919	0.773315	0.00424627	0.115185	up	no
MSTRG.10291	Solyc08g016180.3	Solyc08g016180.3.1	GO:0003735(structural constituent of ribosome);GO:0006412(translation);GO:0022625(cytosolic large ribosomal subunit)	03010(Ribosome)	K02882	NA	60s ribosomal protein l18a, partial [Nicotiana attenuata]	NA	77.0965	71.3056	92.7184	68.0899	84.0828	68.1593	1.09435	0.130075	0.0822744	0.481979	up	no
MSTRG.10292	Solyc08g016190.3	Solyc08g016190.3.1	GO:0003735(structural constituent of ribosome);GO:0006412(translation);GO:0022625(cytosolic large ribosomal subunit)	03010(Ribosome)	K02882	NA	60S ribosomal protein L18a-like protein [Solanum lycopersicum]	NA	6.76664	3.39088	6.01396	7.33324	7.63661	5.09549	0.805941	-0.311254	0.520793	0.878034	down	no
MSTRG.10293	Solyc08g016400.1	Solyc08g016400.1.1	NA	NA	NA	NA		NA	0	0	0	0.519056	0	0	0.000577972	-10.7567	0.350853	0.80665	down	no
MSTRG.10294	Solyc08g016400.1	MSTRG.10294.1	NA	NA	NA	NA		NA	2.64779	0.915144	2.80818	7.10679	4.60936	8.67026	0.312518	-1.67799	8.95517e-05	0.0095168	down	yes
MSTRG.10295	Solyc08g016215.1;Solyc08g016210.3	Solyc08g016215.1.1;Solyc08g016210.3.1	GO:0007165(signal transduction)	NA	NA	NA	LOW QUALITY PROTEIN: receptor-like protein 8 [Solanum pennellii];receptor-like protein 13 isoform X1 [Solanum lycopersicum]	NA	1.0262	0.994707	0.744512	1.2451	1.70478	0.217033	0.873218	-0.195585	0.969783	0.994537	down	no
MSTRG.10299	Solyc08g016270.2	Solyc08g016270.2.1	GO:0007165(signal transduction)	04016(MAPK signaling pathway - plant)	K20718	EC:2.7.11.1	receptor-like protein 14 [Solanum lycopersicum]	NA	0	0.081915	0.041066	0	0.107603	0.009321	1.0518	0.0728644	0.833039	0.966428	up	no
MSTRG.1030	Solyc01g091170.3	MSTRG.1030.2;Solyc01g091170.3.1	GO:0000050(urea cycle);GO:0004053(arginase activity);GO:0005739(mitochondrion);GO:0006527(arginine catabolic process);GO:0006595(polyamine metabolic process);GO:0008783(agmatinase activity);GO:0009507(chloroplast);GO:0033389(putrescine biosynthetic process from arginine, using agmatinase);GO:0042742(defense response to bacterium);GO:0050897(cobalt ion binding)	00220(Arginine biosynthesis);00330(Arginine and proline metabolism)	K01476	EC:3.5.3.1	arginase 2 [Solanum lycopersicum]	NA	1.14285	0.883189	1.90579	8.13366	1.6739	4.16691	0.281358	-1.82952	0.00287385	0.0921541	down	no
MSTRG.10302	Solyc08g016310.3	MSTRG.10302.2;MSTRG.10302.1;Solyc08g016310.3.1	GO:0007165(signal transduction)	NA	NA	NA	receptor-like protein 13 isoform X1 [Solanum lycopersicum]	NA	19.4165	16.4472	14.7847	17.8686	13.5824	9.29818	1.24293	0.313746	0.0825203	0.482436	up	no
MSTRG.10303	Solyc08g016410.1	MSTRG.10303.1	NA	NA	NA	NA		NA	14.6327	12.3358	11.0697	17.6234	15.1851	15.6731	0.784591	-0.349988	0.492902	0.868268	down	no
MSTRG.10304	Solyc08g016410.1	Solyc08g016410.1.1	NA	NA	NA	NA		NA	18.9493	10.3603	14.5673	20.5766	17.2213	20.6286	0.750976	-0.413161	0.228712	0.717782	down	no
MSTRG.10305	Solyc08g016420.3	Solyc08g016420.3.1	GO:0005737(cytoplasm);GO:0006457(protein folding);GO:0016272(prefoldin complex);GO:0051087(chaperone binding);GO:0051131(chaperone-mediated protein complex assembly)	NA	NA	NA	prefoldin subunit 6 [Solanum lycopersicum]	NA	14.6268	8.74517	16.4222	12.3291	13.6485	15.5678	0.957849	-0.0621294	0.755447	0.952384	down	no
MSTRG.10306	Solyc08g016510.3	Solyc08g016510.3.1	GO:0000502(proteasome complex);GO:0004298(threonine-type endopeptidase activity);GO:0004540(ribonuclease activity);GO:0005634(nucleus);GO:0005737(cytoplasm);GO:0005829(cytosol);GO:0005839(proteasome core complex);GO:0006511(ubiquitin-dependent protein catabolic process);GO:0008233(peptidase activity);GO:0019773(proteasome core complex, alpha-subunit complex);GO:0022626(cytosolic ribosome);GO:0043…	03050(Proteasome)	K02729	EC:3.4.25.1	Proteasome subunit alpha type-5, partial [Capsicum baccatum]	NA	25.1242	19.8041	29.7327	25.928	26.4941	25.6729	0.956028	-0.0648752	0.530004	0.878121	down	no
MSTRG.10307		MSTRG.10307.1	NA	NA	NA	NA		NA	16.1784	12.1284	13.597	17.3438	17.1396	14.1687	0.861294	-0.215422	0.767797	0.954751	down	no
MSTRG.10308	Solyc08g016550.3	Solyc08g016550.3.1;MSTRG.10308.1	NA	NA	NA	NA		NA	3.52533	5.81769	4.06743	5.04837	6.75699	5.72972	0.764779	-0.386885	0.68936	0.932677	down	no
MSTRG.10309	Solyc08g016670.3	Solyc08g016670.3.1	GO:0005515(protein binding);GO:0005641(nuclear envelope lumen);GO:0005654(nucleoplasm);GO:0005737(cytoplasm);GO:0030877(beta-catenin destruction complex);GO:0042803(protein homodimerization activity);GO:0070062(extracellular exosome)	NA	NA	NA	calcyclin-binding protein [Solanum lycopersicum]	NA	24.2211	18.247	23.5085	20.699	19.5843	20.0103	1.09426	0.129952	0.0240239	0.276712	up	no
MSTRG.1031	Solyc01g091165.1	Solyc01g091165.1.1	GO:0000050(urea cycle);GO:0004053(arginase activity);GO:0005739(mitochondrion);GO:0006527(arginine catabolic process);GO:0006595(polyamine metabolic process);GO:0008783(agmatinase activity);GO:0009507(chloroplast);GO:0033389(putrescine biosynthetic process from arginine, using agmatinase);GO:0042742(defense response to bacterium);GO:0050897(cobalt ion binding)	00220(Arginine biosynthesis);00330(Arginine and proline metabolism)	K01476	EC:3.5.3.1	arginase 2 [Solanum lycopersicum]	NA	0	0	0	0	0	0	1	0	1	1	no	no
MSTRG.10310	Solyc08g016750.3	Solyc08g016750.3.1	GO:0004739(pyruvate dehydrogenase (acetyl-transferring) activity);GO:0004802(transketolase activity);GO:0006096(glycolytic process);GO:0008270(zinc ion binding);GO:0009507(chloroplast);GO:0009941(chloroplast envelope);GO:0048868(pollen tube development);GO:0055114(oxidation-reduction process)	00010(Glycolysis / Gluconeogenesis);00020(Citrate cycle (TCA cycle));00620(Pyruvate metabolism)	K00162	EC:1.2.4.1	pyruvate dehydrogenase E1 component subunit beta-3, chloroplastic-like [Solanum lycopersicum]	NA	42.9933	49.3201	49.9898	35.303	35.9941	32.1723	1.37532	0.459764	0.00254649	0.0872426	up	no
MSTRG.10311	Solyc08g036615.1	MSTRG.10311.2;Solyc08g036615.1.1	NA	NA	NA	NA		NA	3.61377	3.03917	3.47192	2.91296	2.78745	3.26206	1.1297	0.175936	0.107212	0.536929	up	no
MSTRG.10312	Solyc08g036560.2	Solyc08g036560.2.1	NA	NA	NA	NA		NA	8.97154	3.35996	5.18409	8.99096	11.1761	10.0285	0.580072	-0.785697	0.0416448	0.35295	down	no
MSTRG.10313	Solyc08g036520.2	Solyc08g036520.2.1	NA	00190(Oxidative phosphorylation)	K02126	NA	PREDICTED: LOW QUALITY PROTEIN: ATP synthase subunit a [Nicotiana tabacum]	NA	1.60814	0.797028	0.712992	1.08116	0.655478	1.77181	0.888758	-0.170137	0.952668	0.991169	down	no
MSTRG.10314	Solyc08g036520.2	MSTRG.10314.1	NA	NA	NA	NA		NA	1.24446	0.076162	0.521776	0.345955	1.13209	6.19662	0.240063	-2.05852	0.102088	0.527335	down	no
MSTRG.10315	Solyc08g048550.3	Solyc08g048550.3.1	GO:0004252(serine-type endopeptidase activity);GO:0006508(proteolysis);GO:0008236(serine-type peptidase activity);GO:0009507(chloroplast);GO:0009543(chloroplast thylakoid lumen);GO:0009579(thylakoid);GO:0010206(photosystem II repair);GO:0031977(thylakoid lumen)	NA	NA	NA	protease Do-like 5, chloroplastic isoform X1 [Solanum lycopersicum]	NA	21.1763	25.5202	20.2218	23.2124	18.0949	19.9036	1.09324	0.128614	0.224372	0.715824	up	no
MSTRG.10316	Solyc08g048540.2	Solyc08g048540.2.1	GO:0003674(molecular_function);GO:0005634(nucleus);GO:0005687(U4 snRNP);GO:0005737(cytoplasm);GO:0008150(biological_process)	NA	NA	NA	uncharacterized protein LOC101248802 [Solanum lycopersicum]	NA	4.16222	3.70893	6.61466	4.11623	5.44617	5.53654	0.959392	-0.0598074	0.765597	0.954392	down	no
MSTRG.10317	Solyc08g048545.1	Solyc08g048545.1.1	NA	NA	NA	NA		NA	0	0	1.94014	2.6016	2.61565	2.48158	0.252005	-1.98848	0.262703	0.750341	down	no
MSTRG.10318	Solyc08g048500.3;Solyc08g048525.1	Solyc08g048500.3.1;Solyc08g048525.1.1;MSTRG.10318.1	GO:0003676(nucleic acid binding);GO:0005634(nucleus);GO:0008150(biological_process)	NA	NA	NA	KH domain-containing protein At4g18375 isoform X1 [Solanum lycopersicum]	NA	12.8853	8.28656	10.6787	13.0925	12.3789	13.0227	0.827416	-0.273316	0.38774	0.826646	down	no
MSTRG.10319	Solyc08g048510.1	Solyc08g048510.1.1	NA	NA	NA	NA		NA	4.08575	2.71741	3.27197	3.40684	6.85257	4.1989	0.69684	-0.5211	0.453648	0.856979	down	no
MSTRG.1032	Solyc01g091190.3	Solyc01g091190.3.1	GO:0003866(3-phosphoshikimate 1-carboxyvinyltransferase activity);GO:0005737(cytoplasm);GO:0009423(chorismate biosynthetic process)	00400(Phenylalanine, tyrosine and tryptophan biosynthesis)	K00800	EC:2.5.1.19	3-phosphoshikimate 1-carboxyvinyltransferase, chloroplastic [Solanum lycopersicum]	NA	20.6222	18.0413	26.6691	17.5885	20.7461	19.4888	1.12987	0.176152	0.0543752	0.395814	up	no
MSTRG.10320	Solyc08g048450.3	Solyc08g048450.3.1	GO:0004587(ornithine-oxo-acid transaminase activity);GO:0005737(cytoplasm);GO:0010121(arginine catabolic process to proline via ornithine);GO:0019544(arginine catabolic process to glutamate);GO:0030170(pyridoxal phosphate binding);GO:0042802(identical protein binding)	00330(Arginine and proline metabolism)	K00819	EC:2.6.1.13	ornithine aminotransferase isoform X1 [Solanum lycopersicum]	NA	8.41538	6.54705	7.05367	9.92578	10.0671	9.84619	0.737828	-0.438643	0.0969243	0.515865	down	no
MSTRG.10321		MSTRG.10321.1	NA	NA	NA	NA		NA	6.77224	5.42464	8.13099	7.22019	8.50715	8.66465	0.833383	-0.262948	0.608588	0.90802	down	no
MSTRG.10322	Solyc08g048430.3	MSTRG.10322.1	NA	NA	NA	NA		NA	20.2284	11.2324	15.9605	21.1477	21.4332	16.8185	0.798344	-0.324918	0.330072	0.793851	down	no
MSTRG.10323	Solyc08g048400.2	Solyc08g048400.2.1	NA	NA	NA	NA		NA	8.66299	5.00029	4.76866	7.2961	9.48941	7.26665	0.766332	-0.383958	0.507741	0.874937	down	no
MSTRG.10324	Solyc08g048390.2	MSTRG.10324.1	NA	NA	NA	NA		NA	23.6622	14.3212	19.8963	25.4673	27.3276	25.4523	0.739703	-0.434982	0.0433054	0.357208	down	no
MSTRG.10325	Solyc08g048250.3	Solyc08g048250.3.1;MSTRG.10325.1	GO:0005634(nucleus);GO:0005777(peroxisome);GO:0005829(cytosol);GO:0008891(glycolate oxidase activity);GO:0009506(plasmodesma);GO:0009507(chloroplast);GO:0009570(chloroplast stroma);GO:0009735(response to cytokinin);GO:0009854(oxidative photosynthetic carbon pathway);GO:0010181(FMN binding);GO:0016020(membrane);GO:0016491(oxidoreductase activity);GO:0022626(cytosolic ribosome);GO:0042742(defense r…	00630(Glyoxylate and dicarboxylate metabolism);04146(Peroxisome)	K11517	EC:1.1.3.15	(S)-2-hydroxy-acid oxidase GLO1-like isoform X2 [Solanum pennellii]	NA	9.51717	7.70883	8.67397	9.43557	9.48271	8.19692	0.955183	-0.0661507	0.515856	0.877916	down	no
MSTRG.10326	Solyc08g045850.3	Solyc08g045850.3.1	GO:0003723(RNA binding);GO:0003727(single-stranded RNA binding);GO:0004519(endonuclease activity);GO:0005739(mitochondrion);GO:0006417(regulation of translation);GO:0009451(RNA modification);GO:0009507(chloroplast);GO:0009534(chloroplast thylakoid);GO:0009570(chloroplast stroma);GO:0009658(chloroplast organization);GO:0010239(chloroplast mRNA processing);GO:0042644(chloroplast nucleoid);GO:004265…	NA	NA	NA	pentatricopeptide repeat-containing protein [Solanum lycopersicum]	NA	15.3297	12.474	12.2686	17.943	18.7224	12.9466	0.807715	-0.308081	0.559214	0.888888	down	no
MSTRG.10327	Solyc08g045780.3	MSTRG.10327.2;Solyc08g045780.3.1;MSTRG.10327.3	GO:0004519(endonuclease activity);GO:0005739(mitochondrion);GO:0009451(RNA modification);GO:0009507(chloroplast);GO:0009553(embryo sac development);GO:0009555(pollen development);GO:0009793(embryo development ending in seed dormancy);GO:0019843(rRNA binding);GO:0048868(pollen tube development)	NA	NA	NA	pentatricopeptide repeat-containing protein At3g53170 isoform X1 [Solanum lycopersicum]	NA	16.8472	17.9768	14.1785	17.4536	9.38836	11.701	1.27137	0.346389	0.0911065	0.502512	up	no
MSTRG.10328	Solyc08g045640.3	Solyc08g045640.3.1	GO:0003677(DNA binding);GO:0005737(cytoplasm);GO:0005886(plasma membrane)	NA	NA	NA	uncharacterized protein LOC101243914 [Solanum lycopersicum]	NA	6.03048	4.89079	6.83709	7.81865	7.16982	7.95819	0.773898	-0.369785	0.208602	0.698093	down	no
MSTRG.10329	Solyc08g044400.2;Solyc08g044410.1	Solyc08g044400.2.1;Solyc08g044410.1.1	GO:0000329(fungal-type vacuole membrane);GO:0005829(cytosol);GO:0043813(phosphatidylinositol-3,5-bisphosphate 5-phosphatase activity);GO:0046856(phosphatidylinositol dephosphorylation);GO:0070772(PAS complex)	00562(Inositol phosphate metabolism);04070(Phosphatidylinositol signaling system)	K21797	EC:3.1.3.-	probable phosphoinositide phosphatase SAC9 isoform X1 [Solanum lycopersicum]	NA	7.81861	4.76935	9.01686	8.52965	8.46865	9.05465	0.829266	-0.270094	0.452426	0.856979	down	no
MSTRG.1033	Solyc01g091200.3	Solyc01g091200.3.1	GO:0003824(catalytic activity);GO:0005794(Golgi apparatus);GO:0005975(carbohydrate metabolic process);GO:0009225(nucleotide-sugar metabolic process);GO:0016020(membrane);GO:0016021(integral component of membrane);GO:0032580(Golgi cisterna membrane);GO:0050378(UDP-glucuronate 4-epimerase activity)	00520(Amino sugar and nucleotide sugar metabolism)	K08679	EC:5.1.3.6	UDP-glucuronate 4-epimerase 3 [Solanum lycopersicum]	NA	6.33218	6.24443	9.20281	5.28743	5.4486	7.53303	1.19215	0.253563	0.129801	0.580805	up	no
MSTRG.10330	Solyc08g044280.1	MSTRG.10330.1	NA	NA	NA	NA		NA	42.2885	31.7162	44.32	39.2343	48.5565	31.8233	0.989219	-0.0156376	0.437936	0.848779	down	no
MSTRG.10331	Solyc08g044280.1	Solyc08g044280.1.1	NA	NA	NA	NA		NA	11.433	5.71585	7.52955	9.50889	9.9577	9.67824	0.846751	-0.23999	0.757319	0.952618	down	no
MSTRG.10332		MSTRG.10332.1	NA	NA	NA	NA		NA	41.0734	26.1971	18.9031	32.6092	21.3443	312.961	0.23486	-2.09013	0.0959235	0.514129	down	no
MSTRG.10333		MSTRG.10333.1;MSTRG.10333.2	NA	NA	NA	NA		NA	132.478	78.0791	98.0858	134.978	150.098	93.4915	0.815291	-0.294613	0.531956	0.878121	down	no
MSTRG.10334	Solyc08g044265.1;Solyc08g044260.3	MSTRG.10334.1;MSTRG.10334.2;Solyc08g044260.3.1	GO:0003824(catalytic activity);GO:0005739(mitochondrion);GO:0016491(oxidoreductase activity)	00073(Cutin, suberine and wax biosynthesis)	K15404	EC:4.1.99.5	protein ECERIFERUM 1-like [Solanum lycopersicum]	NA	28.113	12.5956	18.6693	35.012	48.2725	29.4176	0.526857	-0.924516	0.00351143	0.10282	down	no
MSTRG.10335	Solyc08g043180.3	MSTRG.10335.1;Solyc08g043180.3.1	GO:0009507(chloroplast)	NA	NA	NA	uncharacterized protein LOC101266541 [Solanum lycopersicum]	NA	28.5014	44.514	32.5271	27.9091	22.636	24.5204	1.40601	0.491602	0.0269779	0.292113	up	no
MSTRG.10336	Solyc08g043170.3	Solyc08g043170.3.1;MSTRG.10336.1	GO:0004350(glutamate-5-semialdehyde dehydrogenase activity);GO:0005737(cytoplasm);GO:0006561(proline biosynthetic process)	00330(Arginine and proline metabolism)	K12657	EC:2.7.2.11;EC:1.2.1.41	delta-1-pyrroline-5-carboxylate synthase [Solanum lycopersicum]	NA	17.7953	16.1645	18.6524	18.086	16.9078	19.447	0.96641	-0.0492923	0.480648	0.861055	down	no
MSTRG.10337	Solyc08g042140.3	Solyc08g042140.3.1	GO:0003743(translation initiation factor activity);GO:0004222(metalloendopeptidase activity);GO:0005524(ATP binding);GO:0005634(nucleus);GO:0006413(translational initiation);GO:0006508(proteolysis);GO:0009507(chloroplast)	NA	NA	NA	uncharacterized protein LOC101265151 isoform X2 [Solanum lycopersicum]	NA	7.66838	10.3745	9.50134	8.92296	6.93049	8.46165	1.1328	0.179895	0.202888	0.693018	up	no
MSTRG.10338		MSTRG.10338.1	NA	NA	NA	NA		NA	7.48421	2.20819	2.73156	5.77574	11.3765	2.61202	0.628606	-0.669773	0.376588	0.822198	down	no
MSTRG.10339	Solyc08g042130.2;Solyc08g042143.1;Solyc08g042120.1	MSTRG.10339.3;Solyc08g042143.1.1;Solyc08g042120.1.1;Solyc08g042130.2.1	GO:0005768(endosome);GO:0006897(endocytosis);GO:0016050(vesicle organization);GO:0019898(extrinsic component of membrane);GO:0035091(phosphatidylinositol binding);GO:0035091(phosphatidylinositol binding)	NA	NA	NA	PX domain-containing protein EREL2 isoform X1 [Solanum lycopersicum]	NA	4.21488	2.44645	3.26529	5.40934	4.7011	3.52038	0.728249	-0.457497	0.18624	0.672158	down	no
MSTRG.1034	Solyc01g091210.3;Solyc01g091220.3	MSTRG.1034.2;Solyc01g091220.3.1;Solyc01g091210.3.1	GO:0003735(structural constituent of ribosome);GO:0005730(nucleolus);GO:0006412(translation);GO:0022627(cytosolic small ribosomal subunit);GO:0070181(small ribosomal subunit rRNA binding);GO:0000215(tRNA 2'-phosphotransferase activity);GO:0006388(tRNA splicing, via endonucleolytic cleavage and ligation);GO:0009507(chloroplast);GO:0009793(embryo development ending in seed dormancy)	03010(Ribosome)	K02953	NA	40S ribosomal protein S13-like [Solanum tuberosum];tRNA 2'-phosphotransferase 1 isoform X1 [Solanum lycopersicum]	NA	21.4362	19.0079	25.2016	18.2356	19.3464	20.3585	1.13298	0.180126	0.0323587	0.315962	up	no
MSTRG.10340	Solyc08g042147.1	Solyc08g042147.1.1	NA	NA	NA	NA	PREDICTED: uncharacterized protein LOC104118687 [Nicotiana tomentosiformis]	NA	0	0.15672	0	0	0	0.139066	1.12695	0.17242	0.856928	0.973004	up	no
MSTRG.10341	Solyc08g042080.3	Solyc08g042080.3.1	GO:0005515(protein binding);GO:0009507(chloroplast);GO:0009706(chloroplast inner membrane);GO:0009941(chloroplast envelope);GO:0010020(chloroplast fission);GO:0016021(integral component of membrane)	NA	NA	NA	protein MULTIPLE CHLOROPLAST DIVISION SITE 1 [Solanum lycopersicum]	NA	18.2736	15.7225	18.5897	18.7396	13.0877	13.1013	1.17043	0.227036	0.0731306	0.456661	up	no
MSTRG.10342	Solyc08g042050.3	Solyc08g042050.3.1	GO:0004004(ATP-dependent RNA helicase activity);GO:0010501(RNA secondary structure unwinding)	NA	NA	NA	DEAD-box ATP-dependent RNA helicase 3, chloroplastic [Solanum lycopersicum]	NA	99.1236	108.437	97.2648	92.1645	70.653	76.9417	1.27138	0.346398	0.0236513	0.27473	up	no
MSTRG.10343	Solyc08g041980.3	Solyc08g041980.3.1	GO:0005783(endoplasmic reticulum);GO:0008150(biological_process);GO:0009507(chloroplast);GO:0030246(carbohydrate binding)	NA	NA	NA	ER membrane protein complex subunit 7 homolog [Solanum lycopersicum]	NA	34.5239	17.9628	32.1776	32.2665	31.5855	30.0021	0.902084	-0.148667	0.909669	0.984189	down	no
MSTRG.10344	Solyc08g041890.3	Solyc08g041890.3.1	GO:0005643(nuclear pore);GO:0005654(nucleoplasm);GO:0005829(cytosol);GO:0006607(NLS-bearing protein import into nucleus);GO:0008139(nuclear localization sequence binding)	NA	NA	NA	importin subunit alpha-2 [Solanum lycopersicum]	NA	40.4431	22.3016	37.4989	40.1715	44.2395	35.5415	0.835695	-0.258952	0.47013	0.856979	down	no
MSTRG.10345	Solyc08g041870.3	MSTRG.10345.2;Solyc08g041870.3.1	GO:0004069(L-aspartate:2-oxoglutarate aminotransferase activity);GO:0005739(mitochondrion);GO:0030170(pyridoxal phosphate binding);GO:0042802(identical protein binding)	00250(Alanine, aspartate and glutamate metabolism);00270(Cysteine and methionine metabolism);00220(Arginine biosynthesis);00330(Arginine and proline metabolism);00350(Tyrosine metabolism);00360(Phenylalanine metabolism);00400(Phenylalanine, tyrosine and tryptophan biosynthesis);00950(Isoquinoline alkaloid biosynthesis);00960(Tropane, piperidine and pyridine alkaloid biosynthesis)	K00811	EC:2.6.1.1	aspartate aminotransferase, chloroplastic [Solanum lycopersicum]	NA	57.5245	55.489	68.5716	58.848	59.7541	65.3477	0.987145	-0.0186654	0.382904	0.824523	down	no
MSTRG.10346	Solyc08g041860.1	Solyc08g041860.1.1	GO:0003674(molecular_function);GO:0005634(nucleus);GO:0008150(biological_process)	NA	NA	NA	uncharacterized protein LOC101261347 [Solanum lycopersicum]	NA	33.9615	16.9671	98.8386	37.7532	108.508	87.6934	0.640155	-0.643506	0.32861	0.793851	down	no
MSTRG.10347	Solyc08g041820.3	MSTRG.10347.1;MSTRG.10347.2;Solyc08g041820.3.1	GO:0003677(DNA binding);GO:0003700(DNA binding transcription factor activity);GO:0005515(protein binding);GO:0005634(nucleus);GO:0005829(cytosol);GO:0006355(regulation of transcription, DNA-templated);GO:0009416(response to light stimulus);GO:0009722(detection of cytokinin stimulus);GO:0071345(cellular response to cytokine stimulus)	NA	NA	NA	homeobox protein knotted-1-like 3 [Solanum lycopersicum]	NA	88.7075	71.2328	69.6047	100.786	114.785	83.5048	0.767516	-0.381732	0.308055	0.785554	down	no
MSTRG.10348	Solyc08g041780.3	MSTRG.10348.2;Solyc08g041780.3.1	GO:0005737(cytoplasm);GO:0008150(biological_process)	NA	NA	NA	neurochondrin isoform X8 [Solanum lycopersicum]	NA	13.5049	8.95476	11.4601	16.8296	14.0005	14.3987	0.749959	-0.415116	0.101066	0.524635	down	no
MSTRG.10349	Solyc08g041770.3	Solyc08g041770.3.1	GO:0005768(endosome);GO:0005774(vacuolar membrane);GO:0005794(Golgi apparatus);GO:0005801(cis-Golgi network);GO:0005802(trans-Golgi network);GO:0005886(plasma membrane);GO:0008150(biological_process);GO:0016020(membrane);GO:0016021(integral component of membrane);GO:0016757(transferase activity, transferring glycosyl groups);GO:1990585(hydroxyproline O-arabinosyltransferase activity)	00514(Other types of O-glycan biosynthesis)	K20782	EC:2.4.2.58	hydroxyproline O-arabinosyltransferase 1 [Solanum lycopersicum]	NA	9.42278	5.813	10.74	10.5891	11.029	10.7653	0.802132	-0.318089	0.322379	0.793794	down	no
MSTRG.1035	Solyc01g091250.3	Solyc01g091250.3.1	GO:0003674(molecular_function);GO:0005575(cellular_component);GO:0008150(biological_process)	NA	NA	NA	uncharacterized protein LOC104649008 [Solanum lycopersicum]	NA	0.042867	0.110918	0	0	0	0	512.617	9.00174	0.168852	0.648814	up	no
MSTRG.10350	Solyc08g041710.3	Solyc08g041710.3.1	GO:0003674(molecular_function);GO:0005576(extracellular region);GO:0008150(biological_process);GO:0009506(plasmodesma);GO:0016020(membrane);GO:0016021(integral component of membrane)	NA	NA	NA	uncharacterized protein LOC101259959 isoform X1 [Solanum lycopersicum]	NA	6.34355	3.78491	6.54774	7.96327	7.74885	9.19755	0.669467	-0.578916	0.0227377	0.269518	down	no
MSTRG.10351	Solyc08g023660.3	Solyc08g023660.3.1	GO:0003674(molecular_function);GO:0005575(cellular_component);GO:0006952(defense response);GO:0009607(response to biotic stimulus)	NA	NA	NA	kirola-like [Solanum lycopersicum]	NA	32.4716	66.6993	29.4	15.3225	6.07206	33.1335	2.35789	1.23749	0.0190287	0.246487	up	no
MSTRG.10352	Solyc08g023540.1	Solyc08g023540.1.1	NA	NA	NA	NA		NA	3.22249	1.65843	5.43168	3.28754	5.30474	4.48675	0.788483	-0.342849	0.651346	0.920675	down	no
MSTRG.10353	Solyc08g023530.1	MSTRG.10353.2;MSTRG.10353.1;Solyc08g023530.1.1;MSTRG.10353.3	NA	NA	NA	NA		NA	24.1818	17.1649	6.43732	5.35988	8.04725	19.4062	1.45624	0.542246	0.218252	0.708962	up	no
MSTRG.10354	Solyc08g023500.3	MSTRG.10354.2;Solyc08g023500.3.1	GO:0005634(nucleus);GO:0008150(biological_process);GO:0016787(hydrolase activity)	00440(Phosphonate and phosphinate metabolism)	K06167	EC:3.1.4.55	metal-dependent hydrolase beta-lactamase family protein [Solanum lycopersicum]	NA	2.04915	2.77217	2.49854	2.11727	2.0342	3.66142	0.936896	-0.0940392	0.786125	0.959562	down	no
MSTRG.10355	Solyc08g023490.3;Solyc08g023493.1	Solyc08g023490.3.1;Solyc08g023493.1.1;MSTRG.10355.2	GO:0003674(molecular_function);GO:0005739(mitochondrion);GO:0008150(biological_process);GO:0009451(RNA modification);GO:0004066(asparagine synthase (glutamine-hydrolyzing) activity);GO:0005829(cytosol);GO:0006529(asparagine biosynthetic process);GO:0006541(glutamine metabolic process);GO:0042803(protein homodimerization activity)	NA	NA	NA	pentatricopeptide repeat-containing protein At1g09900 [Solanum lycopersicum];PREDICTED: stem-specific protein TSJT1 [Solanum tuberosum]	NA	4.47032	3.47204	3.12111	4.88296	4.11139	3.21402	0.90622	-0.142067	0.886866	0.979179	down	no
MSTRG.10356	Solyc08g023497.1	Solyc08g023497.1.1	GO:0004066(asparagine synthase (glutamine-hydrolyzing) activity);GO:0005829(cytosol);GO:0006529(asparagine biosynthetic process);GO:0006541(glutamine metabolic process);GO:0042803(protein homodimerization activity)	NA	NA	NA	uncharacterized protein LOC107027515 [Solanum pennellii]	NA	2.48566	1.97928	2.01602	2.81414	2.43916	3.44166	0.745369	-0.423973	0.376044	0.82182	down	no
MSTRG.10357	Solyc08g023470.3	MSTRG.10357.1;MSTRG.10357.3;Solyc08g023470.3.1	GO:0004161(dimethylallyltranstransferase activity);GO:0004659(prenyltransferase activity);GO:0005739(mitochondrion);GO:0006744(ubiquinone biosynthetic process);GO:0008299(isoprenoid biosynthetic process);GO:0009507(chloroplast);GO:0009536(plastid);GO:0009793(embryo development ending in seed dormancy);GO:0046872(metal ion binding);GO:0050347(trans-octaprenyltranstransferase activity);GO:0052924(a…	00900(Terpenoid backbone biosynthesis)	K14066	EC:2.5.1.1	geranyl pyrophosphate synthase [Solanum lycopersicum]	NA	10.5805	7.86414	8.82993	8.89452	11.2742	6.95282	1.00564	0.00811838	0.423755	0.842731	up	no
MSTRG.10358	Solyc08g023460.3	Solyc08g023460.3.1	GO:0003674(molecular_function);GO:0005794(Golgi apparatus);GO:0008150(biological_process);GO:0016020(membrane);GO:0016021(integral component of membrane)	NA	NA	NA	putative ALA-interacting subunit 2 isoform X2 [Solanum lycopersicum]	NA	6.6467	4.06452	4.98661	8.20103	7.34954	7.28455	0.687442	-0.54069	0.0474117	0.370724	down	no
MSTRG.10359	Solyc08g023465.1	Solyc08g023465.1.1	NA	NA	NA	NA		NA	1.00204	0.763658	2.08179	1.80447	0.512054	1.59511	0.983601	-0.0238553	0.884307	0.978606	down	no
MSTRG.1036	Solyc01g091260.3	MSTRG.1036.2;Solyc01g091260.3.1	GO:0003674(molecular_function);GO:0005634(nucleus);GO:0008150(biological_process)	NA	NA	NA	uncharacterized protein LOC101251327 [Solanum lycopersicum]	NA	6.36414	6.78476	10.9089	6.24813	5.11312	8.21863	1.2287	0.297132	0.158172	0.633562	up	no
MSTRG.10360	Solyc08g023440.3	Solyc08g023440.3.1	GO:0031969(chloroplast membrane)	NA	NA	NA	CSC1-like protein ERD4 [Solanum lycopersicum]	NA	4.79611	3.63022	8.46794	7.08186	8.9004	15.9558	0.52897	-0.918742	0.0447085	0.360933	down	no
MSTRG.10361	Solyc08g022210.3	Solyc08g022210.3.1;MSTRG.10361.2	GO:0005737(cytoplasm);GO:0019509(L-methionine salvage from methylthioadenosine);GO:0046523(S-methyl-5-thioribose-1-phosphate isomerase activity)	00270(Cysteine and methionine metabolism)	K08963	EC:5.3.1.23	methylthioribose-1-phosphate isomerase [Solanum lycopersicum]	NA	26.8236	19.9635	30.6322	26.7289	24.7102	27.8366	0.976583	-0.0341848	0.453247	0.856979	down	no
MSTRG.10362	Solyc08g022120.3	Solyc08g022120.3.1	GO:0003674(molecular_function);GO:0005634(nucleus);GO:0008150(biological_process)	NA	NA	NA	uncharacterized protein LOC101266353 isoform X1 [Solanum lycopersicum]	NA	4.25876	2.70247	5.56522	6.41265	6.43862	7.13448	0.626769	-0.673995	0.0444074	0.360407	down	no
MSTRG.10363	Solyc08g022080.3;Solyc08g022110.2	MSTRG.10363.1;Solyc08g022080.3.1;Solyc08g022110.2.1	GO:0001228(transcriptional activator activity, RNA polymerase II transcription regulatory region sequence-specific DNA binding);GO:0003677(DNA binding);GO:0003700(DNA binding transcription factor activity);GO:0005515(protein binding);GO:0005634(nucleus);GO:0006351(transcription, DNA-templated);GO:0006355(regulation of transcription, DNA-templated);GO:0042802(identical protein binding);GO:0046982(…	NA	NA	NA	light-inducible protein CPRF2 isoform X2 [Solanum lycopersicum];light-inducible protein CPRF2 isoform X1 [Solanum lycopersicum]	NA	27.6024	16.9795	23.326	30.2088	35.4319	29.5683	0.713251	-0.487519	0.0222909	0.267056	down	no
MSTRG.10364	Solyc08g022100.1	Solyc08g022100.1.1	NA	NA	NA	NA		NA	0.343518	0.411712	0.39635	0.747813	0.518228	0.891575	0.533728	-0.905823	0.40543	0.837315	down	no
MSTRG.10365	Solyc08g022070.3	Solyc08g022070.3.1;MSTRG.10365.2	GO:0004252(serine-type endopeptidase activity);GO:0005737(cytoplasm);GO:0006508(proteolysis)	NA	NA	NA	prolyl endopeptidase isoform X2 [Solanum lycopersicum]	NA	15.3571	11.5397	13.7635	14.633	13.1426	13.8341	0.977184	-0.0332973	0.366954	0.816319	down	no
MSTRG.10366	Solyc08g022060.1	MSTRG.10366.1;Solyc08g022060.1.1	NA	NA	NA	NA		NA	5.56097	2.49877	4.76262	6.46866	6.81591	6.83257	0.637385	-0.649763	0.0421978	0.35442	down	no
MSTRG.10367	Solyc08g022030.3	Solyc08g022030.3.1;MSTRG.10367.2	NA	NA	NA	NA	putative leucine-rich repeat-containing protein DDB_G0290503 [Solanum lycopersicum]	NA	22.8263	19.9953	17.8249	20.237	18.7281	13.8052	1.14926	0.200699	0.103829	0.53084	up	no
MSTRG.10368	Solyc08g021960.3	Solyc08g021960.3.1	GO:0006810(transport)	NA	NA	NA	uncharacterized vacuolar membrane protein YML018C isoform X1 [Solanum lycopersicum]	NA	5.45101	4.18456	6.09978	5.64737	5.37452	6.77517	0.884154	-0.177631	0.900316	0.982124	down	no
MSTRG.10369	Solyc08g021920.3	Solyc08g021920.3.1	GO:0005634(nucleus);GO:0005770(late endosome);GO:0005773(vacuole);GO:0005774(vacuolar membrane);GO:0005783(endoplasmic reticulum);GO:0005794(Golgi apparatus);GO:0005802(trans-Golgi network);GO:0005886(plasma membrane);GO:0006457(protein folding);GO:0006623(protein targeting to vacuole);GO:0006897(endocytosis);GO:0006898(receptor-mediated endocytosis);GO:0007032(endosome organization);GO:0007033(v…	NA	NA	NA	dnaJ homolog subfamily C GRV2 isoform X2 [Solanum lycopersicum]	NA	9.0014	5.49389	7.60299	9.67827	9.38553	8.0332	0.815525	-0.294199	0.324344	0.793794	down	no
MSTRG.1037	Solyc01g091270.3	Solyc01g091270.3.1	GO:0003674(molecular_function);GO:0005634(nucleus);GO:0008150(biological_process)	NA	NA	NA	uncharacterized protein LOC101251620 [Solanum lycopersicum]	NA	6.98638	2.69641	5.84088	8.31153	5.90029	6.41124	0.752733	-0.409789	0.345758	0.805106	down	no
MSTRG.10370	Solyc08g021820.3	Solyc08g021820.3.1	GO:0003700(DNA binding transcription factor activity);GO:0005515(protein binding);GO:0005634(nucleus);GO:0006351(transcription, DNA-templated);GO:0006355(regulation of transcription, DNA-templated);GO:0009733(response to auxin);GO:0009734(auxin-activated signaling pathway);GO:0010114(response to red light);GO:0010218(response to far red light)	04075(Plant hormone signal transduction)	K14484	NA	auxin-responsive protein IAA29 [Solanum lycopersicum]	NA	24.9593	11.1795	16.3657	24.2329	11.2034	17.0308	1.00071	0.00102682	0.730151	0.944336	up	no
MSTRG.10371	Solyc08g029360.3	Solyc08g029360.3.1	NA	NA	NA	NA		NA	2.4881	1.8823	3.69088	5.05893	4.61289	2.73017	0.649999	-0.621491	0.249245	0.738594	down	no
MSTRG.10372	Solyc08g029220.2	Solyc08g029220.2.1;MSTRG.10372.2	GO:0005737(cytoplasm)	NA	NA	NA	uncharacterized protein LOC101266847 [Solanum lycopersicum]	NA	6.29971	4.45725	5.16894	5.92788	6.28925	6.45706	0.852829	-0.229671	0.659003	0.92238	down	no
MSTRG.10373	Solyc08g029200.3	Solyc08g029200.3.1	GO:0005576(extracellular region);GO:0005789(endoplasmic reticulum membrane);GO:0016021(integral component of membrane);GO:0019706(protein-cysteine S-palmitoyltransferase activity);GO:0030659(cytoplasmic vesicle membrane)	NA	NA	NA	probable protein S-acyltransferase 17 isoform X1 [Solanum lycopersicum]	NA	9.37445	6.60822	9.06754	8.7823	10.0919	8.98421	0.899197	-0.153291	0.993415	0.998993	down	no
MSTRG.10374	Solyc08g029190.3	Solyc08g029190.3.1	GO:0005739(mitochondrion);GO:0005773(vacuole);GO:0008150(biological_process)	NA	NA	NA	protein PHOX1 [Solanum lycopersicum]	NA	9.16239	6.07988	7.95798	7.40599	9.66423	5.40185	1.0324	0.0460078	0.395536	0.831992	up	no
MSTRG.10375	Solyc08g029170.3	Solyc08g029170.3.1	GO:0000139(Golgi membrane);GO:0005794(Golgi apparatus);GO:0006486(protein glycosylation);GO:0008378(galactosyltransferase activity);GO:0010405(arabinogalactan protein metabolic process);GO:0016021(integral component of membrane);GO:0016757(transferase activity, transferring glycosyl groups);GO:0016758(transferase activity, transferring hexosyl groups);GO:0018258(protein O-linked glycosylation via…	NA	NA	NA	hydroxyproline O-galactosyltransferase HPGT3 isoform X2 [Solanum lycopersicum]	NA	27.9965	22.2982	27.6135	34.0087	33.9884	23.7671	0.849004	-0.236156	0.72017	0.941461	down	no
MSTRG.10377	Solyc08g029130.3	Solyc08g029130.3.1	GO:0003677(DNA binding);GO:0003678(DNA helicase activity);GO:0004386(helicase activity);GO:0005524(ATP binding);GO:0005634(nucleus);GO:0006338(chromatin remodeling);GO:0008283(cell proliferation);GO:0009733(response to auxin);GO:0009736(cytokinin-activated signaling pathway);GO:0009739(response to gibberellin);GO:0009788(negative regulation of abscisic acid-activated signaling pathway);GO:0016569…	NA	NA	NA	CHD3-type chromatin-remodeling factor PICKLE-like isoform X1 [Solanum lycopersicum]	NA	6.16477	4.15095	5.47808	6.31675	6.16035	5.74419	0.866777	-0.206267	0.673578	0.926605	down	no
MSTRG.10378	Solyc08g029110.3	Solyc08g029110.3.1	GO:0003674(molecular_function);GO:0005634(nucleus);GO:0008150(biological_process)	NA	NA	NA	protein MEMO1 [Solanum lycopersicum]	NA	16.345	17.4862	16.0608	15.1629	16.7314	16.5111	1.03071	0.0436433	0.293989	0.773747	up	no
MSTRG.10379		MSTRG.10379.1	NA	NA	NA	NA		NA	13.3678	8.24521	9.51999	16.1532	13.3019	208.491	0.130841	-2.93412	0.0181957	0.240842	down	no
MSTRG.1038	Solyc01g091280.3	Solyc01g091280.3.1	GO:0000138(Golgi trans cisterna);GO:0005769(early endosome);GO:0005794(Golgi apparatus);GO:0005802(trans-Golgi network);GO:0010150(leaf senescence);GO:0016021(integral component of membrane);GO:0019706(protein-cysteine S-palmitoyltransferase activity);GO:0019707(protein-cysteine S-acyltransferase activity);GO:1900055(regulation of leaf senescence);GO:2000377(regulation of reactive oxygen species …	NA	NA	NA	probable protein S-acyltransferase 14 [Solanum lycopersicum]	NA	13.4077	7.7537	12.5815	17.6132	15.5516	16.8483	0.674682	-0.567721	0.0152268	0.222272	down	no
MSTRG.10380	Solyc08g028690.3	Solyc08g028690.3.1;MSTRG.10380.1	GO:0005737(cytoplasm);GO:0016491(oxidoreductase activity);GO:0055114(oxidation-reduction process)	00906(Carotenoid biosynthesis)	K09841	EC:1.1.1.288	secoisolariciresinol dehydrogenase-like isoform X1 [Solanum lycopersicum]	NA	26.9271	10.201	15.7307	20.7273	27.0488	15.595	0.834117	-0.261678	0.667936	0.924574	down	no
MSTRG.10381	Solyc08g059660.2	MSTRG.10381.1	NA	NA	NA	NA		NA	33.7905	20.9838	33.378	39.6789	46.9688	41.3734	0.688577	-0.53831	0.00577133	0.135002	down	no
MSTRG.10382		MSTRG.10382.1	NA	NA	NA	NA		NA	4.17873	2.69203	3.19672	5.14459	4.55397	3.24091	0.778044	-0.362075	0.428331	0.842997	down	no
MSTRG.10383	Solyc08g059760.3	MSTRG.10383.3;Solyc08g059760.3.1;MSTRG.10383.1	GO:0000302(response to reactive oxygen species);GO:0004130(cytochrome-c peroxidase activity);GO:0004601(peroxidase activity);GO:0005576(extracellular region);GO:0005829(cytosol);GO:0009845(seed germination);GO:0010431(seed maturation);GO:0016688(L-ascorbate peroxidase activity);GO:0020037(heme binding);GO:0034599(cellular response to oxidative stress);GO:0042744(hydrogen peroxide catabolic proces…	00053(Ascorbate and aldarate metabolism);00480(Glutathione metabolism)	K00434	EC:1.11.1.11	putative L-ascorbate peroxidase 6 isoform X2 [Solanum lycopersicum]	NA	16.4847	19.297	16.3504	16.6993	13.0435	14.3567	1.18215	0.241413	0.0862154	0.490542	up	no
MSTRG.10384	Solyc08g059800.3	Solyc08g059800.3.1	GO:0003674(molecular_function);GO:0005634(nucleus);GO:0005737(cytoplasm);GO:0005874(microtubule);GO:0008017(microtubule binding);GO:0008150(biological_process);GO:0071369(cellular response to ethylene stimulus)	NA	NA	NA	protein WVD2-like 5 [Solanum lycopersicum]	NA	4.76168	4.51976	7.59544	4.42323	3.42186	6.30823	1.19243	0.253908	0.226314	0.716086	up	no
MSTRG.10385	Solyc08g060810.3	Solyc08g060810.3.1	GO:0005515(protein binding);GO:0005634(nucleus);GO:0006511(ubiquitin-dependent protein catabolic process);GO:0009723(response to ethylene);GO:0009873(ethylene-activated signaling pathway);GO:0010105(negative regulation of ethylene-activated signaling pathway);GO:0016567(protein ubiquitination);GO:0019005(SCF ubiquitin ligase complex)	04016(MAPK signaling pathway - plant);04075(Plant hormone signal transduction)	K14515	NA	EIN3-binding F-box protein 2 [Solanum lycopersicum]	NA	40.1241	21.3402	25.9829	35.8016	39.4581	26.9767	0.855343	-0.225426	0.732932	0.945622	down	no
MSTRG.10386	Solyc08g060840.1;Solyc08g060830.3	MSTRG.10386.3;MSTRG.10386.2;Solyc08g060830.3.1;Solyc08g060840.1.1	GO:0003841(1-acylglycerol-3-phosphate O-acyltransferase activity);GO:0005515(protein binding);GO:0005576(extracellular region);GO:0005783(endoplasmic reticulum);GO:0005789(endoplasmic reticulum membrane);GO:0007275(multicellular organism development);GO:0016021(integral component of membrane);GO:0016024(CDP-diacylglycerol biosynthetic process);GO:0003700(DNA binding transcription factor activity)…	00561(Glycerolipid metabolism);00564(Glycerophospholipid metabolism)	K13523	EC:2.3.1.51;EC:2.3.1.-	PREDICTED: 1-acyl-sn-glycerol-3-phosphate acyltransferase 2 [Solanum tuberosum];protein FAR-RED IMPAIRED RESPONSE 1 isoform X1 [Solanum lycopersicum]	NA	12.8369	5.95883	8.99258	12.3831	11.4875	9.19785	0.840327	-0.250977	0.605838	0.906917	down	no
MSTRG.10387	Solyc08g060845.1	Solyc08g060845.1.1	NA	NA	NA	NA		NA	7.00718	3.66022	4.54902	6.24671	9.71477	5.89581	0.696171	-0.522485	0.3039	0.782686	down	no
MSTRG.10388	Solyc08g060860.3	Solyc08g060860.3.1;MSTRG.10388.2	GO:0003674(molecular_function);GO:0008150(biological_process)	NA	NA	NA	uncharacterized protein LOC101258679 isoform X2 [Solanum lycopersicum]	NA	16.2044	13.8142	16.3603	14.175	16.1234	14.8638	1.02694	0.0383531	0.180317	0.663739	up	no
MSTRG.10389	Solyc08g060920.3	MSTRG.10389.2;Solyc08g060920.3.1	GO:0005783(endoplasmic reticulum)	NA	NA	NA	SPX domain-containing protein 1-like [Solanum pennellii]	NA	12.0515	15.6465	22.5652	18.4457	13.2846	13.2454	1.11756	0.160355	0.275205	0.759053	up	no
MSTRG.1039	Solyc01g091310.3	Solyc01g091310.3.1	GO:0000166(nucleotide binding);GO:0005737(cytoplasm);GO:0005783(endoplasmic reticulum);GO:0016021(integral component of membrane)	NA	NA	NA	transducin beta-like protein 2 [Solanum lycopersicum]	NA	6.09503	5.43062	6.68277	7.30884	5.82468	6.12387	0.945529	-0.080806	0.6516	0.920675	down	no
MSTRG.10390	Solyc08g060940.1	Solyc08g060940.1.1	GO:0005768(endosome);GO:0005794(Golgi apparatus);GO:0005802(trans-Golgi network);GO:0005886(plasma membrane);GO:0008514(organic anion transmembrane transporter activity);GO:0008643(carbohydrate transport);GO:0016021(integral component of membrane)	NA	NA	NA	probable sugar phosphate/phosphate translocator At2g25520 [Solanum lycopersicum]	NA	40.8632	34.6234	53.1862	37.0453	39.6928	49.4883	1.01938	0.0276939	0.394662	0.831427	up	no
MSTRG.10391	Solyc08g060970.3	Solyc08g060970.3.1;MSTRG.10391.2	GO:0004650(polygalacturonase activity);GO:0005975(carbohydrate metabolic process)	00040(Pentose and glucuronate interconversions)	K01213	EC:3.2.1.67	polygalacturonase precursor [Solanum lycopersicum]	NA	6.32387	3.26126	5.77424	6.6818	6.59156	4.43887	0.867161	-0.205628	0.772951	0.956156	down	no
MSTRG.10392	Solyc08g061000.3	Solyc08g061000.3.1;MSTRG.10392.2;MSTRG.10392.3	GO:0000398(mRNA splicing, via spliceosome);GO:0004004(ATP-dependent RNA helicase activity);GO:0005681(spliceosomal complex);GO:0006406(mRNA export from nucleus);GO:0006974(cellular response to DNA damage stimulus);GO:0010468(regulation of gene expression);GO:0010501(RNA secondary structure unwinding)	03040(Spliceosome);03013(RNA transport);03015(mRNA surveillance pathway)	K12812	EC:3.6.4.13	DEAD-box ATP-dependent RNA helicase 56 isoform X1 [Solanum lycopersicum]	NA	22.3166	10.7692	14.4576	20.5437	16.0112	17.2957	0.882877	-0.179716	0.837421	0.967417	down	no
MSTRG.10393	Solyc08g061090.3	Solyc08g061090.3.1	GO:0003735(structural constituent of ribosome);GO:0006412(translation)	NA	NA	NA	adenine nucleotide transporter BT1, chloroplastic/mitochondrial [Solanum lycopersicum]	NA	16.1903	11.7719	14.6552	14.5075	17.1825	16.0208	0.893243	-0.162875	0.978758	0.996011	down	no
MSTRG.10394	Solyc08g061100.3	Solyc08g061100.3.1	GO:0000977(RNA polymerase II regulatory region sequence-specific DNA binding);GO:0005515(protein binding);GO:0005768(endosome);GO:0005794(Golgi apparatus);GO:0005802(trans-Golgi network);GO:0005886(plasma membrane);GO:0009825(multidimensional cell growth);GO:0009832(plant-type cell wall biogenesis);GO:0009833(plant-type primary cell wall biogenesis);GO:0016021(integral component of membrane);GO:0…	NA	NA	NA	cellulose synthase A catalytic subunit 1 [UDP-forming] [Solanum lycopersicum]	NA	84.9113	65.769	97.4563	88.8967	79.7047	101.138	0.919911	-0.120433	0.861476	0.974164	down	no
MSTRG.10395	Solyc08g061130.3	MSTRG.10395.2;Solyc08g061130.3.1	GO:0000977(RNA polymerase II regulatory region sequence-specific DNA binding);GO:0003677(DNA binding);GO:0003690(double-stranded DNA binding);GO:0003700(DNA binding transcription factor activity);GO:0005515(protein binding);GO:0005634(nucleus);GO:0006351(transcription, DNA-templated);GO:0006355(regulation of transcription, DNA-templated);GO:0009585(red, far-red light phototransduction);GO:0009640…	04712(Circadian rhythm - plant)	K16241	NA	transcription factor HY5 [Solanum lycopersicum]	NA	5.16936	3.74607	5.3865	3.08166	3.03717	4.07804	1.40258	0.488083	0.00702787	0.148604	up	no
MSTRG.10396	Solyc08g061140.3	Solyc08g061140.3.1	GO:0002229(defense response to oomycetes);GO:0003677(DNA binding);GO:0003700(DNA binding transcription factor activity);GO:0004601(peroxidase activity);GO:0005634(nucleus);GO:0006952(defense response);GO:0009414(response to water deprivation);GO:0009507(chloroplast);GO:0009620(response to fungus);GO:0009682(induced systemic resistance);GO:0009737(response to abscisic acid);GO:0009738(abscisic aci…	NA	NA	NA	protein OVEREXPRESSOR OF CATIONIC PEROXIDASE 3 [Solanum lycopersicum]	NA	17.7346	14.8258	13.3236	13.7466	15.0752	11.9186	1.12625	0.17153	0.106844	0.536126	up	no
MSTRG.10397		MSTRG.10397.2;MSTRG.10397.1	NA	NA	NA	NA		NA	98.0574	274.921	178.804	346.558	263.075	830.807	0.383065	-1.38434	0.0414945	0.352775	down	no
MSTRG.10398	Solyc08g061160.2	MSTRG.10398.1	NA	NA	NA	NA		NA	0	274.921	178.804	346.546	263.075	0	0.744274	-0.426094	0.98103	0.996194	down	no
MSTRG.10399		MSTRG.10399.2;MSTRG.10399.1	NA	NA	NA	NA		NA	910.357	775.607	483.887	934.197	843.693	12171.4	0.155553	-2.68452	0.0379372	0.338647	down	no
MSTRG.1040	Solyc01g091320.3	Solyc01g091320.3.1;MSTRG.1040.2	GO:0000254(C-4 methylsterol oxidase activity);GO:0003824(catalytic activity);GO:0005789(endoplasmic reticulum membrane);GO:0016020(membrane);GO:0016126(sterol biosynthetic process);GO:0016491(oxidoreductase activity);GO:0080064(4,4-dimethyl-9beta,19-cyclopropylsterol oxidation)	00100(Steroid biosynthesis)	K14423	NA	sterol methyl oxidase 3 [Solanum lycopersicum]	NA	24.3521	38.088	36.3774	53.9725	26.3129	54.4368	0.733491	-0.447148	0.532871	0.878121	down	no
MSTRG.10400	Solyc08g061160.2	Solyc08g061160.2.1	NA	00190(Oxidative phosphorylation);00195(Photosynthesis)	K02111	EC:3.6.3.14	hypothetical protein (mitochondrion) [Capsicum annuum]	NA	0	0.243906	0.529331	0.165255	0.065547	2.00629	0.345645	-1.53264	0.466347	0.856979	down	no
MSTRG.10401	Solyc08g061220.3	Solyc08g061220.3.1	GO:0005095(GTPase inhibitor activity);GO:0016247(channel regulator activity)	NA	NA	NA	guanine nucleotide-binding protein alpha-1 subunit isoform X1 [Solanum lycopersicum]	NA	7.16697	5.39952	7.9436	8.39411	8.85268	7.64311	0.824032	-0.279227	0.41569	0.842485	down	no
MSTRG.10402	Solyc08g061260.3;Solyc08g061265.1	Solyc08g061260.3.1;Solyc08g061265.1.1;MSTRG.10402.1	GO:0000278(mitotic cell cycle);GO:0004930(G-protein coupled receptor activity);GO:0005515(protein binding);GO:0005774(vacuolar membrane);GO:0005794(Golgi apparatus);GO:0005886(plasma membrane);GO:0006571(tyrosine biosynthetic process);GO:0006629(lipid metabolic process);GO:0007166(cell surface receptor signaling pathway);GO:0007186(G-protein coupled receptor signaling pathway);GO:0007202(activati…	NA	NA	NA	G-protein coupled receptor 1 isoform X1 [Solanum lycopersicum]	NA	20.3343	8.32971	12.5504	17.5381	14.5699	13.5937	0.901813	-0.1491	0.918204	0.986325	down	no
MSTRG.10403		MSTRG.10403.1	NA	NA	NA	NA		NA	5.33573	1.96203	2.99269	6.03071	6.43437	3.20042	0.656887	-0.606283	0.256767	0.745127	down	no
MSTRG.10404	Solyc08g061270.1	Solyc08g061270.1.1	GO:0003674(molecular_function);GO:0005634(nucleus);GO:0008150(biological_process)	NA	NA	NA	uncharacterized protein LOC101264141 [Solanum lycopersicum]	NA	16.6989	22.0646	20.6859	11.0419	7.31472	16.0021	1.73025	0.790984	0.0161177	0.229568	up	no
MSTRG.10405	Solyc08g061320.3	Solyc08g061320.3.1;MSTRG.10405.4;MSTRG.10405.2;MSTRG.10405.3;MSTRG.10405.1	GO:0003684(damaged DNA binding);GO:0003729(mRNA binding);GO:0005515(protein binding);GO:0005524(ATP binding);GO:0006298(mismatch repair);GO:0009507(chloroplast)	NA	NA	NA	polyadenylate-binding protein-interacting protein 7 isoform X1 [Solanum lycopersicum]	NA	87.5048	59.3851	62.7696	74.9498	74.5646	54.9736	1.02529	0.0360319	0.322081	0.793794	up	no
MSTRG.10407	Solyc08g061500.2;Solyc08g061510.2	MSTRG.10407.2;Solyc08g061500.2.1;Solyc08g061510.2.1	GO:0003774(motor activity);GO:0003779(actin binding);GO:0005515(protein binding);GO:0005516(calmodulin binding);GO:0005524(ATP binding);GO:0005634(nucleus);GO:0005737(cytoplasm);GO:0007097(nuclear migration);GO:0016459(myosin complex);GO:0030048(actin filament-based movement);GO:0031965(nuclear membrane);GO:2000769(regulation of establishment or maintenance of cell polarity regulating cell shape)…	NA	NA	NA	myosin-15 isoform X2 [Solanum lycopersicum]	NA	5.16536	2.90431	3.51227	5.10384	4.924	4.38407	0.803637	-0.315385	0.396041	0.83236	down	no
MSTRG.10408	Solyc08g061490.3	Solyc08g061490.3.1	GO:0003674(molecular_function);GO:0005634(nucleus);GO:0005773(vacuole);GO:0008150(biological_process)	NA	NA	NA	uncharacterized protein LOC101265566 [Solanum lycopersicum]	NA	0.59514	0.313305	0.528643	0.460955	0.58111	0.404581	0.993393	-0.00956352	0.760114	0.952992	down	no
MSTRG.10409	Solyc08g061560.3	Solyc08g061560.3.1	GO:0001558(regulation of cell growth);GO:0005524(ATP binding);GO:0005576(extracellular region);GO:0005739(mitochondrion);GO:0005886(plasma membrane);GO:0006468(protein phosphorylation);GO:0009664(plant-type cell wall organization);GO:0009944(polarity specification of adaxial/abaxial axis);GO:0009965(leaf morphogenesis);GO:0010087(phloem or xylem histogenesis);GO:0010103(stomatal complex morphogen…	04016(MAPK signaling pathway - plant)	K20718	EC:2.7.11.1	LRR receptor-like serine/threonine-protein kinase ERECTA isoform X2 [Solanum pennellii]	NA	11.8766	11.3714	14.0206	12.6229	14.4999	16.6059	0.852269	-0.23062	0.77208	0.956075	down	no
MSTRG.1041	Solyc01g091360.3	Solyc01g091360.3.1	GO:0003674(molecular_function);GO:0005575(cellular_component);GO:0008150(biological_process)	NA	NA	NA	uncharacterized protein LOC101253424 [Solanum lycopersicum]	NA	3.6896	12.6672	6.96176	2.37807	2.2331	5.55403	2.29396	1.19784	0.0143265	0.215509	up	no
MSTRG.10410	Solyc08g061590.3	Solyc08g061590.3.1	GO:0003674(molecular_function);GO:0005739(mitochondrion);GO:0008150(biological_process)	00520(Amino sugar and nucleotide sugar metabolism)	K01183	EC:3.2.1.14	pentatricopeptide repeat-containing protein At1g62350 [Solanum lycopersicum]	NA	32.3047	11.6903	21.9744	28.2979	33.0185	26.3445	0.752551	-0.410139	0.283813	0.766882	down	no
MSTRG.10411	Solyc08g061610.3	Solyc08g061610.3.1	GO:0005887(integral component of plasma membrane);GO:0043231(intracellular membrane-bounded organelle);GO:0043682(copper-transporting ATPase activity)	NA	NA	NA	copper-transporting ATPase PAA2, chloroplastic [Solanum lycopersicum]	NA	19.9936	24.4655	18.3032	20.073	16.4233	19.7838	1.11518	0.157275	0.194399	0.681489	up	no
MSTRG.10412	Solyc08g061630.3	Solyc08g061630.3.1	GO:0003674(molecular_function);GO:0005886(plasma membrane);GO:0008150(biological_process);GO:0009535(chloroplast thylakoid membrane);GO:0016020(membrane);GO:0016021(integral component of membrane)	NA	NA	NA	ylmG homolog protein 2, chloroplastic [Solanum lycopersicum]	NA	13.8686	36.6193	21.7082	10.7664	6.41065	12.7089	2.41573	1.27246	0.00162845	0.0702933	up	no
MSTRG.10413	Solyc08g061635.1	Solyc08g061635.1.1	GO:0005634(nucleus)	NA	NA	NA	uncharacterized protein LOC101263833 isoform X1 [Solanum lycopersicum]	NA	0.723239	0.489218	0.781893	0.723815	0.617183	0.838211	0.915172	-0.127886	0.973418	0.994864	down	no
MSTRG.10414	Solyc08g061778.1;Solyc08g061800.3	MSTRG.10414.1;Solyc08g061800.3.1;Solyc08g061778.1.1	NA	NA	NA	NA	uncharacterized protein LOC101268490 isoform X2 [Solanum lycopersicum]	NA	37.4913	60.2834	45.9592	33.8013	31.1037	35.3347	1.4339	0.519946	0.0208022	0.258806	up	no
MSTRG.10415	Solyc08g061820.3	Solyc08g061820.3.1	NA	NA	NA	NA	F-box/LRR-repeat protein 15 [Solanum lycopersicum]	NA	15.9425	9.18425	12.519	16.002	18.6469	16.0602	0.742388	-0.429755	0.0822416	0.481979	down	no
MSTRG.10416	Solyc08g061850.3	Solyc08g061850.3.1	GO:0003684(damaged DNA binding);GO:0003735(structural constituent of ribosome);GO:0005634(nucleus);GO:0006281(DNA repair);GO:0008534(oxidized purine nucleobase lesion DNA N-glycosylase activity);GO:0022627(cytosolic small ribosomal subunit)	03010(Ribosome)	K02985	NA	40S ribosomal protein S3-3 [Solanum lycopersicum]	NA	119.487	88.4508	115.434	103.523	108.845	91.3852	1.06459	0.0902939	0.0342685	0.324174	up	no
MSTRG.10417	Solyc08g061910.3	Solyc08g061910.3.1	NA	NA	NA	NA	uncharacterized protein LOC104648816 [Solanum lycopersicum]	NA	2.62458	5.14629	4.67391	2.35571	2.97157	6.14468	1.0848	0.117429	0.521471	0.878034	up	no
MSTRG.10418	Solyc08g061930.3	Solyc08g061930.3.1	GO:0005576(extracellular region);GO:0009823(cytokinin catabolic process);GO:0016491(oxidoreductase activity);GO:0016614(oxidoreductase activity, acting on CH-OH group of donors);GO:0019139(cytokinin dehydrogenase activity);GO:0050660(flavin adenine dinucleotide binding);GO:0055114(oxidation-reduction process)	00908(Zeatin biosynthesis)	K00279	EC:1.5.99.12	cytokinin oxidase/dehydrogenase-like [Solanum lycopersicum]	NA	9.12085	5.94393	6.86179	12.1447	9.16063	7.23513	0.768263	-0.380329	0.386611	0.826131	down	no
MSTRG.10419		MSTRG.10419.1	NA	NA	NA	NA		NA	15.954	8.56069	15.8695	16.2235	19.2464	14.9374	0.801157	-0.319843	0.374397	0.82113	down	no
MSTRG.1042	Solyc01g091370.3	Solyc01g091370.3.1	GO:0003677(DNA binding);GO:0003680(AT DNA binding);GO:0005634(nucleus);GO:0005654(nucleoplasm);GO:0005730(nucleolus);GO:0005737(cytoplasm);GO:0005739(mitochondrion);GO:0006351(transcription, DNA-templated);GO:0006355(regulation of transcription, DNA-templated);GO:0043565(sequence-specific DNA binding);GO:0098687(chromosomal region)	NA	NA	NA	AT-hook motif nuclear-localized protein 1 [Solanum lycopersicum]	NA	0	0.116529	0.746034	0.288034	0.410911	0.420205	0.77073	-0.375702	0.844264	0.969643	down	no
MSTRG.10420	Solyc08g061960.3	Solyc08g061960.3.1	GO:0003684(damaged DNA binding);GO:0003735(structural constituent of ribosome);GO:0005634(nucleus);GO:0006281(DNA repair);GO:0008534(oxidized purine nucleobase lesion DNA N-glycosylase activity);GO:0022627(cytosolic small ribosomal subunit)	03010(Ribosome)	K02985	NA	40S ribosomal protein S3-3 [Solanum lycopersicum]	NA	179.446	146.289	192.729	161.599	177.688	166.762	1.02453	0.0349686	0.103536	0.53084	up	no
MSTRG.10421	Solyc08g061970.3	Solyc08g061970.3.1	GO:0005737(cytoplasm);GO:0006596(polyamine biosynthetic process);GO:0010487(thermospermine synthase activity)	NA	NA	NA	spe4 protein [Solanum lycopersicum]	NA	11.1091	11.0325	9.87365	12.9322	13.6796	13.1663	0.804844	-0.313219	0.58493	0.900147	down	no
MSTRG.10422	Solyc08g061980.3	Solyc08g061980.3.1	GO:0005886(plasma membrane);GO:0006820(anion transport);GO:0008381(mechanosensitive ion channel activity);GO:0050982(detection of mechanical stimulus)	NA	NA	NA	mechanosensitive ion channel protein 10 [Solanum lycopersicum]	NA	4.03847	2.47006	6.73967	5.86027	5.52282	6.38664	0.745548	-0.423626	0.325196	0.793794	down	no
MSTRG.10423	Solyc08g062190.3	Solyc08g062190.3.1	GO:0005829(cytosol);GO:0006107(oxaloacetate metabolic process);GO:0006108(malate metabolic process);GO:0006807(nitrogen compound metabolic process);GO:0008270(zinc ion binding);GO:0009507(chloroplast);GO:0009570(chloroplast stroma);GO:0016810(hydrolase activity, acting on carbon-nitrogen (but not peptide) bonds);GO:0050152(omega-amidase activity)	00250(Alanine, aspartate and glutamate metabolism)	K13566	EC:3.5.1.3	omega-amidase, chloroplastic [Solanum lycopersicum]	NA	33.7952	24.5126	27.5102	31.1447	37.5477	30.6093	0.864215	-0.210537	0.782053	0.958611	down	no
MSTRG.10424		MSTRG.10424.1	NA	NA	NA	NA		NA	7.60076	3.73323	5.17769	4.54937	5.17854	4.58167	1.15389	0.206506	0.245328	0.735269	up	no
MSTRG.10425	Solyc08g062210.3	Solyc08g062210.3.1;MSTRG.10425.2	GO:0009813(flavonoid biosynthetic process);GO:0043231(intracellular membrane-bounded organelle);GO:0052696(flavonoid glucuronidation);GO:0080043(quercetin 3-O-glucosyltransferase activity);GO:0080044(quercetin 7-O-glucosyltransferase activity)	NA	NA	NA	nuclear transcription factor Y subunit A-8 [Solanum lycopersicum]	NA	15.604	7.68088	12.9695	17.0412	18.7453	15.9239	0.701106	-0.512296	0.0466628	0.368033	down	no
MSTRG.10426	Solyc08g062220.3	Solyc08g062220.3.1	GO:0009813(flavonoid biosynthetic process);GO:0043231(intracellular membrane-bounded organelle);GO:0052696(flavonoid glucuronidation);GO:0080043(quercetin 3-O-glucosyltransferase activity);GO:0080044(quercetin 7-O-glucosyltransferase activity)	NA	NA	NA	UDP-glycosyltransferase 74F2 [Solanum lycopersicum]	NA	56.4312	19.1989	25.5462	30.9276	35.8293	14.2185	1.24947	0.321318	0.294997	0.774811	up	no
MSTRG.10427	Solyc08g062360.3	Solyc08g062360.3.1	GO:0007165(signal transduction);GO:0016020(membrane)	NA	NA	NA	ankyrin repeat-containing protein At5g02620 [Solanum lycopersicum]	NA	3.74863	4.27524	3.46506	3.0269	6.28746	1.9996	1.01547	0.0221411	0.600118	0.904775	up	no
MSTRG.10428	Solyc08g062370.3	Solyc08g062370.3.1	GO:0051213(dioxygenase activity)	00940(Phenylpropanoid biosynthesis)	K06892	EC:1.14.11.-	thebaine 6-O-demethylase-like [Solanum lycopersicum]	NA	0.38854	0.679439	1.2733	1.89128	2.11902	2.49507	0.359899	-1.47434	0.029583	0.304157	down	no
MSTRG.10429	Solyc08g062380.1	Solyc08g062380.1.1	NA	NA	NA	NA	thebaine 6-O-demethylase-like [Solanum lycopersicum]	NA	0	0.51716	0.410515	0.787934	0.469334	0.278813	0.603923	-0.727563	0.753918	0.951794	down	no
MSTRG.1043	Solyc01g091380.3	Solyc01g091380.3.1	GO:0003674(molecular_function);GO:0005634(nucleus);GO:0008150(biological_process)	NA	NA	NA	65-kDa microtubule-associated protein 3-like isoform X2 [Solanum lycopersicum]	NA	0.352535	0.183093	0.400032	0.315885	0.303734	0.340646	0.974377	-0.0374482	0.786562	0.959562	down	no
MSTRG.10430	Solyc08g062383.1	Solyc08g062383.1.1	GO:0051213(dioxygenase activity)	00904(Diterpenoid biosynthesis)	K04125	EC:1.14.11.13	thebaine 6-O-demethylase-like [Solanum pennellii]	NA	0.168566	0	1.27077	1.37291	0	0.493303	0.771259	-0.374713	0.865119	0.974843	down	no
MSTRG.10431	Solyc08g062420.3	Solyc08g062420.3.1	GO:0003677(DNA binding);GO:0005634(nucleus);GO:0008150(biological_process)	NA	NA	NA	L10-interacting MYB domain-containing protein isoform X1 [Solanum lycopersicum]	NA	7.55227	4.41505	7.71356	5.42657	6.606	5.64051	1.11361	0.155241	0.145738	0.611186	up	no
MSTRG.10432	Solyc08g062490.3	Solyc08g062490.3.1	GO:0003700(DNA binding transcription factor activity);GO:0005634(nucleus);GO:0006351(transcription, DNA-templated);GO:0006355(regulation of transcription, DNA-templated);GO:0009867(jasmonic acid mediated signaling pathway);GO:0043565(sequence-specific DNA binding);GO:0050832(defense response to fungus)	04016(MAPK signaling pathway - plant);04626(Plant-pathogen interaction)	K13424	NA	probable WRKY transcription factor 75 [Solanum lycopersicum]	NA	0.360369	0.2569	0.1139	0.384537	0.544388	0	0.787113	-0.345357	0.935821	0.98902	down	no
MSTRG.10433	Solyc08g062500.3	Solyc08g062500.3.1	GO:0003674(molecular_function);GO:0005622(intracellular);GO:0005623(cell);GO:0005634(nucleus);GO:0009902(chloroplast relocation);GO:0031022(nuclear migration along microfilament)	NA	NA	NA	protein PLASTID MOVEMENT IMPAIRED 1-RELATED 2-like [Solanum lycopersicum]	NA	6.52233	3.99146	5.25207	5.81829	6.15399	5.97663	0.878374	-0.187092	0.79589	0.961804	down	no
MSTRG.10434	Solyc08g062560.3	MSTRG.10434.2;Solyc08g062560.3.1	GO:0005730(nucleolus);GO:0005737(cytoplasm);GO:0008173(RNA methyltransferase activity);GO:0008757(S-adenosylmethionine-dependent methyltransferase activity);GO:0070475(rRNA base methylation)	NA	NA	NA	probable 28S rRNA (cytosine-C(5))-methyltransferase isoform X1 [Solanum lycopersicum]	NA	13.2999	8.87043	11.65	15.2827	16.3987	13.3791	0.750554	-0.413972	0.0612386	0.419399	down	no
MSTRG.10435	Solyc08g062610.3	MSTRG.10435.2;Solyc08g062610.3.1	GO:0005768(endosome);GO:0005774(vacuolar membrane);GO:0005802(trans-Golgi network);GO:0008757(S-adenosylmethionine-dependent methyltransferase activity);GO:0032259(methylation)	NA	NA	NA	(S)-coclaurine N-methyltransferase-like isoform X1 [Solanum pennellii]	NA	27.1976	38.5527	27.2381	16.8692	21.1408	20.5926	1.58676	0.666086	0.00475055	0.122776	up	no
MSTRG.10436	Solyc08g062630.3	Solyc08g062630.3.1	GO:0005737(cytoplasm);GO:0005886(plasma membrane);GO:0006508(proteolysis);GO:0008270(zinc ion binding);GO:0042277(peptide binding);GO:0043171(peptide catabolic process);GO:0070006(metalloaminopeptidase activity)	NA	NA	NA	aminopeptidase M1 [Solanum lycopersicum]	NA	17.1936	12.8784	16.6927	17.1915	17.0744	17.1859	0.908903	-0.137802	0.856057	0.972969	down	no
MSTRG.10437	Solyc08g062640.3;Solyc08g062650.2	Solyc08g062640.3.1;MSTRG.10437.1;Solyc08g062650.2.1	GO:0004722(protein serine/threonine phosphatase activity);GO:0005515(protein binding);GO:0005634(nucleus);GO:0005737(cytoplasm);GO:0006470(protein dephosphorylation);GO:0009738(abscisic acid-activated signaling pathway);GO:0046872(metal ion binding);GO:0046872(metal ion binding)	04016(MAPK signaling pathway - plant);04075(Plant hormone signal transduction);04075(Plant hormone signal transduction)	K14497	EC:3.1.3.16	probable protein phosphatase 2C 6 [Solanum lycopersicum]	NA	13.8179	8.61771	12.1559	13.7554	13.5198	13.1505	0.85568	-0.224856	0.548019	0.88194	down	no
MSTRG.10438	Solyc08g062660.3	Solyc08g062660.3.1	GO:0000082(G1/S transition of mitotic cell cycle);GO:0005096(GTPase activator activity);GO:0005634(nucleus);GO:0005737(cytoplasm);GO:0005813(centrosome);GO:0006405(RNA export from nucleus);GO:0006511(ubiquitin-dependent protein catabolic process);GO:0006606(protein import into nucleus);GO:0007051(spindle organization);GO:0008536(Ran GTPase binding);GO:0046604(positive regulation of mitotic centro…	NA	NA	NA	Ran binding protein-1 [Solanum lycopersicum]	NA	30.3609	20.0345	35.3648	23.8565	29.401	27.6907	1.05945	0.0833096	0.207671	0.696659	up	no
MSTRG.10439	Solyc08g062670.3	Solyc08g062670.3.1	GO:0004674(protein serine/threonine kinase activity);GO:0005622(intracellular);GO:0018105(peptidyl-serine phosphorylation);GO:0035556(intracellular signal transduction)	NA	NA	NA	serine/threonine-protein kinase tricorner isoform X1 [Solanum lycopersicum]	NA	7.50516	4.40062	6.60652	8.15041	8.9236	7.66048	0.748441	-0.41804	0.0721921	0.45452	down	no
MSTRG.1044	Solyc01g091385.1	Solyc01g091385.1.1	GO:0003674(molecular_function);GO:0005634(nucleus);GO:0008150(biological_process)	NA	NA	NA	uncharacterized protein LOC101254032 [Solanum lycopersicum]	NA	3.09576	1.95837	2.37256	3.20862	3.2994	3.12228	0.77118	-0.37486	0.176337	0.657282	down	no
MSTRG.10440	Solyc08g062680.1	Solyc08g062680.1.1	GO:0005634(nucleus);GO:0005774(vacuolar membrane);GO:0005886(plasma membrane);GO:0009507(chloroplast);GO:0016020(membrane)	NA	NA	NA	protein ALP1-like [Solanum lycopersicum]	NA	7.12527	6.34879	12.0187	5.95915	24.6944	8.66362	0.648388	-0.62507	0.403379	0.83602	down	no
MSTRG.10441	Solyc08g062690.2	MSTRG.10441.1	NA	NA	NA	NA		NA	4.30039	2.75412	7.5106	4.96716	13.9043	6.31177	0.578366	-0.789945	0.152488	0.624723	down	no
MSTRG.10442	Solyc08g062700.3	Solyc08g062700.3.1	GO:0003755(peptidyl-prolyl cis-trans isomerase activity)	NA	NA	NA	peptidyl-prolyl cis-trans isomerase CYP57 isoform X4 [Solanum lycopersicum]	NA	7.8022	3.80345	6.27401	6.92323	7.90967	7.02844	0.817867	-0.290062	0.449315	0.856979	down	no
MSTRG.10443	Solyc08g062760.1	Solyc08g062760.1.1	NA	NA	NA	NA	proline-rich receptor-like protein kinase PERK8 [Solanum lycopersicum]	NA	2.62444	3.31081	4.81129	2.53982	4.50011	5.66315	0.845978	-0.241308	0.884409	0.978606	down	no
MSTRG.10444	Solyc08g062800.3	MSTRG.10444.2;Solyc08g062800.3.1	GO:0004004(ATP-dependent RNA helicase activity);GO:0006413(translational initiation);GO:0010468(regulation of gene expression);GO:0010501(RNA secondary structure unwinding)	03013(RNA transport)	K03257	NA	eukaryotic initiation factor 4A-2 [Solanum lycopersicum]	NA	50.8907	36.5236	57.9474	40.2184	45.4886	43.9273	1.12132	0.1652	0.0274468	0.293671	up	no
MSTRG.10445	Solyc08g062820.3	Solyc08g062820.3.1;MSTRG.10445.2	GO:0005634(nucleus);GO:0005829(cytosol);GO:0009691(cytokinin biosynthetic process);GO:0016799(hydrolase activity, hydrolyzing N-glycosyl compounds)	NA	NA	NA	cytokinin riboside 5'-monophosphate phosphoribohydrolase LOG8 [Solanum lycopersicum]	NA	3.78418	2.58938	6.25391	3.68686	5.04036	5.04839	0.916654	-0.125551	0.992386	0.998861	down	no
MSTRG.10446		MSTRG.10446.1	NA	NA	NA	NA		NA	5.68181	3.104	3.98484	3.44513	5.74312	3.4079	1.01385	0.0198489	0.612583	0.909296	up	no
MSTRG.10447	Solyc08g062915.1;Solyc08g062910.3;Solyc08g062920.3	MSTRG.10447.5;MSTRG.10447.8;MSTRG.10447.7;MSTRG.10447.6;MSTRG.10447.9;MSTRG.10447.4;Solyc08g062915.1.1;Solyc08g062910.3.1;Solyc08g062920.3.1;MSTRG.10447.3;MSTRG.10447.2	GO:0003924(GTPase activity);GO:0005622(intracellular);GO:0006412(translation);GO:0006412(translation)	NA	NA	NA	elongation factor 2 [Solanum lycopersicum];elongation factor 2 isoform X2 [Solanum lycopersicum]	NA	49.9123	30.4482	17.6835	17.5255	94.7628	70.9714	0.535	-0.90239	0.201025	0.691358	down	no
MSTRG.10448	Solyc08g062970.1	Solyc08g062970.1.1	GO:0005737(cytoplasm);GO:0009055(electron transfer activity);GO:0015035(protein disulfide oxidoreductase activity);GO:0045454(cell redox homeostasis)	NA	NA	NA	glutaredoxin-C6 [Solanum lycopersicum]	NA	5.77166	4.60344	5.20089	7.46151	9.33949	6.31177	0.673913	-0.569366	0.158359	0.633562	down	no
MSTRG.10449	Solyc08g063040.3	Solyc08g063040.3.1;MSTRG.10449.1	GO:0003676(nucleic acid binding);GO:0003677(DNA binding);GO:0003700(DNA binding transcription factor activity);GO:0005515(protein binding);GO:0005634(nucleus);GO:0006351(transcription, DNA-templated);GO:0006355(regulation of transcription, DNA-templated);GO:0008270(zinc ion binding);GO:0046872(metal ion binding)	00052(Galactose metabolism);00600(Sphingolipid metabolism);00531(Glycosaminoglycan degradation);00604(Glycosphingolipid biosynthesis - ganglio series);00511(Other glycan degradation)	K12309	EC:3.2.1.23	protein indeterminate-domain 12 [Solanum lycopersicum]	NA	17.7953	13.6724	13.2499	16.985	18.5928	15.8608	0.869338	-0.202011	0.885934	0.979048	down	no
MSTRG.1045	Solyc01g091430.2	Solyc01g091430.2.1	GO:0000723(telomere maintenance);GO:0000784(nuclear chromosome, telomeric region);GO:0003684(damaged DNA binding);GO:0003690(double-stranded DNA binding);GO:0004003(ATP-dependent DNA helicase activity);GO:0006303(double-strand break repair via nonhomologous end joining);GO:0006310(DNA recombination);GO:0032508(DNA duplex unwinding);GO:0042162(telomeric DNA binding);GO:0043564(Ku70:Ku80 complex);G…	03450(Non-homologous end-joining)	K10885	NA	ATP-dependent DNA helicase 2 subunit KU80 [Solanum lycopersicum]	NA	0.74378	0.49433	0.865859	0.666911	0.697166	0.923454	0.919755	-0.120678	0.965711	0.993557	down	no
MSTRG.10450	Solyc08g063050.3	Solyc08g063050.3.1	GO:0004176(ATP-dependent peptidase activity);GO:0005739(mitochondrion);GO:0006508(proteolysis);GO:0008237(metallopeptidase activity)	NA	NA	NA	ATP-dependent zinc metalloprotease FTSH 4, mitochondrial isoform X2 [Solanum lycopersicum]	NA	18.3847	10.5606	14.5048	17.0254	15.3216	13.8105	0.941341	-0.0872101	0.750849	0.950878	down	no
MSTRG.10451	Solyc08g063070.3	Solyc08g063070.3.1;MSTRG.10451.2	GO:0016787(hydrolase activity)	NA	NA	NA	uncharacterized protein LOC101257586 [Solanum lycopersicum]	NA	11.6182	6.21612	9.67852	10.4343	12.4677	9.9672	0.837039	-0.256633	0.519091	0.878034	down	no
MSTRG.10452	Solyc08g063080.3	Solyc08g063080.3.1	GO:0008146(sulfotransferase activity);GO:0008270(zinc ion binding);GO:0009247(glycolipid biosynthetic process);GO:0009507(chloroplast);GO:0016036(cellular response to phosphate starvation);GO:0046506(sulfolipid biosynthetic process);GO:0046507(UDPsulfoquinovose synthase activity);GO:0050662(coenzyme binding)	00520(Amino sugar and nucleotide sugar metabolism);00561(Glycerolipid metabolism)	K06118	EC:3.13.1.1	UDP-sulfoquinovose synthase [Solanum lycopersicum]	NA	28.9563	32.4849	28.6487	25.4017	22.5063	25.1914	1.23243	0.301504	0.0349732	0.327359	up	no
MSTRG.10453	Solyc08g065140.1	Solyc08g065140.1.1	GO:0003674(molecular_function);GO:0005634(nucleus);GO:0005886(plasma membrane);GO:0016021(integral component of membrane)	NA	NA	NA	NDR1/HIN1-like protein 6 [Solanum lycopersicum]	NA	9.2101	9.2774	15.1194	5.96651	6.74237	10.4398	1.45178	0.537827	0.0450199	0.362086	up	no
MSTRG.10454	Solyc08g065150.1	Solyc08g065150.1.1	GO:0003674(molecular_function);GO:0009507(chloroplast);GO:0009737(response to abscisic acid);GO:0016021(integral component of membrane)	00510(N-Glycan biosynthesis)	K07441	EC:2.4.1.141	uncharacterized protein LOC101258979 [Solanum lycopersicum]	NA	26.253	20.0497	26.6975	26.3482	24.6039	27.0425	0.935965	-0.0954732	0.662719	0.923097	down	no
MSTRG.10455	Solyc08g065160.3	Solyc08g065160.3.1	GO:0070847(core mediator complex)	NA	NA	NA	mediator of RNA polymerase II transcription subunit 10b [Solanum lycopersicum]	NA	36.6163	15.9398	23.3997	32.5541	32.1752	26.8112	0.829751	-0.26925	0.561087	0.889621	down	no
MSTRG.10456	Solyc08g065190.3	Solyc08g065190.3.1	GO:0005385(zinc ion transmembrane transporter activity);GO:0005886(plasma membrane);GO:0071577(zinc II ion transmembrane transport)	NA	NA	NA	zinc transporter 4, chloroplastic [Solanum lycopersicum]	NA	12.4175	6.21254	11.9644	10.635	10.2339	11.3276	0.950243	-0.0736321	0.824398	0.965903	down	no
MSTRG.10457	Solyc08g065220.3	Solyc08g065220.3.1	GO:0004375(glycine dehydrogenase (decarboxylating) activity);GO:0005739(mitochondrion);GO:0005829(cytosol);GO:0005960(glycine cleavage complex);GO:0016594(glycine binding);GO:0019464(glycine decarboxylation via glycine cleavage system)	00630(Glyoxylate and dicarboxylate metabolism);00260(Glycine, serine and threonine metabolism)	K00281	EC:1.4.4.2	glycine dehydrogenase (decarboxylating), mitochondrial [Solanum lycopersicum]	NA	550.118	583.981	423.177	685.493	525.064	494.696	0.913223	-0.130961	0.786345	0.959562	down	no
MSTRG.10458	Solyc08g065220.3	MSTRG.10458.1	NA	NA	NA	NA		NA	0.099071	2.84206	0.256153	6.22359	0.407036	0.297062	0.461522	-1.11553	0.6442	0.917971	down	no
MSTRG.10459	Solyc08g065220.3	MSTRG.10459.1	NA	NA	NA	NA		NA	0.452635	0.463723	0.106487	11.4364	0.264057	0.307305	0.0851821	-3.55331	0.0200494	0.252934	down	no
MSTRG.1046	Solyc01g091440.3;Solyc01g091435.1	Solyc01g091440.3.1;Solyc01g091435.1.1	GO:0000723(telomere maintenance);GO:0000784(nuclear chromosome, telomeric region);GO:0003684(damaged DNA binding);GO:0003690(double-stranded DNA binding);GO:0004003(ATP-dependent DNA helicase activity);GO:0006303(double-strand break repair via nonhomologous end joining);GO:0006310(DNA recombination);GO:0032508(DNA duplex unwinding);GO:0042162(telomeric DNA binding);GO:0043564(Ku70:Ku80 complex);G…	03450(Non-homologous end-joining);03450(Non-homologous end-joining)	K10885	NA	ATP-dependent DNA helicase 2 subunit KU80 isoform X2 [Solanum pennellii];PREDICTED: ATP-dependent DNA helicase 2 subunit KU80 [Solanum tuberosum]	NA	0.497705	0.636122	0.655157	0.419737	0.329795	0.592865	1.33268	0.414328	0.473409	0.856979	up	no
MSTRG.10460	Solyc08g065250.3	Solyc08g065250.3.1	GO:0004712(protein serine/threonine/tyrosine kinase activity);GO:0005524(ATP binding);GO:0005634(nucleus);GO:0005886(plasma membrane);GO:0006468(protein phosphorylation);GO:0016301(kinase activity)	NA	NA	NA	probable serine/threonine-protein kinase SIS8 [Solanum lycopersicum]	NA	3.02225	1.88043	2.56497	2.71135	3.21266	2.46907	0.889738	-0.168547	0.916341	0.986002	down	no
MSTRG.10463	Solyc08g065260.3	Solyc08g065260.3.1;MSTRG.10463.2	GO:0003674(molecular_function);GO:0008150(biological_process);GO:0009507(chloroplast);GO:0016021(integral component of membrane)	NA	NA	NA	uncharacterized protein ycf36 isoform X2 [Solanum lycopersicum]	NA	8.59973	5.12175	5.86092	8.43092	11.5683	8.64189	0.683717	-0.548529	0.0979622	0.51853	down	no
MSTRG.10464	Solyc08g065265.1	Solyc08g065265.1.1	GO:0000977(RNA polymerase II regulatory region sequence-specific DNA binding);GO:0003700(DNA binding transcription factor activity);GO:0005634(nucleus);GO:0006357(regulation of transcription by RNA polymerase II)	NA	NA	NA	zinc finger BED domain-containing protein RICESLEEPER 2-like [Solanum pennellii]	NA	0.080942	0.108179	0.217906	0	0.155082	0.03013	2.19763	1.13595	0.388208	0.826646	up	no
MSTRG.10465	Solyc08g065310.3	MSTRG.10465.4;MSTRG.10465.6;MSTRG.10465.1;MSTRG.10465.3;MSTRG.10465.2;Solyc08g065310.3.1	GO:0000398(mRNA splicing, via spliceosome);GO:0005634(nucleus);GO:0005737(cytoplasm);GO:0006464(cellular protein modification process);GO:0031386(protein tag)	NA	NA	NA	uncharacterized protein LOC101260845 isoform X6 [Solanum lycopersicum]	NA	23.8645	13.4035	17.0588	23.9259	25.1141	16.8562	0.82443	-0.27853	0.556539	0.887541	down	no
MSTRG.10466	Solyc08g065320.3	Solyc08g065320.3.1;MSTRG.10466.1	GO:0005739(mitochondrion);GO:0005783(endoplasmic reticulum);GO:0005794(Golgi apparatus);GO:0009723(response to ethylene);GO:0010105(negative regulation of ethylene-activated signaling pathway)	04016(MAPK signaling pathway - plant)	K20726	NA	green ripe-like 1 isoform X1 [Solanum lycopersicum]	NA	17.9875	18.0433	16.7774	21.0397	21.9264	14.1889	0.923946	-0.11412	0.74988	0.950674	down	no
MSTRG.10467	Solyc08g065330.3	Solyc08g065330.3.1	GO:0005509(calcium ion binding);GO:0005515(protein binding);GO:0005737(cytoplasm);GO:0005768(endosome);GO:0005886(plasma membrane);GO:0009507(chloroplast);GO:0009705(plant-type vacuole membrane);GO:0042538(hyperosmotic salinity response);GO:0043266(regulation of potassium ion transport)	NA	NA	NA	calcineurin B-like 10 [Solanum lycopersicum]	NA	10.3076	7.37293	8.5215	10.3537	11.9536	10.0205	0.81051	-0.303099	0.396683	0.832587	down	no
MSTRG.10468	Solyc08g065350.3	Solyc08g065350.3.1	GO:0004407(histone deacetylase activity);GO:0005634(nucleus);GO:0006351(transcription, DNA-templated);GO:0006355(regulation of transcription, DNA-templated);GO:0016575(histone deacetylation);GO:0032041(NAD-dependent histone deacetylase activity (H3-K14 specific))	NA	NA	NA	histone deacetylase 2 [Solanum lycopersicum]	NA	11.6639	5.89999	8.6084	13.0216	11.8931	10.3096	0.743018	-0.428532	0.172286	0.6524	down	no
MSTRG.10469	Solyc08g065360.3	Solyc08g065360.3.1	GO:0006813(potassium ion transport);GO:0015079(potassium ion transmembrane transporter activity);GO:0015299(solute:proton antiporter activity);GO:0015386(potassium:proton antiporter activity);GO:0016020(membrane);GO:0016021(integral component of membrane);GO:0022890(inorganic cation transmembrane transporter activity)	NA	NA	NA	K(+) efflux antiporter 4 isoform X1 [Solanum lycopersicum]	NA	9.2139	6.46004	9.3722	8.74442	10.2792	9.42894	0.880276	-0.183972	0.817085	0.964603	down	no
MSTRG.1047	Solyc01g091450.3	Solyc01g091450.3.1	GO:0003674(molecular_function);GO:0005739(mitochondrion);GO:0008150(biological_process)	NA	NA	NA	pentatricopeptide repeat-containing protein At1g01970 [Solanum lycopersicum]	NA	7.84523	9.5902	7.93809	7.42058	6.26706	5.82223	1.30055	0.379119	0.0346736	0.32604	up	no
MSTRG.10470	Solyc08g065370.1	Solyc08g065370.1.1	GO:0009536(plastid)	00195(Photosynthesis)	K02706	EC:1.10.3.9	photosystem II D2 protein, partial (chloroplast) [Columnea sp. Lindqvist & Albert 30]	NA	1.06704	0.829807	0.54401	0.364695	0.604497	5.01026	0.408207	-1.29263	0.324712	0.793794	down	no
MSTRG.10471	Solyc08g065430.3	Solyc08g065430.3.1	GO:0005515(protein binding);GO:0005737(cytoplasm);GO:0016021(integral component of membrane);GO:0030154(cell differentiation);GO:0040008(regulation of growth);GO:2000012(regulation of auxin polar transport)	NA	NA	NA	protein NDL2 [Solanum lycopersicum]	NA	13.8742	14.3166	23.3317	15.8324	10.0742	24.4107	1.02395	0.0341474	0.632959	0.916252	up	no
MSTRG.10472	Solyc08g065470.3	Solyc08g065470.3.1	GO:0005739(mitochondrion)	00190(Oxidative phosphorylation)	K02140	NA	uncharacterized protein LOC101262838 [Solanum lycopersicum]	NA	10.3406	7.75521	9.16646	7.72797	8.21768	7.36494	1.16952	0.225922	0.033036	0.318516	up	no
MSTRG.10473	Solyc08g065480.3	Solyc08g065480.3.1	GO:0004325(ferrochelatase activity);GO:0006783(heme biosynthetic process)	00860(Porphyrin and chlorophyll metabolism)	K01772	EC:4.99.1.1;EC:4.99.1.9	ferrochelatase-2, chloroplastic-like isoform X1 [Solanum lycopersicum]	NA	4.47558	1.51505	3.39288	3.75869	4.03041	3.14438	0.858236	-0.220553	0.710831	0.93855	down	no
MSTRG.10474	Solyc08g065490.3	Solyc08g065490.3.1	GO:0004372(glycine hydroxymethyltransferase activity);GO:0005737(cytoplasm);GO:0005829(cytosol);GO:0006544(glycine metabolic process);GO:0006563(L-serine metabolic process);GO:0009507(chloroplast);GO:0009536(plastid);GO:0009570(chloroplast stroma);GO:0019264(glycine biosynthetic process from serine);GO:0030170(pyridoxal phosphate binding);GO:0035999(tetrahydrofolate interconversion)	00630(Glyoxylate and dicarboxylate metabolism);00260(Glycine, serine and threonine metabolism);00460(Cyanoamino acid metabolism);00670(One carbon pool by folate)	K00600	EC:2.1.2.1	serine hydroxymethyltransferase 3, chloroplastic [Solanum lycopersicum]	NA	38.2169	22.8833	27.3614	31.3311	28.0527	22.7248	1.07737	0.107518	0.204204	0.69453	up	no
MSTRG.10475	Solyc08g065610.3	Solyc08g065610.3.1	GO:0004197(cysteine-type endopeptidase activity);GO:0006624(vacuolar protein processing);GO:0051603(proteolysis involved in cellular protein catabolic process)	NA	NA	NA	vacuolar processing enzyme VPE3 precursor [Solanum lycopersicum]	NA	131.004	12.6004	51.7389	65.8017	86.1389	36.4375	1.03698	0.052383	0.857897	0.973515	up	no
MSTRG.10476	Solyc08g065640.3	Solyc08g065640.3.1	GO:0004222(metalloendopeptidase activity);GO:0005739(mitochondrion);GO:0008270(zinc ion binding);GO:0016485(protein processing);GO:0043171(peptide catabolic process);GO:0051603(proteolysis involved in cellular protein catabolic process)	NA	NA	NA	PITH domain-containing protein 1 isoform X1 [Solanum lycopersicum]	NA	13.675	9.13395	10.7254	13.2207	13.0989	10.9046	0.900877	-0.150598	0.971546	0.994619	down	no
MSTRG.10477	Solyc08g065760.3	Solyc08g065760.3.1;MSTRG.10477.2	GO:0003735(structural constituent of ribosome);GO:0005762(mitochondrial large ribosomal subunit)	03010(Ribosome)	K02902	NA	54S ribosomal protein L24, mitochondrial-like [Solanum lycopersicum]	NA	21.1139	12.7188	17.4153	17.7583	19.4835	16.2625	0.957829	-0.0621594	0.592418	0.903682	down	no
MSTRG.10478	Solyc08g065840.3	Solyc08g065840.3.1	GO:0003674(molecular_function);GO:0005634(nucleus);GO:0008150(biological_process)	NA	NA	NA	uncharacterized protein LOC101266355 [Solanum lycopersicum]	NA	19.6901	9.58295	15.5439	28.908	30.6957	27.2156	0.51621	-0.953971	6.53453e-05	0.00778304	down	no
MSTRG.10479	Solyc08g065850.1	Solyc08g065850.1.1	NA	NA	NA	NA		NA	157.688	253.436	315.424	116.8	165.936	289.238	1.27025	0.345109	0.211603	0.702826	up	no
MSTRG.1048	Solyc01g091460.3;Solyc01g091455.1	Solyc01g091460.3.1;Solyc01g091455.1.1	GO:0005086(ARF guanyl-nucleotide exchange factor activity);GO:0005802(trans-Golgi network);GO:0005829(cytosol);GO:0016192(vesicle-mediated transport)	04144(Endocytosis)	K18442	NA	brefeldin A-inhibited guanine nucleotide-exchange protein 2-like [Solanum lycopersicum]	NA	7.07218	5.82107	7.89237	7.09725	7.36021	7.93007	0.928446	-0.10711	0.717172	0.940142	down	no
MSTRG.10480	Solyc08g065900.3	Solyc08g065900.3.1	GO:0000815(ESCRT III complex);GO:0005515(protein binding);GO:0005737(cytoplasm);GO:0005886(plasma membrane);GO:0007034(vacuolar transport);GO:0015031(protein transport);GO:0016192(vesicle-mediated transport)	04144(Endocytosis)	K12194	NA	vacuolar protein sorting-associated protein 32 homolog 2 [Solanum lycopersicum]	NA	79.423	47.1741	64.9526	87.5336	93.5948	67.3122	0.771008	-0.375182	0.21287	0.703717	down	no
MSTRG.10481	Solyc08g065880.3	MSTRG.10481.1;Solyc08g065880.3.1	GO:0003676(nucleic acid binding);GO:0005622(intracellular);GO:0005737(cytoplasm);GO:0008408(3'-5' exonuclease activity);GO:0090305(nucleic acid phosphodiester bond hydrolysis)	NA	NA	NA	uncharacterized protein LOC101267726 isoform X2 [Solanum lycopersicum]	NA	10.8029	5.86546	8.16774	13.3698	14.3655	9.69955	0.66345	-0.591941	0.0395175	0.345498	down	no
MSTRG.10482	Solyc08g065890.3	Solyc08g065890.3.1	GO:0002020(protease binding);GO:0005515(protein binding);GO:0005543(phospholipid binding);GO:0005737(cytoplasm);GO:0005770(late endosome);GO:0005794(Golgi apparatus);GO:0005884(actin filament);GO:0006623(protein targeting to vacuole);GO:0009579(thylakoid);GO:0030136(clathrin-coated vesicle);GO:0030276(clathrin binding)	04144(Endocytosis)	K12471	NA	clathrin interactor EPSIN 1 [Solanum lycopersicum]	NA	27.5871	14.7159	26.0739	33.1526	37.1251	33.4901	0.658942	-0.601777	0.00660039	0.14541	down	no
MSTRG.10483	Solyc08g065940.3	Solyc08g065940.3.1	GO:0003676(nucleic acid binding);GO:0003677(DNA binding);GO:0003700(DNA binding transcription factor activity);GO:0005634(nucleus);GO:0005886(plasma membrane);GO:0006355(regulation of transcription, DNA-templated);GO:0006979(response to oxidative stress);GO:0046872(metal ion binding)	NA	NA	NA	zinc finger CCCH domain-containing protein 20 [Solanum lycopersicum]	NA	150.981	68.5716	97.3916	184.211	199.397	142.628	0.602284	-0.731484	0.0145	0.216753	down	no
MSTRG.10484	Solyc08g065970.3	Solyc08g065970.3.1	GO:0003677(DNA binding);GO:0003700(DNA binding transcription factor activity);GO:0003899(DNA-directed 5'-3' RNA polymerase activity);GO:0006352(DNA-templated transcription, initiation);GO:0006355(regulation of transcription, DNA-templated);GO:0009507(chloroplast);GO:0016987(bacterial sigma factor activity);GO:0019685(photosynthesis, dark reaction);GO:0071482(cellular response to light stimulus);G…	NA	NA	NA	RNA polymerase sigma factor sigC isoform X1 [Solanum lycopersicum]	NA	26.5178	25.0014	20.6884	25.4321	22.1299	18.8787	1.0868	0.120083	0.19867	0.68805	up	no
MSTRG.10485	Solyc08g065980.3	MSTRG.10485.2	NA	NA	NA	NA		NA	13.4782	8.169	12.3582	15.0748	15.9037	13.1261	0.771018	-0.375163	0.108733	0.539754	down	no
MSTRG.10486	Solyc08g065990.3	Solyc08g065990.3.1	GO:0003954(NADH dehydrogenase activity);GO:0005634(nucleus);GO:0005829(cytosol);GO:0008901(ferredoxin hydrogenase activity);GO:0046872(metal ion binding);GO:0051536(iron-sulfur cluster binding);GO:0051539(4 iron, 4 sulfur cluster binding);GO:0070482(response to oxygen levels)	NA	NA	NA	cytosolic Fe-S cluster assembly factor nar1 [Solanum lycopersicum]	NA	12.1748	7.45967	10.8353	11.2924	13.1011	9.68331	0.89415	-0.161412	0.935754	0.98902	down	no
MSTRG.10487	Solyc08g066030.3	Solyc08g066030.3.1	GO:0003674(molecular_function);GO:0008150(biological_process);GO:0016021(integral component of membrane)	NA	NA	NA	uncharacterized protein LOC101244793 [Solanum lycopersicum]	NA	12.5596	3.43222	7.75582	11.9507	13.163	11.4174	0.650069	-0.621334	0.161821	0.637987	down	no
MSTRG.10488	Solyc08g066040.1	Solyc08g066040.1.1	GO:0019915(lipid storage)	NA	NA	NA	oleosin 16 kDa-like [Solanum lycopersicum]	NA	1.69148	0.901957	2.99001	2.55185	3.13255	3.00252	0.642741	-0.63769	0.314457	0.791709	down	no
MSTRG.10489	Solyc08g066060.2	Solyc08g066060.2.1	NA	NA	NA	NA		NA	11.9984	6.53446	9.0223	10.0017	11.5487	9.84084	0.877796	-0.188043	0.830618	0.966161	down	no
MSTRG.1049	Solyc01g091510.3	Solyc01g091510.3.1	GO:0004843(thiol-dependent ubiquitin-specific protease activity);GO:0030433(ubiquitin-dependent ERAD pathway);GO:0036266(Cdc48p-Npl4p-Vms1p AAA ATPase complex);GO:0071630(nuclear protein quality control by the ubiquitin-proteasome system);GO:0072671(mitochondria-associated ubiquitin-dependent protein catabolic process)	NA	NA	NA	ankyrin repeat and zinc finger domain-containing protein 1 [Solanum lycopersicum]	NA	8.86148	5.61767	6.50825	8.52485	9.43667	6.75792	0.849024	-0.236123	0.704301	0.936085	down	no
MSTRG.10490		MSTRG.10490.1	NA	NA	NA	NA		NA	0	6.23428	0	0	12.4777	8.44525	0.297964	-1.74679	0.735425	0.946629	down	no
MSTRG.10491		MSTRG.10491.1	NA	NA	NA	NA		NA	12.766	6.23701	8.43239	8.48999	12.4709	8.44871	0.932873	-0.100248	0.884814	0.978606	down	no
MSTRG.10492	Solyc08g066070.1	Solyc08g066070.1.1	GO:0000145(exocyst);GO:0005515(protein binding);GO:0005737(cytoplasm);GO:0005829(cytosol);GO:0005886(plasma membrane);GO:0006887(exocytosis);GO:0006904(vesicle docking involved in exocytosis);GO:0009414(response to water deprivation);GO:0009789(positive regulation of abscisic acid-activated signaling pathway);GO:0012505(endomembrane system);GO:0042742(defense response to bacterium);GO:0045335(pha…	NA	NA	NA	exocyst subunit exo70 family protein [Solanum lycopersicum]	NA	27.8099	16.2168	23.9362	28.3674	33.0635	25.251	0.78405	-0.350983	0.218792	0.709686	down	no
MSTRG.10493	Solyc08g066110.3	Solyc08g066110.3.1	GO:0003785(actin monomer binding);GO:0005938(cell cortex);GO:0015629(actin cytoskeleton);GO:0042989(sequestering of actin monomers)	NA	NA	NA	profilin-2 [Solanum lycopersicum]	NA	94.3844	57.4407	74.5809	80.7829	77.9587	62.7871	1.02202	0.0314182	0.295581	0.775848	up	no
MSTRG.10494	Solyc08g066160.3	Solyc08g066160.3.1;MSTRG.10494.2	GO:0003674(molecular_function);GO:0005739(mitochondrion);GO:0016021(integral component of membrane)	NA	NA	NA	early nodulin-93 [Solanum lycopersicum]	NA	18.1035	10.5162	15.1884	16.8691	19.2755	15.7248	0.844585	-0.243686	0.566945	0.892864	down	no
MSTRG.10495	Solyc08g066120.3;Solyc08g066140.3	Solyc08g066120.3.1;MSTRG.10495.2;Solyc08g066140.3.1	GO:0000175(3'-5'-exoribonuclease activity);GO:0000957(mitochondrial RNA catabolic process);GO:0003676(nucleic acid binding);GO:0003723(RNA binding);GO:0004654(polyribonucleotide nucleotidyltransferase activity);GO:0006364(rRNA processing);GO:0006397(mRNA processing);GO:0006401(RNA catabolic process);GO:0006402(mRNA catabolic process);GO:0008033(tRNA processing);GO:0009507(chloroplast);GO:0009570(…	00230(Purine metabolism);00240(Pyrimidine metabolism);03018(RNA degradation);03018(RNA degradation)	K00962	EC:2.7.7.8	probable polyribonucleotide nucleotidyltransferase 1, chloroplastic [Solanum lycopersicum]	NA	14.1436	10.0413	11.4307	10.265	15.0056	11.2933	0.974064	-0.0379115	0.521348	0.878034	down	no
MSTRG.10497	Solyc08g066180.3	Solyc08g066180.3.1	GO:0005737(cytoplasm);GO:0016791(phosphatase activity);GO:0044283(small molecule biosynthetic process)	NA	NA	NA	endoribonuclease YbeY-like [Solanum lycopersicum]	NA	31.9778	52.4386	48.3889	29.244	23.982	33.064	1.53906	0.622047	0.0108691	0.185985	up	no
MSTRG.10498	Solyc08g066200.3	MSTRG.10498.2;Solyc08g066200.3.1	GO:0004652(polynucleotide adenylyltransferase activity);GO:0005634(nucleus);GO:0006378(mRNA polyadenylation)	03015(mRNA surveillance pathway)	K14376	EC:2.7.7.19	nuclear poly(A) polymerase 4-like isoform X3 [Solanum lycopersicum]	NA	9.74441	5.54697	7.75026	9.51747	11.1602	9.59074	0.761245	-0.393568	0.126857	0.577058	down	no
MSTRG.10499	Solyc08g066210.3	Solyc08g066210.3.1	GO:0004674(protein serine/threonine kinase activity);GO:0005524(ATP binding);GO:0005886(plasma membrane);GO:0006468(protein phosphorylation);GO:0016020(membrane);GO:0016021(integral component of membrane);GO:0016301(kinase activity)	NA	NA	NA	receptor-like protein kinase HSL1 [Solanum lycopersicum]	NA	0.100217	0.295356	0.382323	1.59844	0.262309	0.08415	0.399966	-1.32205	0.273514	0.757551	down	no
MSTRG.1050	Solyc01g091520.3	Solyc01g091520.3.1	GO:0003824(catalytic activity);GO:0004165(dodecenoyl-CoA delta-isomerase activity);GO:0005737(cytoplasm);GO:0005777(peroxisome);GO:0006635(fatty acid beta-oxidation);GO:0008809(carnitine racemase activity);GO:0009062(fatty acid catabolic process)	00071(Fatty acid degradation);04626(Plant-pathogen interaction)	K18880	EC:5.3.3.8	enoyl-CoA delta isomerase 1, peroxisomal [Solanum lycopersicum]	NA	80.3564	50.1988	64.7266	85.3998	87.4247	76.1049	0.784487	-0.350179	0.174074	0.655504	down	no
MSTRG.10500	Solyc08g066260.3	Solyc08g066260.3.1	GO:0005829(cytosol);GO:0005886(plasma membrane);GO:0006520(cellular amino acid metabolic process);GO:0006580(ethanolamine metabolic process);GO:0009793(embryo development ending in seed dormancy);GO:0016831(carboxy-lyase activity);GO:0019752(carboxylic acid metabolic process);GO:0030170(pyridoxal phosphate binding)	00360(Phenylalanine metabolism)	K22427	EC:4.1.1.53	histidine decarboxylase-like [Solanum lycopersicum]	NA	2.30397	3.28626	1.85666	1.12039	0.298232	1.42073	2.62274	1.39108	0.0101982	0.178959	up	no
MSTRG.10501	Solyc08g066330.2	Solyc08g066330.2.1;MSTRG.10501.2	GO:0000226(microtubule cytoskeleton organization);GO:0000911(cytokinesis by cell plate formation);GO:0004672(protein kinase activity);GO:0004693(cyclin-dependent protein serine/threonine kinase activity);GO:0005515(protein binding);GO:0005524(ATP binding);GO:0005634(nucleus);GO:0005737(cytoplasm);GO:0005829(cytosol);GO:0005886(plasma membrane);GO:0006281(DNA repair);GO:0007346(regulation of mitot…	NA	NA	NA	cyclin-dependent protein kinase cdc2A-1 [Solanum lycopersicum]	NA	19.4534	14.6464	22.8173	17.2966	22.5863	23.3817	0.899666	-0.152538	0.991906	0.998861	down	no
MSTRG.10502	Solyc08g066350.2	Solyc08g066350.2.1	GO:0000160(phosphorelay signal transduction system);GO:0005634(nucleus);GO:0005737(cytoplasm);GO:0009736(cytokinin-activated signaling pathway);GO:0009927(histidine phosphotransfer kinase activity);GO:0016310(phosphorylation);GO:0043424(protein histidine kinase binding)	04075(Plant hormone signal transduction)	K14490	NA	histidine-containing phosphotransfer protein 4-like [Solanum lycopersicum]	NA	12.1828	5.98328	7.54998	11.7534	12.6968	3.39018	0.923697	-0.114508	0.942708	0.990389	down	no
MSTRG.10503		MSTRG.10503.1	NA	NA	NA	NA		NA	10.7628	8.49701	10.1663	11.7002	12.5177	9.78654	0.865363	-0.208623	0.797628	0.962187	down	no
MSTRG.10504	Solyc08g066420.1	Solyc08g066420.1.1	GO:0004864(protein phosphatase inhibitor activity);GO:0005634(nucleus);GO:0005737(cytoplasm);GO:0009738(abscisic acid-activated signaling pathway);GO:0010427(abscisic acid binding);GO:0080163(regulation of protein serine/threonine phosphatase activity)	NA	NA	NA	lachrymatory-factor synthase [Solanum lycopersicum]	NA	28.9226	20.7344	27.6971	31.66	33.0784	29.1559	0.823842	-0.279561	0.362205	0.81283	down	no
MSTRG.10505	Solyc08g066440.3	Solyc08g066440.3.1	GO:0006629(lipid metabolic process);GO:0016020(membrane);GO:0016298(lipase activity)	00561(Glycerolipid metabolism)	K01054	EC:3.1.1.23	uncharacterized protein LOC101250324 [Solanum lycopersicum]	NA	13.6265	4.91369	7.96969	11.1202	13.7175	7.65691	0.815826	-0.293667	0.603243	0.905985	down	no
MSTRG.10507	Solyc08g066520.3	Solyc08g066520.3.1;MSTRG.10507.1	GO:0003674(molecular_function);GO:0005739(mitochondrion);GO:0006952(defense response);GO:0042742(defense response to bacterium);GO:0048364(root development);GO:0050832(defense response to fungus);GO:0071433(cell wall repair)	NA	NA	NA	uncharacterized protein LOC101251800 isoform X1 [Solanum lycopersicum]	NA	6.47456	5.42164	8.44475	4.7402	3.89018	6.76408	1.32132	0.401975	0.0990287	0.520365	up	no
MSTRG.10508	Solyc08g066500.3	MSTRG.10508.2;Solyc08g066500.3.1	GO:0003677(DNA binding);GO:0003700(DNA binding transcription factor activity);GO:0005634(nucleus);GO:0006351(transcription, DNA-templated);GO:0006355(regulation of transcription, DNA-templated);GO:0008289(lipid binding);GO:0009855(determination of bilateral symmetry);GO:0009965(leaf morphogenesis);GO:0010014(meristem initiation);GO:0010073(meristem maintenance);GO:0010075(regulation of meristem g…	NA	NA	NA	homeobox-leucine zipper protein ATHB-15 isoform X2 [Solanum lycopersicum]	NA	5.17019	4.37831	8.32999	6.76386	7.63173	8.69195	0.774378	-0.36889	0.381509	0.823883	down	no
MSTRG.10509	Solyc08g066530.3	MSTRG.10509.2;Solyc08g066530.3.1	GO:0003993(acid phosphatase activity);GO:0005576(extracellular region);GO:0005773(vacuole);GO:0005774(vacuolar membrane);GO:0005829(cytosol)	04016(MAPK signaling pathway - plant)	K20728	NA	acid phosphatase 1 [Solanum lycopersicum]	NA	3.34489	6.75242	5.69582	3.46975	3.02627	4.54846	1.42996	0.515971	0.0804224	0.477379	up	no
MSTRG.1051	Solyc01g091530.3	MSTRG.1051.2;Solyc01g091530.3.1	GO:0005886(plasma membrane);GO:0031225(anchored component of membrane);GO:0046658(anchored component of plasma membrane)	NA	NA	NA	fasciclin-like arabinogalactan protein 10 [Solanum pennellii]	NA	20.1267	49.2222	76.3102	19.0993	20.84	65.9217	1.37595	0.460423	0.286702	0.76806	up	no
MSTRG.10510	Solyc08g066540.3	Solyc08g066540.3.1	GO:0009507(chloroplast)	NA	NA	NA	peptidyl-tRNA hydrolase 2, mitochondrial isoform X1 [Solanum lycopersicum]	NA	11.8589	8.36649	11.7979	11.1481	11.006	10.7891	0.972075	-0.0408608	0.441824	0.852375	down	no
MSTRG.10511	Solyc08g066570.2	MSTRG.10511.1;Solyc08g066570.2.1	GO:0003682(chromatin binding);GO:0005886(plasma membrane);GO:0008150(biological_process);GO:0008536(Ran GTPase binding)	NA	NA	NA	regulator of chromosome condensation (RCC1) family protein [Solanum lycopersicum]	NA	13.3484	6.07514	9.33856	12.9385	13.3814	12.1957	0.746765	-0.421273	0.189974	0.67598	down	no
MSTRG.10512	Solyc08g066560.3	Solyc08g066560.3.1	GO:0003682(chromatin binding);GO:0005886(plasma membrane);GO:0008150(biological_process);GO:0008536(Ran GTPase binding)	NA	NA	NA	regulator of chromosome condensation (RCC1) family protein [Solanum lycopersicum]	NA	0.400083	0.502545	1.10054	2.00882	1.583	1.66323	0.381189	-1.39142	0.00835006	0.16326	down	no
MSTRG.10513	Solyc08g066600.3	Solyc08g066600.3.1	GO:0003746(translation elongation factor activity);GO:0006414(translational elongation);GO:0009507(chloroplast)	NA	NA	NA	protein unc-13 homolog [Solanum lycopersicum]	NA	10.5175	7.69557	12.3837	10.2344	9.84135	11.0954	0.981572	-0.0268346	0.46734	0.856979	down	no
MSTRG.10514	Solyc08g066580.3	Solyc08g066580.3.1;MSTRG.10514.2	GO:0006406(mRNA export from nucleus);GO:0006606(protein import into nucleus);GO:0017056(structural constituent of nuclear pore);GO:0031080(nuclear pore outer ring);GO:0045893(positive regulation of transcription, DNA-templated)	03013(RNA transport)	K14304	NA	nuclear pore complex protein NUP85 isoform X1 [Solanum lycopersicum]	NA	15.3287	5.30518	12.0809	14.1518	12.1271	9.02881	0.926563	-0.110039	0.985991	0.997603	down	no
MSTRG.10515	Solyc08g066610.3	MSTRG.10515.2;Solyc08g066610.3.1	GO:0005576(extracellular region);GO:0007267(cell-cell signaling);GO:0010375(stomatal complex patterning);GO:0019901(protein kinase binding);GO:0048046(apoplast);GO:2000038(regulation of stomatal complex development);GO:2000123(positive regulation of stomatal complex development)	NA	NA	NA	uncharacterized protein LOC101250825 [Solanum lycopersicum]	NA	7.62755	21.2853	13.5813	4.60091	3.72201	10.6627	2.23823	1.16236	0.0138551	0.211647	up	no
MSTRG.10516	Solyc08g066620.3	Solyc08g066620.3.1	GO:0004004(ATP-dependent RNA helicase activity);GO:0005634(nucleus);GO:0005737(cytoplasm);GO:0006396(RNA processing)	03040(Spliceosome)	K12820	EC:3.6.4.13	cystathionine beta-lyase, chloroplastic isoform X3 [Solanum lycopersicum]	NA	2.77591	1.13707	3.1074	3.21571	2.55229	2.71373	0.827706	-0.272809	0.631174	0.915696	down	no
MSTRG.10517	Solyc08g066660.1	Solyc08g066660.1.1	GO:0003677(DNA binding);GO:0003700(DNA binding transcription factor activity);GO:0005634(nucleus);GO:0006351(transcription, DNA-templated);GO:0006355(regulation of transcription, DNA-templated);GO:0009873(ethylene-activated signaling pathway);GO:0043565(sequence-specific DNA binding);GO:0045893(positive regulation of transcription, DNA-templated)	NA	NA	NA	dehydration-responsive element-binding protein 3-like [Solanum lycopersicum]	NA	4.9694	3.40955	12.0035	6.68773	4.43043	8.73962	1.02642	0.0376232	0.775	0.956482	up	no
MSTRG.10518	Solyc08g066700.3	Solyc08g066700.3.1	GO:0000176(nuclear exosome (RNase complex));GO:0000177(cytoplasmic exosome (RNase complex));GO:0005730(nucleolus);GO:0016075(rRNA catabolic process);GO:0031125(rRNA 3'-end processing);GO:0034427(nuclear-transcribed mRNA catabolic process, exonucleolytic, 3'-5');GO:0034475(U4 snRNA 3'-end processing);GO:0071028(nuclear mRNA surveillance);GO:0071051(polyadenylation-dependent snoRNA 3'-end processin…	03018(RNA degradation)	K12590	NA	exosome complex exonuclease RRP46 homolog [Solanum lycopersicum]	NA	7.96438	3.44422	7.12909	7.78192	7.02559	7.16342	0.843737	-0.245135	0.61477	0.910043	down	no
MSTRG.10519	Solyc08g066730.3	Solyc08g066730.3.1	GO:0001510(RNA methylation);GO:0003723(RNA binding);GO:0005515(protein binding);GO:0005634(nucleus);GO:0008757(S-adenosylmethionine-dependent methyltransferase activity);GO:0009507(chloroplast);GO:0009793(embryo development ending in seed dormancy);GO:0016422(mRNA (2'-O-methyladenosine-N6-)-methyltransferase activity);GO:0016607(nuclear speck);GO:0036396(RNA N6-methyladenosine methyltransferase c…	NA	NA	NA	N6-adenosine-methyltransferase MT-A70-like [Solanum lycopersicum]	NA	10.3471	3.93052	7.09864	11.6484	12.2839	9.35038	0.642264	-0.638763	0.0603786	0.416837	down	no
MSTRG.1052	Solyc01g091550.3	Solyc01g091550.3.1	GO:0005634(nucleus);GO:0005777(peroxisome);GO:0008150(biological_process);GO:0016788(hydrolase activity, acting on ester bonds);GO:0047617(acyl-CoA hydrolase activity)	NA	NA	NA	uncharacterized protein LOC101257302 [Solanum lycopersicum]	NA	15.1126	14.6455	13.0017	14.2684	14.9179	12.2334	1.03236	0.0459397	0.297967	0.778748	up	no
MSTRG.10520	Solyc08g066740.3	Solyc08g066740.3.1;MSTRG.10520.2	GO:0046658(anchored component of plasma membrane)	NA	NA	NA	early nodulin-like protein [Solanum lycopersicum]	NA	2.27997	1.17831	2.22886	1.80458	1.43809	4.06504	0.778239	-0.361714	0.571204	0.894404	down	no
MSTRG.10521	Solyc08g066750.3	Solyc08g066750.3.1	GO:0005768(endosome);GO:0005794(Golgi apparatus);GO:0005802(trans-Golgi network);GO:0005886(plasma membrane);GO:0015098(molybdate ion transmembrane transporter activity);GO:0015689(molybdate ion transport);GO:0016021(integral component of membrane)	NA	NA	NA	molybdate-anion transporter precursor [Solanum lycopersicum]	NA	4.38733	4.86343	10.9114	5.221	5.38641	9.20988	1.0174	0.0248927	0.694162	0.934004	up	no
MSTRG.10522	Solyc08g066820.3	Solyc08g066820.3.1	GO:0004305(ethanolamine kinase activity);GO:0005524(ATP binding);GO:0005737(cytoplasm);GO:0005886(plasma membrane);GO:0006646(phosphatidylethanolamine biosynthetic process);GO:0008654(phospholipid biosynthetic process);GO:0009793(embryo development ending in seed dormancy);GO:0016301(kinase activity);GO:0016310(phosphorylation);GO:0016773(phosphotransferase activity, alcohol group as acceptor)	00564(Glycerophospholipid metabolism)	K00894	EC:2.7.1.82	probable ethanolamine kinase [Solanum lycopersicum]	NA	17.4145	8.94282	15.434	13.7608	13.59	12.7383	1.04246	0.0599931	0.319869	0.793794	up	no
MSTRG.10523	Solyc08g066800.3	MSTRG.10523.2;MSTRG.10523.1	NA	NA	NA	NA		NA	95.6151	62.2686	67.808	84.9102	95.3978	67.2448	0.911691	-0.133383	0.887002	0.979179	down	no
MSTRG.10524	Solyc08g066810.3	Solyc08g066810.3.1	GO:0004553(hydrolase activity, hydrolyzing O-glycosyl compounds);GO:0005975(carbohydrate metabolic process);GO:0009507(chloroplast)	00500(Starch and sucrose metabolism)	K01179	EC:3.2.1.4	glycosyl hydrolase 5 family protein [Solanum lycopersicum]	NA	3.95582	3.40616	4.78653	2.58086	3.82997	4.37027	1.12683	0.172275	0.236184	0.726075	up	no
MSTRG.10525	Solyc08g066840.3	Solyc08g066840.3.1	GO:0005887(integral component of plasma membrane);GO:0009705(plant-type vacuole membrane);GO:0009992(cellular water homeostasis);GO:0015250(water channel activity);GO:0015254(glycerol channel activity);GO:0034220(ion transmembrane transport);GO:0042807(central vacuole)	NA	NA	NA	aquaporin TIP4-1 [Solanum lycopersicum]	NA	54.3203	65.8064	124.102	70.4747	43.9808	76.2555	1.28062	0.356844	0.163309	0.639706	up	no
MSTRG.10526	Solyc08g066940.3	Solyc08g066940.3.1	GO:0010015(root morphogenesis);GO:0015112(nitrate transmembrane transporter activity);GO:0042128(nitrate assimilation)	NA	NA	NA	protein NRT1/ PTR FAMILY 1.2 [Solanum lycopersicum]	NA	7.13299	2.91452	7.83717	13.671	11.1259	13.2852	0.469634	-1.09039	0.00105785	0.0542002	down	no
MSTRG.10527	Solyc08g066850.3	Solyc08g066850.3.1	GO:0004462(lactoylglutathione lyase activity);GO:0005739(mitochondrion);GO:0005975(carbohydrate metabolic process);GO:0009409(response to cold);GO:0009507(chloroplast);GO:0009570(chloroplast stroma);GO:0009579(thylakoid);GO:0010319(stromule);GO:0019243(methylglyoxal catabolic process to D-lactate via S-lactoyl-glutathione);GO:0031977(thylakoid lumen);GO:0046872(metal ion binding)	00620(Pyruvate metabolism)	K01759	EC:4.4.1.5	lactoylglutathione lyase GLX1 isoform X4 [Solanum lycopersicum]	NA	17.6564	22.5612	19.2552	17.1752	11.3805	13.6542	1.40898	0.494651	0.0175075	0.23692	up	no
MSTRG.10528	Solyc08g066860.2	Solyc08g066860.2.1	GO:0005575(cellular_component);GO:0007165(signal transduction);GO:0035091(phosphatidylinositol binding)	NA	NA	NA	VAN3-binding protein [Solanum lycopersicum]	NA	0.390083	0.7033	1.17594	0.612164	0.229763	1.84947	0.843174	-0.246097	0.91643	0.986002	down	no
MSTRG.10529	Solyc08g066870.3;Solyc08g066875.1	Solyc08g066870.3.1;MSTRG.10529.1;Solyc08g066875.1.1	GO:0004674(protein serine/threonine kinase activity);GO:0005634(nucleus);GO:0005737(cytoplasm);GO:0006897(endocytosis);GO:0008360(regulation of cell shape);GO:0016055(Wnt signaling pathway);GO:0018105(peptidyl-serine phosphorylation);GO:0018105(peptidyl-serine phosphorylation)	NA	NA	NA	casein kinase 1-like protein 3 [Solanum lycopersicum]	NA	21.5823	10.885	16.2934	20.0326	20.6035	15.6247	0.866691	-0.206411	0.733809	0.945842	down	no
MSTRG.1053	Solyc01g091570.3	Solyc01g091570.3.1	GO:0005634(nucleus);GO:0005777(peroxisome);GO:0008150(biological_process);GO:0016788(hydrolase activity, acting on ester bonds);GO:0047617(acyl-CoA hydrolase activity)	NA	NA	NA	acyl-coenzyme A thioesterase 13 [Solanum lycopersicum]	NA	6.31965	3.7208	4.71512	6.04595	7.48314	5.06399	0.793605	-0.333506	0.439002	0.849447	down	no
MSTRG.10530	Solyc08g066950.3	Solyc08g066950.3.1	GO:0005739(mitochondrion);GO:0008661(1-deoxy-D-xylulose-5-phosphate synthase activity);GO:0016114(terpenoid biosynthetic process)	00730(Thiamine metabolism);00900(Terpenoid backbone biosynthesis)	K01662	EC:2.2.1.7	probable 1-deoxy-D-xylulose-5-phosphate synthase, chloroplastic [Solanum lycopersicum]	NA	8.39084	4.60082	5.27445	8.17757	7.33775	6.97827	0.812059	-0.300344	0.496897	0.869634	down	no
MSTRG.10531	Solyc08g066980.3	Solyc08g066980.3.1;MSTRG.10531.2	GO:0034219(carbohydrate transmembrane transport)	NA	NA	NA	nucleotide-sugar uncharacterized transporter 3 [Solanum lycopersicum]	NA	6.33785	2.92053	4.73511	5.29277	4.65864	4.95073	0.939026	-0.090763	0.889449	0.979179	down	no
MSTRG.10532	Solyc08g067020.3	Solyc08g067020.3.1	GO:0005750(mitochondrial respiratory chain complex III);GO:0006122(mitochondrial electron transport, ubiquinol to cytochrome c);GO:0008121(ubiquinol-cytochrome-c reductase activity);GO:0009060(aerobic respiration);GO:0034551(mitochondrial respiratory chain complex III assembly)	00190(Oxidative phosphorylation)	K00417	NA	cytochrome b-c1 complex subunit 7 [Solanum lycopersicum]	NA	70.9943	56.0288	79.3921	59.1242	60.0469	57.4111	1.16895	0.225209	0.00203689	0.0774994	up	no
MSTRG.10533	Solyc08g067030.3	Solyc08g067030.3.1	GO:0003674(molecular_function);GO:0005576(extracellular region);GO:0005618(cell wall);GO:0008150(biological_process);GO:0009505(plant-type cell wall)	03008(Ribosome biogenesis in eukaryotes);04712(Circadian rhythm - plant)	K03097	EC:2.7.11.1	uncharacterized protein LOC101262737 [Solanum lycopersicum]	NA	99.6563	154.859	479.69	148.257	142.543	496.475	0.93259	-0.100685	0.982983	0.996606	down	no
MSTRG.10534	Solyc08g067040.3	Solyc08g067040.3.1;MSTRG.10534.2	GO:0005847(mRNA cleavage and polyadenylation specificity factor complex);GO:0006379(mRNA cleavage)	03015(mRNA surveillance pathway)	K15542	NA	flowering time control protein FY isoform X2 [Solanum lycopersicum]	NA	12.8382	8.83668	10.7772	12.2373	12.4968	12.1451	0.879956	-0.184497	0.836405	0.967331	down	no
MSTRG.10535	Solyc08g067050.3	Solyc08g067050.3.1	GO:0005829(cytosol);GO:0006355(regulation of transcription, DNA-templated);GO:0008469(histone-arginine N-methyltransferase activity);GO:0035242(protein-arginine omega-N asymmetric methyltransferase activity)	NA	NA	NA	protein arginine N-methyltransferase PRMT10 [Solanum lycopersicum]	NA	9.23161	4.64157	6.67916	6.64173	6.46341	5.64273	1.09625	0.132576	0.226102	0.716086	up	no
MSTRG.10536	Solyc08g067100.2	Solyc08g067100.2.1;MSTRG.10536.2	GO:0004190(aspartic-type endopeptidase activity);GO:0006508(proteolysis);GO:0030163(protein catabolic process)	NA	NA	NA	aspartyl protease family protein At5g10770 [Solanum lycopersicum]	NA	67.1126	67.0872	56.8552	81.4371	59.3224	57.0277	0.965962	-0.0499617	0.570779	0.894243	down	no
MSTRG.10537	Solyc08g067160.3	Solyc08g067160.3.1	GO:0002084(protein depalmitoylation);GO:0005737(cytoplasm);GO:0008474(palmitoyl-(protein) hydrolase activity);GO:0052689(carboxylic ester hydrolase activity)	00564(Glycerophospholipid metabolism)	K06130	EC:3.1.1.5	acyl-protein thioesterase 1 homolog 1-like isoform X1 [Solanum lycopersicum]	NA	6.04872	5.08886	4.9907	12.8825	6.12376	3.87324	0.704922	-0.504465	0.469117	0.856979	down	no
MSTRG.10538	Solyc08g067090.3;Solyc08g067095.1	MSTRG.10538.2;Solyc08g067090.3.1;MSTRG.10538.3;Solyc08g067095.1.1;MSTRG.10538.4	GO:0003755(peptidyl-prolyl cis-trans isomerase activity);GO:0003755(peptidyl-prolyl cis-trans isomerase activity)	NA	NA	NA	peptidyl-prolyl cis-trans isomerase CYP95 isoform X1 [Solanum lycopersicum]	NA	36.6233	23.7483	30.5918	33.3178	32.6081	27.8735	0.969766	-0.0442915	0.447897	0.856702	down	no
MSTRG.10539	Solyc08g067180.3	Solyc08g067180.3.1	GO:0003729(mRNA binding);GO:0016301(kinase activity);GO:0016310(phosphorylation);GO:0046872(metal ion binding)	NA	NA	NA	TATA-binding protein-associated factor 2N isoform X1 [Solanum lycopersicum]	NA	1.26704	4.32597	11.5842	4.09816	3.40762	8.62744	1.06471	0.0904634	0.745852	0.949594	up	no
MSTRG.1054	Solyc01g091580.3;Solyc01g091585.1	Solyc01g091580.3.1;Solyc01g091585.1.1	GO:0003924(GTPase activity);GO:0005047(signal recognition particle binding);GO:0009306(protein secretion)	03060(Protein export)	K03110	NA	cell division protein FtsY homolog, chloroplastic [Solanum lycopersicum];acyl-coenzyme A thioesterase 13 [Solanum lycopersicum]	NA	20.8175	27.9532	23.0362	18.206	16.0327	16.405	1.41788	0.503738	0.009506	0.172549	up	no
MSTRG.10540	Solyc08g067230.3	Solyc08g067230.3.1	GO:0005515(protein binding)	NA	NA	NA	floral homeotic protein FBP1 [Solanum lycopersicum]	NA	0.12487	0.874081	0.525408	0.316759	1.22004	0.650798	0.69682	-0.521142	0.810337	0.964603	down	no
MSTRG.10541	Solyc08g067240.3	MSTRG.10541.1;Solyc08g067240.3.1	GO:0003674(molecular_function);GO:0005576(extracellular region);GO:0007095(mitotic G2 DNA damage checkpoint);GO:0008150(biological_process)	NA	NA	NA	uncharacterized protein LOC101266055 [Solanum lycopersicum]	NA	6.84654	5.60481	6.23722	8.53617	10.1606	8.51085	0.686887	-0.541856	0.027435	0.293671	down	no
MSTRG.10542	Solyc08g067260.3	Solyc08g067260.3.1	GO:0000038(very long-chain fatty acid metabolic process);GO:0005634(nucleus);GO:0005783(endoplasmic reticulum);GO:0005789(endoplasmic reticulum membrane);GO:0006633(fatty acid biosynthetic process);GO:0008610(lipid biosynthetic process);GO:0009409(response to cold);GO:0009416(response to light stimulus);GO:0009913(epidermal cell differentiation);GO:0016020(membrane);GO:0016021(integral component …	00062(Fatty acid elongation)	K15397	EC:2.3.1.199	3-ketoacyl-CoA synthase 10 [Solanum lycopersicum]	NA	28.7022	24.4697	33.9806	33.22	38.2068	37.1133	0.802952	-0.316614	0.317453	0.793719	down	no
MSTRG.10543	Solyc08g067270.3;Solyc08g067280.1	Solyc08g067270.3.1;MSTRG.10543.1;Solyc08g067280.1.1	GO:0005634(nucleus)	NA	NA	NA	ras guanine nucleotide exchange factor L isoform X2 [Solanum lycopersicum]	NA	10.5596	7.50803	7.37452	10.0759	8.62706	7.68226	0.96426	-0.0525061	0.619539	0.911871	down	no
MSTRG.10544	Solyc08g067290.3	Solyc08g067290.3.1	GO:0000209(protein polyubiquitination);GO:0005634(nucleus);GO:0005829(cytosol);GO:0009788(negative regulation of abscisic acid-activated signaling pathway);GO:0043161(proteasome-mediated ubiquitin-dependent protein catabolic process);GO:0061630(ubiquitin protein ligase activity)	NA	NA	NA	E3 ubiquitin-protein ligase AIP2 [Solanum lycopersicum]	NA	11.9865	7.32012	12.8269	11.9219	11.4762	10.8721	0.937654	-0.0928719	0.799429	0.963339	down	no
MSTRG.10545	Solyc08g067310.1	Solyc08g067310.1.1	GO:0004674(protein serine/threonine kinase activity);GO:0005524(ATP binding);GO:0005622(intracellular);GO:0005886(plasma membrane);GO:0016301(kinase activity);GO:0018105(peptidyl-serine phosphorylation);GO:0018107(peptidyl-threonine phosphorylation);GO:0035556(intracellular signal transduction);GO:0050832(defense response to fungus)	NA	NA	NA	CBL-interacting serine/threonine-protein kinase 5 [Solanum lycopersicum]	NA	13.4802	1.61726	6.23123	5.63911	4.15472	2.82591	1.69011	0.757115	0.172231	0.6524	up	no
MSTRG.10546	Solyc08g067320.2;Solyc08g067330.1	Solyc08g067320.2.1;Solyc08g067330.1.1	GO:0009416(response to light stimulus);GO:0009535(chloroplast thylakoid membrane);GO:0009768(photosynthesis, light harvesting in photosystem I);GO:0009941(chloroplast envelope);GO:0010287(plastoglobule);GO:0016168(chlorophyll binding);GO:0031409(pigment binding);GO:0031409(pigment binding)	00196(Photosynthesis - antenna proteins);00196(Photosynthesis - antenna proteins)	K08912	NA	chlorophyll a-b binding protein 3C, chloroplastic-like [Solanum pennellii]	NA	152.028	240.057	189.669	167.035	188.767	210.744	1.02684	0.0382172	0.407091	0.838919	up	no
MSTRG.10547	Solyc08g067370.1	Solyc08g067370.1.1	GO:0005634(nucleus)	NA	NA	NA	proline-rich receptor-like protein kinase PERK8 [Solanum lycopersicum]	NA	15.1656	16.4477	21.2192	19.0391	12.4374	14.4291	1.15089	0.202754	0.159398	0.635108	up	no
MSTRG.10548	Solyc08g067380.1	Solyc08g067380.1.1	NA	04626(Plant-pathogen interaction)	K13459	NA	PREDICTED: probable disease resistance protein At4g27220 [Solanum tuberosum]	NA	0.142662	0.047998	0.313881	0	0.363954	0	1.38628	0.471215	0.784164	0.959172	up	no
MSTRG.10549	Solyc08g067410.2	Solyc08g067410.2.1;MSTRG.10549.1	GO:0005634(nucleus);GO:0006633(fatty acid biosynthetic process);GO:0009409(response to cold);GO:0009416(response to light stimulus);GO:0016021(integral component of membrane);GO:0102336(3-oxo-arachidoyl-CoA synthase activity);GO:0102337(3-oxo-cerotoyl-CoA synthase activity);GO:0102338(3-oxo-lignoceronyl-CoA synthase activity);GO:0102756(very-long-chain 3-ketoacyl-CoA synthase activity)	00062(Fatty acid elongation)	K15397	EC:2.3.1.199	3-ketoacyl-CoA synthase 11-like [Solanum lycopersicum]	NA	6.52233	6.12676	9.29876	6.95207	7.41567	7.45901	1.00555	0.007982	0.406955	0.838848	up	no
MSTRG.1055	Solyc01g091600.3	Solyc01g091600.3.1	GO:0043161(proteasome-mediated ubiquitin-dependent protein catabolic process);GO:0061630(ubiquitin protein ligase activity)	NA	NA	NA	E3 ubiquitin-protein ligase At1g12760 isoform X1 [Solanum lycopersicum]	NA	7.72894	4.61667	6.41433	8.39727	8.18874	7.74109	0.771154	-0.374909	0.137221	0.594808	down	no
MSTRG.10550	Solyc08g067470.3	MSTRG.10550.1;Solyc08g067470.3.1	GO:0004497(monooxygenase activity);GO:0044550(secondary metabolite biosynthetic process)	NA	NA	NA	uncharacterized protein LOC101245865 isoform X1 [Solanum lycopersicum]	NA	11.1161	6.05837	8.2711	10.5155	10.1805	8.36731	0.875521	-0.191786	0.803963	0.964466	down	no
MSTRG.10551	Solyc08g067480.3	Solyc08g067480.3.1	GO:0000220(vacuolar proton-transporting V-type ATPase, V0 domain);GO:0007035(vacuolar acidification);GO:0016021(integral component of membrane);GO:0046961(proton-transporting ATPase activity, rotational mechanism)	00190(Oxidative phosphorylation);04145(Phagosome)	K03661	NA	V-type proton ATPase subunit c''1 [Solanum lycopersicum]	NA	12.6811	14.9796	14.7342	9.20455	8.64839	11.5535	1.44169	0.527758	0.00893674	0.16871	up	no
MSTRG.10552	Solyc08g067420.3;Solyc08g067425.1	MSTRG.10552.1;Solyc08g067420.3.1;MSTRG.10552.3;Solyc08g067425.1.1	GO:0003723(RNA binding);GO:0003824(catalytic activity);GO:0004535(poly(A)-specific ribonuclease activity);GO:0005634(nucleus);GO:0005737(cytoplasm);GO:0006351(transcription, DNA-templated);GO:0006355(regulation of transcription, DNA-templated);GO:0046872(metal ion binding);GO:0046872(metal ion binding)	NA	NA	NA	carbon catabolite repressor protein 4 homolog 6 isoform X2 [Solanum lycopersicum];carbon catabolite repressor protein 4 homolog 6 isoform X1 [Solanum lycopersicum]	NA	10.215	6.76531	7.9067	9.73166	9.32913	7.27171	0.945105	-0.0814535	0.680922	0.929524	down	no
MSTRG.10553	Solyc08g067430.3	MSTRG.10553.1;Solyc08g067430.3.1	GO:0003899(DNA-directed 5'-3' RNA polymerase activity);GO:0008150(biological_process)	NA	NA	NA	uncharacterized protein LOC101245274 isoform X1 [Solanum lycopersicum]	NA	53.5673	45.8109	43.4395	48.6979	50.1954	31.9681	1.09137	0.126135	0.202559	0.692949	up	no
MSTRG.10554	Solyc08g067440.2	Solyc08g067440.2.1	GO:0004596(peptide alpha-N-acetyltransferase activity);GO:0006474(N-terminal protein amino acid acetylation);GO:0031248(protein acetyltransferase complex)	NA	NA	NA	N-alpha-acetyltransferase 50 [Solanum lycopersicum]	NA	0.735844	0.490789	0.515526	0.31826	0.656165	0.796946	0.983509	-0.0239901	0.807866	0.964603	down	no
MSTRG.10555	Solyc08g067500.1	Solyc08g067500.1.1	GO:0005576(extracellular region);GO:0005886(plasma membrane);GO:0006869(lipid transport);GO:0008289(lipid binding)	NA	NA	NA	non-specific lipid-transfer protein 1-like [Solanum pennellii]	NA	0.365039	0.236922	3.59813	0.423516	0	2.508	1.43273	0.518771	0.739355	0.947834	up	no
MSTRG.10556	Solyc08g067510.1	Solyc08g067510.1.1	GO:0005576(extracellular region);GO:0005618(cell wall);GO:0006869(lipid transport);GO:0008289(lipid binding);GO:0009414(response to water deprivation);GO:0009737(response to abscisic acid);GO:0016020(membrane);GO:0048046(apoplast)	NA	NA	NA	non-specific lipid-transfer protein 1 [Solanum lycopersicum]	NA	1.95902	7.37343	13.3509	10.9493	1.77111	11.2064	0.948029	-0.0769971	0.909442	0.984156	down	no
MSTRG.10557	Solyc08g067530.1	Solyc08g067530.1.1	NA	NA	NA	NA	non-specific lipid-transfer protein 1-like [Solanum lycopersicum]	NA	3.54789	16.7576	31.6899	18.3627	17.4988	55.9194	0.566518	-0.819807	0.384157	0.824632	down	no
MSTRG.10558	Solyc08g067540.1	MSTRG.10558.1;Solyc08g067540.1.1	NA	NA	NA	NA	non-specific lipid-transfer protein 1-like [Solanum lycopersicum]	NA	17.4692	6.23547	18.1053	15.3726	20.0674	14.0519	0.844781	-0.24335	0.679891	0.929266	down	no
MSTRG.10559	Solyc08g067570.1	Solyc08g067570.1.1	GO:0005634(nucleus);GO:0008150(biological_process);GO:0008270(zinc ion binding);GO:0009506(plasmodesma)	NA	NA	NA	hypothetical protein BC332_28692 [Capsicum chinense]	NA	0.168566	0.016154	0.1666	0.146756	0.082634	0.063436	1.19976	0.262742	0.787562	0.959796	up	no
MSTRG.1056	Solyc01g091590.3	Solyc01g091590.3.1	GO:0003674(molecular_function);GO:0006952(defense response);GO:0016020(membrane)	NA	NA	NA	BON1-associated protein 2 [Solanum lycopersicum]	NA	0.069967	0.181039	6.05123	0.068528	7.33892	4.00442	0.552253	-0.856598	0.675931	0.927642	down	no
MSTRG.10560	Solyc08g067580.2	Solyc08g067580.2.1	NA	NA	NA	NA	uncharacterized protein LOC112942019 [Solanum lycopersicum]	NA	0.548139	0.149512	0.501181	0.330194	0.46922	0.512362	0.9139	-0.129892	0.918493	0.986343	down	no
MSTRG.10561	Solyc08g067590.1	Solyc08g067590.1.1	NA	NA	NA	NA	hypothetical protein T459_21903 [Capsicum annuum]	NA	9.4566	4.0883	6.56025	7.1487	4.30986	1.74812	1.52235	0.606299	0.191876	0.677833	up	no
MSTRG.10562	Solyc08g067595.1	Solyc08g067595.1.1	NA	NA	NA	NA	uncharacterized protein LOC114078446 [Solanum pennellii]	NA	3.28759	0.962376	1.86864	1.91014	2.53518	1.16675	1.09026	0.124673	0.700446	0.935472	up	no
MSTRG.10563	Solyc08g067600.2	MSTRG.10563.1	NA	NA	NA	NA		NA	98.2723	50.9726	42.2332	0	0	0	638260	19.2838	8.22359e-36	2.02753e-31	up	yes
MSTRG.10564	Solyc08g067610.3	Solyc08g067610.3.1	GO:0005886(plasma membrane);GO:0016021(integral component of membrane);GO:0042626(ATPase activity, coupled to transmembrane movement of substances)	02010(ABC transporters)	K05681	NA	pleiotropic drug resistance protein 1-like [Solanum lycopersicum]	NA	7.03728	2.62872	3.07816	0.218907	0.494585	0.172356	14.3864	3.84663	8.32106e-17	1.70963e-13	up	yes
MSTRG.10565	Solyc08g067630.3	Solyc08g067630.3.1	GO:0003674(molecular_function);GO:0008150(biological_process)	NA	NA	NA	uncharacterized protein LOC101248124 [Solanum lycopersicum]	NA	385.67	331.213	147.262	26.6772	33.0855	15.598	11.4668	3.51939	5.00518e-18	1.23403e-14	up	yes
MSTRG.10566	Solyc08g067670.3	Solyc08g067670.3.1	NA	NA	NA	NA	uncharacterized protein LOC109120909 [Solanum lycopersicum]	NA	35.6763	11.8904	19.5571	25.7788	31.4629	16.1808	0.914214	-0.129396	0.96926	0.994511	down	no
MSTRG.10567		MSTRG.10567.1	NA	NA	NA	NA		NA	4.8962	1.71696	3.0694	6.04733	5.73076	3.65414	0.627424	-0.672488	0.0907287	0.501593	down	no
MSTRG.10568	Solyc08g067770.3	Solyc08g067770.3.1	GO:0043161(proteasome-mediated ubiquitin-dependent protein catabolic process);GO:0061630(ubiquitin protein ligase activity)	NA	NA	NA	E3 ubiquitin-protein ligase At1g63170 [Solanum lycopersicum]	NA	8.99246	7.36355	7.89527	9.70604	10.9401	8.76996	0.824422	-0.278544	0.554007	0.88626	down	no
MSTRG.10569	Solyc08g067790.3	Solyc08g067790.3.1;MSTRG.10569.2	GO:0005634(nucleus)	04144(Endocytosis)	K05747	NA	uncharacterized protein LOC101249111 isoform X1 [Solanum lycopersicum]	NA	25.2169	15.497	19.4318	22.9053	22.4753	18.2039	0.945917	-0.0802149	0.678792	0.928879	down	no
MSTRG.1057	Solyc01g091610.1	Solyc01g091610.1.1	GO:0005739(mitochondrion);GO:0008150(biological_process);GO:0008270(zinc ion binding)	NA	NA	NA	putative pentatricopeptide repeat-containing protein At5g52630 [Solanum lycopersicum]	NA	0.278448	0.137735	0.196483	0.171933	0.188464	0.126357	1.25868	0.331908	0.389055	0.827123	up	no
MSTRG.10570	Solyc08g067795.1	Solyc08g067795.1.1	GO:0005737(cytoplasm);GO:0006457(protein folding)	NA	NA	NA	dnaJ homolog subfamily B member 4 [Solanum lycopersicum]	NA	0.556792	0.424534	0.359856	0.651134	0.459925	0.548011	0.808394	-0.30687	0.804749	0.964506	down	no
MSTRG.10571	Solyc08g067800.2	Solyc08g067800.2.1	GO:0004402(histone acetyltransferase activity);GO:0005634(nucleus);GO:0005777(peroxisome);GO:0005829(cytosol);GO:0008150(biological_process)	NA	NA	NA	acetyltransferase At1g77540 [Solanum lycopersicum]	NA	2.0224	2.64573	3.50709	3.08486	3.68139	4.37924	0.7335	-0.447131	0.437187	0.847994	down	no
MSTRG.10572	Solyc08g067805.1	Solyc08g067805.1.1	GO:0006952(defense response);GO:0007165(signal transduction);GO:0016021(integral component of membrane);GO:0016301(kinase activity)	NA	NA	NA	receptor-like protein Cf-9 homolog [Solanum pennellii]	NA	0	0	0	0.149673	0.132755	0	0.00106222	-9.8787	0.218732	0.709686	down	no
MSTRG.10573	Solyc08g067810.3	MSTRG.10573.1;Solyc08g067810.3.1	GO:0005634(nucleus);GO:0008150(biological_process)	NA	NA	NA	polyadenylate-binding protein-interacting protein 6 [Solanum lycopersicum]	NA	15.1544	16.4902	11.736	15.0309	13.4312	10.4256	1.11553	0.157732	0.216753	0.70854	up	no
MSTRG.10574	Solyc08g067840.3	Solyc08g067840.3.1	GO:0005509(calcium ion binding);GO:0009507(chloroplast);GO:0009535(chloroplast thylakoid membrane);GO:0009543(chloroplast thylakoid lumen);GO:0009579(thylakoid);GO:0009654(photosystem II oxygen evolving complex);GO:0015979(photosynthesis);GO:0019898(extrinsic component of membrane);GO:0031977(thylakoid lumen)	NA	NA	NA	psbP domain-containing protein 5, chloroplastic [Solanum lycopersicum]	NA	11.9589	22.4522	17.8154	11.4817	9.77894	14.9018	1.44422	0.530287	0.0491738	0.377219	up	no
MSTRG.10575	Solyc08g067860.2;Solyc08g067870.2	MSTRG.10575.2;Solyc08g067860.2.1;Solyc08g067870.2.1	NA	NA	NA	NA	uncharacterized protein LOC101257991 isoform X1 [Solanum lycopersicum]	NA	13.5379	12.3899	10.4944	11.9438	9.9426	7.54009	1.23774	0.307705	0.0542242	0.395532	up	no
MSTRG.10576	Solyc08g067910.3	Solyc08g067910.3.1	GO:0000139(Golgi membrane);GO:0000149(SNARE binding);GO:0005484(SNAP receptor activity);GO:0006886(intracellular protein transport);GO:0006888(ER to Golgi vesicle-mediated transport);GO:0006906(vesicle fusion);GO:0016021(integral component of membrane);GO:0031201(SNARE complex);GO:0048278(vesicle docking)	04130(SNARE interactions in vesicular transport)	K08490	NA	syntaxin-32 [Solanum lycopersicum]	NA	23.1068	14.0547	21.4627	22.599	25.9755	23.1015	0.817905	-0.289995	0.302711	0.781993	down	no
MSTRG.10577	Solyc08g067880.3	Solyc08g067880.3.1	NA	NA	NA	NA	nucleolin [Solanum lycopersicum]	NA	11.5069	8.19154	9.77736	10.2371	10.3263	9.0915	0.993964	-0.00873389	0.292118	0.7722	down	no
MSTRG.10578	Solyc08g067900.2;Solyc08g067890.3;Solyc08g067885.1	Solyc08g067900.2.1;Solyc08g067890.3.1;MSTRG.10578.3;Solyc08g067885.1.1	NA	NA	NA	NA	eukaryotic translation initiation factor 5B [Solanum lycopersicum]	NA	11.502	7.00524	10.9021	10.9336	10.3183	10.8942	0.914862	-0.128375	0.939844	0.99008	down	no
MSTRG.10579	Solyc08g067920.3	Solyc08g067920.3.1	GO:0005634(nucleus);GO:0006281(DNA repair);GO:0008150(biological_process)	03430(Mismatch repair)	K08737	NA	uncharacterized protein LOC101258290 [Solanum lycopersicum]	NA	6.5613	3.76959	4.95677	7.00856	8.35287	6.04349	0.714212	-0.485576	0.0830096	0.483353	down	no
MSTRG.1058	Solyc01g091620.3	Solyc01g091620.3.1	GO:0004674(protein serine/threonine kinase activity);GO:0005524(ATP binding);GO:0005634(nucleus);GO:0005829(cytosol);GO:0009741(response to brassinosteroid);GO:0016301(kinase activity);GO:0046777(protein autophosphorylation)	NA	NA	NA	shaggy-related protein kinase epsilon [Solanum lycopersicum]	NA	17.2548	12.2718	16.9349	18.3671	18.9433	14.0744	0.904188	-0.145306	0.94242	0.990389	down	no
MSTRG.10580	Solyc08g067940.3	Solyc08g067940.3.1	NA	NA	NA	NA	uncharacterized protein LOC107028051 [Solanum pennellii]	NA	1.24673	6.40396	21.7225	0	0.077428	21.5071	1.36085	0.444504	0.832829	0.966428	up	no
MSTRG.10581	Solyc08g067950.3	Solyc08g067950.3.1	GO:0003735(structural constituent of ribosome);GO:0015934(large ribosomal subunit)	03010(Ribosome)	K02879	NA	uncharacterized protein LOC101252799 [Solanum lycopersicum]	NA	40.5598	16.8591	31.0776	39.5701	34.7178	42.9709	0.754711	-0.406004	0.250665	0.740809	down	no
MSTRG.10582	Solyc08g067960.3	MSTRG.10582.1;Solyc08g067960.3.1	GO:0005634(nucleus);GO:0008270(zinc ion binding)	04120(Ubiquitin mediated proteolysis)	K10144	EC:2.3.2.27	probable E3 ubiquitin-protein ligase RZFP34 [Solanum lycopersicum]	NA	103.099	46.9719	64.482	116.71	107.766	76.7571	0.712247	-0.489551	0.174101	0.655504	down	no
MSTRG.10583	Solyc08g068060.3	Solyc08g068060.3.1	GO:0003674(molecular_function);GO:0008150(biological_process)	NA	NA	NA	uncharacterized protein LOC101255319 [Solanum lycopersicum]	NA	8.55499	5.12982	7.65929	7.11852	7.61741	9.29251	0.888285	-0.170906	0.884422	0.978606	down	no
MSTRG.10584	Solyc08g068070.3	Solyc08g068070.3.1	GO:0001666(response to hypoxia);GO:0005344(oxygen carrier activity);GO:0005515(protein binding);GO:0005886(plasma membrane);GO:0009733(response to auxin);GO:0015671(oxygen transport);GO:0019825(oxygen binding);GO:0046872(metal ion binding)	NA	NA	NA	two-on-two hemoglobin-3 [Solanum lycopersicum]	NA	12.6162	6.2789	8.51114	10.0639	10.695	9.91466	0.893481	-0.162491	0.909441	0.984156	down	no
MSTRG.10585	Solyc08g068100.3	Solyc08g068100.3.1	GO:0005634(nucleus);GO:0016874(ligase activity)	00010(Glycolysis / Gluconeogenesis);00260(Glycine, serine and threonine metabolism)	K01834	EC:5.4.2.11	nitrate regulatory gene2 protein [Solanum lycopersicum]	NA	6.78225	4.69247	9.64854	8.58772	8.94756	11.0206	0.739717	-0.434954	0.224741	0.715839	down	no
MSTRG.10586	Solyc08g068010.2;Solyc08g068013.1;Solyc08g068040.3;Solyc08g068017.1;Solyc08g068030.1	MSTRG.10586.3;Solyc08g068013.1.1;Solyc08g068040.3.1;Solyc08g068017.1.1;Solyc08g068010.2.1;Solyc08g068030.1.1	GO:0003674(molecular_function);GO:0005575(cellular_component);GO:0008150(biological_process)	NA	NA	NA	uncharacterized protein LOC101259468 isoform X2 [Solanum lycopersicum]	NA	4.89366	3.11667	4.03364	5.0253	4.94802	5.0813	0.800019	-0.321894	0.222864	0.713942	down	no
MSTRG.10587	Solyc08g068150.3	MSTRG.10587.2;Solyc08g068150.3.1	GO:0005576(extracellular region);GO:0005768(endosome);GO:0005794(Golgi apparatus);GO:0005802(trans-Golgi network);GO:0006950(response to stress);GO:0009269(response to desiccation);GO:0009651(response to salt stress);GO:0009737(response to abscisic acid);GO:0045735(nutrient reservoir activity)	NA	NA	NA	BURP domain-containing protein precursor [Solanum lycopersicum]	NA	383.552	156.643	311.883	518.957	466.424	490.004	0.57753	-0.792033	0.00464798	0.121046	down	no
MSTRG.10588	Solyc08g068180.3	Solyc08g068180.3.1	GO:0003723(RNA binding);GO:0003735(structural constituent of ribosome);GO:0006412(translation);GO:0022625(cytosolic large ribosomal subunit)	03010(Ribosome)	K02922	NA	PREDICTED: 60S ribosomal protein L37-3-like [Capsicum annuum]	NA	166.707	112.75	163.759	145.741	169.758	142.872	0.966937	-0.0485068	0.415373	0.842485	down	no
MSTRG.1059	Solyc01g091630.3	Solyc01g091630.3.1	GO:0003700(DNA binding transcription factor activity);GO:0005634(nucleus);GO:0006351(transcription, DNA-templated);GO:0006355(regulation of transcription, DNA-templated);GO:0008289(lipid binding);GO:0009827(plant-type cell wall modification);GO:0042335(cuticle development);GO:0043481(anthocyanin accumulation in tissues in response to UV light);GO:0043565(sequence-specific DNA binding);GO:0048364(…	NA	NA	NA	cutin deficient 2 [Solanum lycopersicum]	NA	29.3047	23.4251	24.7025	28.063	26.2446	26.0572	0.963511	-0.0536276	0.459424	0.856979	down	no
MSTRG.10590	Solyc08g068200.3	Solyc08g068200.3.1	GO:0005525(GTP binding);GO:0005737(cytoplasm);GO:0009507(chloroplast);GO:0016787(hydrolase activity)	NA	NA	NA	P-loop containing nucleoside triphosphate hydrolases superfamily protein [Solanum lycopersicum]	NA	19.9794	15.7074	17.9606	18.2074	15.7814	15.8409	1.07662	0.106503	0.0879407	0.494679	up	no
MSTRG.10591	Solyc08g068210.3	Solyc08g068210.3.1	GO:0016192(vesicle-mediated transport);GO:0030130(clathrin coat of trans-Golgi network vesicle)	NA	NA	NA	Hop-interacting protein THI006 [Solanum lycopersicum]	NA	20.9017	14.6901	20.1807	20.4176	21.8602	20.262	0.891793	-0.165219	0.912379	0.985077	down	no
MSTRG.10592	Solyc08g068220.3	Solyc08g068220.3.1	GO:0003735(structural constituent of ribosome);GO:0005762(mitochondrial large ribosomal subunit)	03010(Ribosome)	K02899	NA	uncharacterized protein LOC101257990 [Solanum lycopersicum]	NA	11.8505	7.37365	9.95626	9.72117	10.9288	9.23417	0.976451	-0.0343809	0.465131	0.856979	down	no
MSTRG.10593	Solyc08g068230.3	Solyc08g068230.3.1;MSTRG.10593.2	GO:0004672(protein kinase activity);GO:0005524(ATP binding);GO:0005739(mitochondrion);GO:0006468(protein phosphorylation)	NA	NA	NA	pentatricopeptide repeat-containing protein At5g25630 isoform X1 [Solanum lycopersicum]	NA	31.7396	14.7032	27.1428	17.6957	35.5821	30.9199	0.873962	-0.194358	0.816925	0.964603	down	no
MSTRG.10595	Solyc08g068270.3;Solyc08g068250.3;Solyc08g068260.1	Solyc08g068270.3.1;Solyc08g068250.3.1;Solyc08g068260.1.1	GO:0004252(serine-type endopeptidase activity);GO:0016485(protein processing);GO:0004674(protein serine/threonine kinase activity);GO:0005887(integral component of plasma membrane)	NA	NA	NA	rhomboid-like protein 11, chloroplastic [Solanum lycopersicum];proline-rich receptor-like protein kinase PERK15 isoform X1 [Solanum lycopersicum]	NA	5.9801	6.01871	5.38717	5.85703	5.62775	4.67164	1.0761	0.105817	0.195697	0.683608	up	no
MSTRG.10596	Solyc08g068290.3	Solyc08g068290.3.1	GO:0009507(chloroplast);GO:0016021(integral component of membrane)	04122(Sulfur relay system)	K11996	EC:2.7.7.80;EC:2.8.1.11	sulfite exporter TauE/SafE family protein 3-like [Solanum lycopersicum]	NA	20.2113	22.5299	32.0187	17.5671	16.2517	28.8436	1.19306	0.254663	0.192145	0.678408	up	no
MSTRG.10597	Solyc08g068300.3	Solyc08g068300.3.1	GO:0003674(molecular_function);GO:0005737(cytoplasm);GO:0008150(biological_process)	NA	NA	NA	coiled-coil domain-containing protein 25 [Solanum lycopersicum]	NA	32.8148	22.9737	28.9153	35.4353	36.9386	32.5932	0.806955	-0.30944	0.228163	0.716879	down	no
MSTRG.10598	Solyc08g068310.3	Solyc08g068310.3.1	GO:0003723(RNA binding);GO:0005618(cell wall);GO:0005634(nucleus);GO:0005654(nucleoplasm);GO:0005730(nucleolus);GO:0005829(cytosol);GO:0034470(ncRNA processing)	NA	NA	NA	la protein 1 [Solanum lycopersicum]	NA	25.7608	13.033	19.0541	22.5594	20.4662	20.19	0.915088	-0.128017	0.983005	0.996606	down	no
MSTRG.10599	Solyc08g068330.3	Solyc08g068330.3.1	GO:0004069(L-aspartate:2-oxoglutarate aminotransferase activity);GO:0030170(pyridoxal phosphate binding);GO:0042802(identical protein binding)	00710(Carbon fixation in photosynthetic organisms);00250(Alanine, aspartate and glutamate metabolism);00270(Cysteine and methionine metabolism);00220(Arginine biosynthesis);00330(Arginine and proline metabolism);00350(Tyrosine metabolism);00360(Phenylalanine metabolism);00400(Phenylalanine, tyrosine and tryptophan biosynthesis);00950(Isoquinoline alkaloid biosynthesis);00960(Tropane, piperidine a…	K14454	EC:2.6.1.1	aspartate aminotransferase, cytoplasmic [Solanum lycopersicum]	NA	4.59574	2.37877	5.03242	5.6125	7.66498	5.64644	0.634484	-0.656344	0.0437206	0.358236	down	no
MSTRG.1060	Solyc01g091640.3	Solyc01g091640.3.1	GO:0005768(endosome);GO:0005774(vacuolar membrane);GO:0005802(trans-Golgi network);GO:0008757(S-adenosylmethionine-dependent methyltransferase activity);GO:0032259(methylation)	NA	NA	NA	probable methyltransferase PMT13 [Solanum lycopersicum]	NA	7.44193	6.32711	8.6621	6.56996	5.47688	7.98702	1.11966	0.163063	0.147677	0.615106	up	no
MSTRG.10600	Solyc08g068340.3	Solyc08g068340.3.1	GO:0003743(translation initiation factor activity);GO:0005852(eukaryotic translation initiation factor 3 complex)	NA	NA	NA	eukaryotic translation initiation factor 3 subunit L [Solanum lycopersicum]	NA	26.6494	22.7616	29.1728	25.0811	25.0852	23.104	1.07252	0.101002	0.0507005	0.382972	up	no
MSTRG.10601	Solyc08g068370.3	Solyc08g068370.3.1	GO:0005622(intracellular);GO:0005795(Golgi stack);GO:0006886(intracellular protein transport);GO:0006891(intra-Golgi vesicle-mediated transport);GO:0016020(membrane)	NA	NA	NA	TOM1-like protein 9 isoform X1 [Solanum lycopersicum]	NA	11.0343	5.47856	7.99409	9.72222	10.6483	8.70336	0.842921	-0.24653	0.585052	0.900235	down	no
MSTRG.10602	Solyc08g068390.3	Solyc08g068390.3.1	GO:0003857(3-hydroxyacyl-CoA dehydrogenase activity);GO:0004165(dodecenoyl-CoA delta-isomerase activity);GO:0004300(enoyl-CoA hydratase activity);GO:0005618(cell wall);GO:0005737(cytoplasm);GO:0005777(peroxisome);GO:0006635(fatty acid beta-oxidation);GO:0007275(multicellular organism development);GO:0008692(3-hydroxybutyryl-CoA epimerase activity);GO:0009506(plasmodesma);GO:0009507(chloroplast);G…	00071(Fatty acid degradation);00592(alpha-Linolenic acid metabolism)	K10527	EC:4.2.1.17;EC:1.1.1.35	peroxisomal fatty acid beta-oxidation multifunctional protein AIM1-like [Solanum lycopersicum]	NA	4.82695	1.88613	3.39651	4.55059	5.96584	2.4496	0.779698	-0.359012	0.544254	0.880196	down	no
MSTRG.10603	Solyc08g068400.3	MSTRG.10603.2;Solyc08g068400.3.1	GO:0008150(biological_process);GO:0009507(chloroplast);GO:0016787(hydrolase activity)	NA	NA	NA	uncharacterized protein LOC101261541 [Solanum lycopersicum]	NA	5.89405	2.83645	4.9044	4.48197	6.32851	7.4671	0.74599	-0.422771	0.300937	0.780514	down	no
MSTRG.10604	Solyc08g068430.3	Solyc08g068430.3.1;MSTRG.10604.2	GO:0009834(plant-type secondary cell wall biogenesis);GO:0010417(glucuronoxylan biosynthetic process);GO:0042285(xylosyltransferase activity)	NA	NA	NA	probable beta-1,4-xylosyltransferase IRX9H [Solanum lycopersicum]	NA	8.49082	5.34506	6.84743	9.309	8.23025	8.0194	0.809249	-0.305345	0.348193	0.805106	down	no
MSTRG.10605	Solyc08g068490.3;Solyc08g068480.1	MSTRG.10605.1;MSTRG.10605.2;Solyc08g068490.3.1;Solyc08g068480.1.1	GO:0005737(cytoplasm);GO:0009416(response to light stimulus);GO:0009507(chloroplast);GO:0009733(response to auxin);GO:0016874(ligase activity);GO:0016874(ligase activity)	04075(Plant hormone signal transduction);04075(Plant hormone signal transduction)	K14487	NA	indole-3-acetic acid-amido synthetase GH3.10-like [Solanum pennellii];indole-3-acetic acid-amido synthetase GH3.10-like [Solanum lycopersicum]	NA	27.6999	50.6318	33.1259	26.9431	21.3987	31.3009	1.39947	0.48488	0.0562173	0.401775	up	no
MSTRG.10606	Solyc08g068590.3	MSTRG.10606.1;MSTRG.10606.3;Solyc08g068590.3.1	GO:0008150(biological_process);GO:0009507(chloroplast);GO:0010287(plastoglobule)	NA	NA	NA	probable plastid-lipid-associated protein 10, chloroplastic isoform X1 [Solanum lycopersicum]	NA	46.706	49.467	40.9155	43.6647	32.7005	28.5773	1.30632	0.385509	0.0316317	0.313284	up	no
MSTRG.10607	Solyc08g068690.1	Solyc08g068690.1.1	GO:0005737(cytoplasm);GO:0006591(ornithine metabolic process);GO:0006952(defense response);GO:0008080(N-acetyltransferase activity);GO:0009507(chloroplast);GO:0009753(response to jasmonic acid)	NA	NA	NA	tyramine N-feruloyltransferase 4/11 [Solanum lycopersicum]	NA	16.9113	5.00285	15.6652	16.8306	53.6645	13.8049	0.445781	-1.16559	0.0564581	0.402085	down	no
MSTRG.10608	Solyc08g068700.1	Solyc08g068700.1.1	GO:0005737(cytoplasm);GO:0006591(ornithine metabolic process);GO:0006952(defense response);GO:0008080(N-acetyltransferase activity);GO:0009507(chloroplast);GO:0009753(response to jasmonic acid)	NA	NA	NA	N-hydroxycinnamoyl-CoA:tyramine N-hydroxycinnamoyl transferase THT7-1 [Solanum lycopersicum]	NA	143.493	95.5377	103.144	105.821	131.374	85.7086	1.05968	0.0836276	0.253801	0.743338	up	no
MSTRG.10609	Solyc08g068730.1	Solyc08g068730.1.1	GO:0005737(cytoplasm);GO:0006591(ornithine metabolic process);GO:0006952(defense response);GO:0008080(N-acetyltransferase activity);GO:0009507(chloroplast);GO:0009753(response to jasmonic acid)	NA	NA	NA	N-hydroxycinnamoyl-CoA:tyramine N-hydroxycinnamoyl transferase THT1-3 [Solanum lycopersicum]	NA	4.19885	2.03524	4.54022	5.15958	10.3361	4.39571	0.541657	-0.884548	0.0785392	0.472289	down	no
MSTRG.1061	Solyc01g091650.3	Solyc01g091650.3.1	GO:0008180(COP9 signalosome)	NA	NA	NA	COP9 signalosome complex subunit 1 [Solanum lycopersicum]	NA	21.229	15.9365	22.345	18.0748	20.2039	16.1912	1.09254	0.127684	0.0382069	0.340069	up	no
MSTRG.10610	Solyc08g068770.2	MSTRG.10610.1;Solyc08g068770.2.1	GO:0005737(cytoplasm);GO:0006591(ornithine metabolic process);GO:0006952(defense response);GO:0008080(N-acetyltransferase activity);GO:0009507(chloroplast);GO:0009753(response to jasmonic acid)	NA	NA	NA	N-hydroxycinnamoyl-CoA:tyramine N-hydroxycinnamoyl transferase [Solanum lycopersicum]	NA	3.87297	3.02938	4.56023	2.25837	17.3434	2.21428	0.52542	-0.928456	0.319336	0.793794	down	no
MSTRG.10611	Solyc08g068780.2	MSTRG.10611.1;Solyc08g068780.2.1	GO:0005737(cytoplasm);GO:0006591(ornithine metabolic process);GO:0006952(defense response);GO:0008080(N-acetyltransferase activity);GO:0009507(chloroplast);GO:0009753(response to jasmonic acid)	NA	NA	NA	N-hydroxycinnamoyl-CoA:tyramine N-hydroxycinnamoyl transferase THT7-8 [Solanum lycopersicum]	NA	17.8952	14.5523	20.8214	28.5555	39.928	20.7974	0.596643	-0.745061	0.0281333	0.296169	down	no
MSTRG.10612	Solyc08g068790.2	MSTRG.10612.1	NA	NA	NA	NA		NA	4.62823	3.81449	0.400681	6.04329	13.1109	6.76508	0.34119	-1.55135	0.0825553	0.482436	down	no
MSTRG.10613	Solyc08g068800.3	Solyc08g068800.3.1	GO:0004843(thiol-dependent ubiquitin-specific protease activity);GO:0005634(nucleus);GO:0006511(ubiquitin-dependent protein catabolic process);GO:0008270(zinc ion binding);GO:0016579(protein deubiquitination);GO:0036459(thiol-dependent ubiquitinyl hydrolase activity)	NA	NA	NA	ubiquitin carboxyl-terminal hydrolase 22 [Solanum lycopersicum]	NA	0.08616	0.268792	0.316175	0.153532	0.119169	0.323256	1.12613	0.171378	0.604857	0.906506	up	no
MSTRG.10614	Solyc08g068810.3	Solyc08g068810.3.1;MSTRG.10614.2	GO:0004843(thiol-dependent ubiquitin-specific protease activity);GO:0005634(nucleus);GO:0006511(ubiquitin-dependent protein catabolic process);GO:0008270(zinc ion binding);GO:0016579(protein deubiquitination);GO:0036459(thiol-dependent ubiquitinyl hydrolase activity)	NA	NA	NA	ubiquitin carboxyl-terminal hydrolase 22 [Solanum lycopersicum]	NA	5.21409	2.92679	5.32571	6.1054	6.38419	5.55666	0.746226	-0.422315	0.135942	0.593001	down	no
MSTRG.10615	Solyc08g068860.3	Solyc08g068860.3.1	GO:0004190(aspartic-type endopeptidase activity);GO:0006508(proteolysis);GO:0030163(protein catabolic process)	NA	NA	NA	aspartyl protease AED1-like [Solanum lycopersicum]	NA	11.3514	1.71068	4.69041	6.9493	8.10178	1.61838	1.06497	0.0908148	0.79984	0.963502	up	no
MSTRG.10616	Solyc08g068870.3	Solyc08g068870.3.1	GO:0004190(aspartic-type endopeptidase activity);GO:0006508(proteolysis);GO:0030163(protein catabolic process)	NA	NA	NA	aspartate protease family protein precursor [Solanum lycopersicum]	NA	16.8203	8.92648	9.62349	14.2893	19.9097	2.28373	0.969507	-0.0446775	0.845999	0.969692	down	no
MSTRG.10617	Solyc08g068880.1	Solyc08g068880.1.1	GO:0003674(molecular_function);GO:0005634(nucleus);GO:0008150(biological_process)	NA	NA	NA	protein ENHANCED DISEASE RESISTANCE 2-like [Solanum lycopersicum]	NA	57.9028	32.8518	40.4567	47.45	55.4828	40.5762	0.914307	-0.129249	0.924134	0.987711	down	no
MSTRG.10618	Solyc08g068930.3	Solyc08g068930.3.1	NA	NA	NA	NA	hypothetical protein CUMW_257930 [Citrus unshiu]	NA	1.72005	1.95176	2.62647	2.10139	1.87874	1.96137	1.06005	0.084131	0.388578	0.826761	up	no
MSTRG.10619	Solyc08g068940.1	Solyc08g068940.1.1	NA	NA	NA	NA		NA	0	0.192659	0.304725	0.148229	0.401383	0.251942	0.620525	-0.68844	0.831298	0.966161	down	no
MSTRG.1062	Solyc01g091660.3	Solyc01g091660.3.1	GO:0005737(cytoplasm);GO:0016491(oxidoreductase activity);GO:0055114(oxidation-reduction process)	00904(Diterpenoid biosynthesis)	K13070	EC:1.1.1.295	short-chain dehydrogenase reductase 3b [Solanum lycopersicum]	NA	0.858142	3.56225	6.57321	0.200718	0	2.03401	4.91943	2.29849	0.213357	0.704097	up	no
MSTRG.10620	Solyc08g069000.3	Solyc08g069000.3.1	GO:0016020(membrane);GO:0046873(metal ion transmembrane transporter activity);GO:0098655(cation transmembrane transport)	NA	NA	NA	uncharacterized protein LOC101246165 [Solanum lycopersicum]	NA	6.68536	5.65203	7.10841	6.95568	6.10306	7.45205	0.948077	-0.0769245	0.63702	0.916933	down	no
MSTRG.10621	Solyc08g069010.3	MSTRG.10621.2;Solyc08g069010.3.1	GO:0005739(mitochondrion);GO:0005829(cytosol);GO:0008150(biological_process)	NA	NA	NA	pentatricopeptide repeat-containing protein At5g10690 isoform X2 [Solanum lycopersicum]	NA	9.83142	19.4086	15.3423	12.1274	9.27802	14.0694	1.25673	0.329677	0.143193	0.607019	up	no
MSTRG.10623	Solyc08g069030.3	MSTRG.10623.3;Solyc08g069030.3.1;MSTRG.10623.2	GO:0004655(porphobilinogen synthase activity);GO:0005829(cytosol);GO:0006783(heme biosynthetic process);GO:0008270(zinc ion binding)	00860(Porphyrin and chlorophyll metabolism)	K01698	EC:4.2.1.24	delta-aminolevulinic acid dehydratase, chloroplastic [Solanum lycopersicum]	NA	90.3658	96.094	99.9917	91.4187	85.4065	92.6334	1.06306	0.0882274	0.169453	0.64933	up	no
MSTRG.10624	Solyc08g069065.1;Solyc08g069060.3	Solyc08g069065.1.1;Solyc08g069060.3.1;MSTRG.10624.1	GO:0000139(Golgi membrane);GO:0005794(Golgi apparatus);GO:0006486(protein glycosylation);GO:0016021(integral component of membrane);GO:0016757(transferase activity, transferring glycosyl groups);GO:0016758(transferase activity, transferring hexosyl groups);GO:0048531(beta-1,3-galactosyltransferase activity)	NA	NA	NA	beta-1,3-galactosyltransferase 7 [Solanum lycopersicum]	NA	14.0919	6.62614	7.68035	9.66922	13.6764	5.479	0.985214	-0.021491	0.740835	0.948017	down	no
MSTRG.10625	Solyc08g069080.3	Solyc08g069080.3.1;MSTRG.10625.2	GO:0000398(mRNA splicing, via spliceosome);GO:0005686(U2 snRNP);GO:0005689(U12-type spliceosomal complex);GO:0071011(precatalytic spliceosome)	03040(Spliceosome)	K12832	NA	PREDICTED: uncharacterized protein At4g14342-like [Gossypium hirsutum]	NA	16.1412	11.7172	16.7061	10.3716	11.172	10.8248	1.37679	0.461307	7.28872e-05	0.00843678	up	no
MSTRG.10626	Solyc08g069120.3	MSTRG.10626.3;MSTRG.10626.2;Solyc08g069120.3.1	GO:0000398(mRNA splicing, via spliceosome)	03040(Spliceosome)	K12896	NA	uncharacterized protein LOC101248804 isoform X3 [Solanum lycopersicum]	NA	10.3433	5.6887	7.6145	10.9315	13.6964	9.77461	0.68735	-0.540883	0.0565504	0.402265	down	no
MSTRG.10627	Solyc08g069230.3	Solyc08g069230.3.1	GO:0008150(biological_process)	NA	NA	NA	uncharacterized protein LOC101250142 [Solanum lycopersicum]	NA	25.6159	35.549	31.1746	20.905	16.185	20.0297	1.61659	0.692958	0.00288076	0.0921541	up	no
MSTRG.10628	Solyc08g074240.3	Solyc08g074240.3.1	GO:0006364(rRNA processing);GO:0022627(cytosolic small ribosomal subunit);GO:0042274(ribosomal small subunit biogenesis)	03010(Ribosome)	K02991	NA	PREDICTED: 40S ribosomal protein S6-like [Capsicum annuum]	NA	124.041	107.718	138.624	111.845	129.554	105.962	1.06628	0.0925828	0.0784595	0.47204	up	no
MSTRG.10629	Solyc08g074260.3	Solyc08g074260.3.1	GO:0016020(membrane);GO:0016709(oxidoreductase activity, acting on paired donors, with incorporation or reduction of molecular oxygen, NAD(P)H as one donor, and incorporation of one atom of oxygen);GO:0044550(secondary metabolite biosynthetic process)	NA	NA	NA	cytochrome P450 71D7 [Solanum lycopersicum]	NA	0	0.088979	0.178723	0	0.106256	0	2.51941	1.33308	0.56763	0.892864	up	no
MSTRG.1063	Solyc01g091710.3	MSTRG.1063.2;Solyc01g091710.3.1	GO:0003674(molecular_function);GO:0005634(nucleus);GO:0008150(biological_process)	NA	NA	NA	F-box protein At4g00755 [Solanum lycopersicum]	NA	8.3733	5.03352	6.59679	5.89395	5.77764	5.37448	1.1735	0.23082	0.0315526	0.313176	up	no
MSTRG.10630	Solyc08g074270.3	MSTRG.10630.2;Solyc08g074270.3.1	GO:0000719(photoreactive repair);GO:0003684(damaged DNA binding);GO:0003904(deoxyribodipyrimidine photo-lyase activity);GO:0003913(DNA photolyase activity);GO:0006281(DNA repair);GO:0018298(protein-chromophore linkage);GO:0045892(negative regulation of transcription, DNA-templated);GO:0050660(flavin adenine dinucleotide binding)	NA	NA	NA	cryptochrome DASH, chloroplastic/mitochondrial [Solanum lycopersicum]	NA	4.55445	6.28559	5.6293	3.80484	3.88967	4.29818	1.37328	0.457628	0.0218816	0.264976	up	no
MSTRG.10631	Solyc08g074280.3	Solyc08g074280.3.1	GO:0005886(plasma membrane);GO:0009507(chloroplast)	NA	NA	NA	uncharacterized protein LOC101247741 [Solanum lycopersicum]	NA	8.10412	5.64422	6.8702	8.88947	8.62805	7.54008	0.822846	-0.281306	0.405057	0.836967	down	no
MSTRG.10632	Solyc08g074290.3	Solyc08g074290.3.1	GO:0005774(vacuolar membrane);GO:0005783(endoplasmic reticulum);GO:0005794(Golgi apparatus);GO:0016021(integral component of membrane)	NA	NA	NA	coiled-coil domain-containing protein 18 [Solanum lycopersicum]	NA	57.751	31.3536	42.1406	59.0552	59.4157	49.7606	0.780146	-0.358183	0.237823	0.727633	down	no
MSTRG.10633	Solyc08g074300.3	Solyc08g074300.3.1	GO:0003677(DNA binding);GO:0003700(DNA binding transcription factor activity);GO:0005634(nucleus);GO:0006351(transcription, DNA-templated);GO:0006355(regulation of transcription, DNA-templated);GO:0007275(multicellular organism development)	03013(RNA transport);03015(mRNA surveillance pathway);03018(RNA degradation)	K13126	NA	NAC domain-containing protein 79 [Solanum lycopersicum]	NA	0	0	0	0.636008	0.076458	0	0.000421073	-11.2136	0.112661	0.548132	down	no
MSTRG.10634	Solyc08g074350.2	Solyc08g074350.2.1	GO:0005744(mitochondrial inner membrane presequence translocase complex);GO:0030150(protein import into mitochondrial matrix)	NA	NA	NA	hypothetical protein CQW23_31578 [Capsicum baccatum]	NA	0.229139	0.34924	0.424048	0.399819	0.266313	0.211791	1.14182	0.191331	0.473961	0.856979	up	no
MSTRG.10635	Solyc08g074355.1	Solyc08g074355.1.1	NA	NA	NA	NA	hypothetical protein CQW23_31578 [Capsicum baccatum]	NA	0	0	0	0	0.074868	0.068711	0.00208944	-8.90267	0.471023	0.856979	down	no
MSTRG.10636	Solyc08g074370.3;Solyc08g074360.3	Solyc08g074370.3.1;MSTRG.10636.1;Solyc08g074360.3.1	GO:0000166(nucleotide binding);GO:0005515(protein binding);GO:0005634(nucleus);GO:0009793(embryo development ending in seed dormancy);GO:0009908(flower development);GO:0010154(fruit development);GO:0016567(protein ubiquitination);GO:0048366(leaf development);GO:0048367(shoot system development);GO:0048827(phyllome development);GO:0080008(Cul4-RING E3 ubiquitin ligase complex);GO:0003674(molecular…	00563(Glycosylphosphatidylinositol(GPI)-anchor biosynthesis)	K03434	EC:3.5.1.89	DDB1- and CUL4-associated factor homolog 1 [Solanum lycopersicum];probable N-acetylglucosaminyl-phosphatidylinositol de-N-acetylase isoform X2 [Solanum lycopersicum]	NA	7.97666	3.80599	6.00236	7.56877	7.7168	6.59641	0.81277	-0.299081	0.406892	0.83879	down	no
MSTRG.10637	Solyc08g074390.3	Solyc08g074390.3.1	GO:0004553(hydrolase activity, hydrolyzing O-glycosyl compounds);GO:0030247(polysaccharide binding);GO:0046658(anchored component of plasma membrane)	00500(Starch and sucrose metabolism)	K19893	EC:3.2.1.39	glucan endo-1,3-beta-glucosidase 6 [Solanum lycopersicum]	NA	2.06342	1.57564	3.52864	4.32102	3.12417	4.59844	0.595144	-0.748689	0.0556182	0.399204	down	no
MSTRG.10638	Solyc08g074410.3	MSTRG.10638.1	NA	NA	NA	NA		NA	22.9454	13.6416	17.2585	17.336	19.7371	18.1005	0.975928	-0.0351534	0.5047	0.873143	down	no
MSTRG.10639	Solyc08g074420.3	Solyc08g074420.3.1	GO:0003674(molecular_function);GO:0005634(nucleus);GO:0008380(RNA splicing)	00970(Aminoacyl-tRNA biosynthesis)	K01867	EC:6.1.1.2	YJU2 splicing factor homolog [Solanum lycopersicum]	NA	18.951	8.27785	13.6569	16.2218	17.2419	14.0131	0.861175	-0.215622	0.702923	0.935573	down	no
MSTRG.1064	Solyc01g091715.1	Solyc01g091715.1.1	GO:0008234(cysteine-type peptidase activity);GO:0009507(chloroplast)	NA	NA	NA	OTU domain-containing protein At3g57810 isoform X1 [Solanum lycopersicum]	NA	11.4078	6.73193	10.3739	10.75	8.19645	10.4799	0.968984	-0.0454558	0.689012	0.932604	down	no
MSTRG.10640	Solyc08g074440.3	Solyc08g074440.3.1	GO:0003674(molecular_function);GO:0005634(nucleus);GO:0008150(biological_process)	NA	NA	NA	protein starmaker [Solanum lycopersicum]	NA	25.1166	11.6853	16.3605	19.5971	21.1599	15.4745	0.945419	-0.0809742	0.830169	0.966161	down	no
MSTRG.10641	Solyc08g074450.3	Solyc08g074450.3.1	GO:0005634(nucleus)	NA	NA	NA	uncharacterized protein LOC101245279 isoform X2 [Solanum lycopersicum]	NA	7.72412	9.55216	8.72776	7.96584	7.45529	7.921	1.11404	0.155799	0.150103	0.620522	up	no
MSTRG.10642	Solyc08g074480.1	Solyc08g074480.1.1	GO:0005576(extracellular region);GO:0006869(lipid transport);GO:0008289(lipid binding);GO:0009535(chloroplast thylakoid membrane)	NA	NA	NA	14 kDa proline-rich protein DC2.15 [Solanum lycopersicum]	NA	1447.99	1520.66	1200.82	996.172	860.579	815.995	1.55999	0.641541	0.000614833	0.0390688	up	no
MSTRG.10643	Solyc08g074490.3;Solyc08g074495.1	MSTRG.10643.1;Solyc08g074495.1.1;Solyc08g074490.3.1	GO:0008150(biological_process);GO:0009451(RNA modification);GO:0009507(chloroplast);GO:0009543(chloroplast thylakoid lumen);GO:0016740(transferase activity)	NA	NA	NA	uncharacterized protein At4g15970 [Solanum lycopersicum]	NA	17.9864	4.19479	8.59716	8.43526	14.116	1.864	1.26062	0.334134	0.497371	0.869938	up	no
MSTRG.10644	Solyc08g074500.2;Solyc08g074510.1;Solyc08g074520.2	MSTRG.10644.1;Solyc08g074510.1.1;Solyc08g074520.2.1	GO:0005524(ATP binding);GO:0003677(DNA binding);GO:0003700(DNA binding transcription factor activity);GO:0004386(helicase activity);GO:0005654(nucleoplasm);GO:0035562(negative regulation of chromatin binding);GO:0043231(intracellular membrane-bounded organelle);GO:0045892(negative regulation of transcription, DNA-templated)	NA	NA	NA	TATA-binding protein-associated factor BTAF1 isoform X1 [Solanum lycopersicum]	NA	8.85716	6.03168	6.96433	8.68336	7.77718	6.4072	0.955633	-0.0654711	0.607756	0.90742	down	no
MSTRG.10645	Solyc08g074550.3	Solyc08g074550.3.1	GO:0003723(RNA binding);GO:0004829(threonine-tRNA ligase activity);GO:0005737(cytoplasm);GO:0006435(threonyl-tRNA aminoacylation)	00970(Aminoacyl-tRNA biosynthesis)	K01868	EC:6.1.1.3	threonine--tRNA ligase, mitochondrial 1-like [Solanum lycopersicum]	NA	20.2517	11.9686	13.0377	18.5409	20.1347	14.2627	0.854919	-0.226141	0.759305	0.952871	down	no
MSTRG.10646	Solyc08g074560.3	MSTRG.10646.2;Solyc08g074560.3.1	GO:0004672(protein kinase activity);GO:0005515(protein binding);GO:0005524(ATP binding);GO:0005886(plasma membrane);GO:0006468(protein phosphorylation);GO:0006995(cellular response to nitrogen starvation);GO:0009414(response to water deprivation);GO:0009507(chloroplast);GO:0009637(response to blue light);GO:0009767(photosynthetic electron transport chain);GO:0010027(thylakoid membrane organizatio…	NA	NA	NA	ABC1-like kinase 1 [Solanum lycopersicum]	NA	37.0875	42.9514	28.3078	34.828	33.3338	22.2295	1.19864	0.261398	0.129515	0.580759	up	no
MSTRG.10647	Solyc08g074565.1	Solyc08g074565.1.1	NA	NA	NA	NA	protein MOS2 [Solanum lycopersicum]	NA	2.27692	0.8142	2.78263	2.2305	2.63286	2.50136	0.797552	-0.32635	0.70121	0.935472	down	no
MSTRG.10648	Solyc08g074570.1	Solyc08g074570.1.1	GO:0003676(nucleic acid binding);GO:0003723(RNA binding);GO:0005634(nucleus);GO:0009870(defense response signaling pathway, resistance gene-dependent);GO:0042742(defense response to bacterium)	NA	NA	NA	protein MOS2 [Solanum lycopersicum]	NA	18.0957	9.78693	11.7343	19.66	17.6195	15.0974	0.756384	-0.402809	0.259662	0.747468	down	no
MSTRG.10649	Solyc08g074580.3	Solyc08g074580.3.1;MSTRG.10649.1	GO:0005737(cytoplasm)	04122(Sulfur relay system)	K14168	EC:2.7.7.-	cytoplasmic tRNA 2-thiolation protein 1 isoform X1 [Solanum lycopersicum]	NA	18.8219	8.85423	14.5646	13.8163	17.0748	12.2162	0.979899	-0.029295	0.671137	0.925572	down	no
MSTRG.1065	Solyc01g091720.3	Solyc01g091720.3.1;MSTRG.1065.2	GO:0003674(molecular_function);GO:0005634(nucleus);GO:0008150(biological_process)	04146(Peroxisome)	K13352	NA	F-box protein At4g00755-like [Solanum lycopersicum]	NA	4.27705	2.42876	3.00298	3.8091	4.32487	3.71818	0.819159	-0.287784	0.478395	0.859407	down	no
MSTRG.10650	Solyc08g074620.3	Solyc08g074620.3.1	GO:0004503(monophenol monooxygenase activity);GO:0036263(L-DOPA monooxygenase activity)	00350(Tyrosine metabolism);00950(Isoquinoline alkaloid biosynthesis)	K00422	EC:1.10.3.1	polyphenol oxidase E, chloroplastic [Solanum lycopersicum]	NA	0.054757	3.40716	5.36271	0.133697	0.107881	3.84668	2.15853	1.11005	0.484104	0.863396	up	no
MSTRG.10651	Solyc08g074630.2	Solyc08g074630.2.1	GO:0004503(monophenol monooxygenase activity);GO:0036263(L-DOPA monooxygenase activity)	00350(Tyrosine metabolism);00950(Isoquinoline alkaloid biosynthesis)	K00422	EC:1.10.3.1	polyphenol oxidase F, chloroplastic [Solanum lycopersicum]	NA	3.9278	14.8853	7.0149	6.33712	2.74194	7.01922	1.6044	0.682032	0.112795	0.548187	up	no
MSTRG.10652	Solyc08g074660.1	Solyc08g074660.1.1	GO:0004842(ubiquitin-protein transferase activity);GO:0031463(Cul3-RING ubiquitin ligase complex)	NA	NA	NA	F-box/kelch-repeat protein SKIP25-like [Solanum lycopersicum]	NA	11.7311	6.57989	7.87589	8.05148	8.85573	5.42325	1.1727	0.229829	0.166161	0.644549	up	no
MSTRG.10653	Solyc08g074670.3	Solyc08g074670.3.1	GO:0016592(mediator complex)	NA	NA	NA	mediator of RNA polymerase II transcription subunit 28-like [Solanum lycopersicum]	NA	3.97772	2.67196	3.68647	4.90364	3.03772	3.93658	0.870196	-0.200587	0.851126	0.971246	down	no
MSTRG.10654	Solyc08g074750.2	Solyc08g074750.2.1	NA	NA	NA	NA	zinc finger protein 706 [Sesamum indicum]	NA	84.5063	57.3833	78.0206	95.1391	107.552	74.1432	0.794375	-0.332108	0.318943	0.793794	down	no
MSTRG.10655	Solyc08g074760.3;Solyc08g074755.1	Solyc08g074760.3.1;MSTRG.10655.3;Solyc08g074755.1.1;MSTRG.10655.2	GO:0004674(protein serine/threonine kinase activity);GO:0005524(ATP binding);GO:0005886(plasma membrane);GO:0006468(protein phosphorylation);GO:0009664(plant-type cell wall organization);GO:0009826(unidimensional cell growth);GO:0010192(mucilage biosynthetic process);GO:0016021(integral component of membrane);GO:0016301(kinase activity);GO:0030244(cellulose biosynthetic process);GO:0048354(mucila…	NA	NA	NA	LRR receptor-like serine/threonine-protein kinase FEI 2 isoform X1 [Solanum lycopersicum]	NA	26.3879	21.8527	30.0162	23.6724	23.2623	26.8215	1.06102	0.0854505	0.123555	0.570185	up	no
MSTRG.10656	Solyc08g074790.3	Solyc08g074790.3.1	GO:0003723(RNA binding);GO:0003729(mRNA binding);GO:0003743(translation initiation factor activity);GO:0005737(cytoplasm);GO:0005852(eukaryotic translation initiation factor 3 complex);GO:0005886(plasma membrane);GO:0006413(translational initiation)	03013(RNA transport)	K03248	NA	eukaryotic translation initiation factor 3 subunit G [Solanum lycopersicum]	NA	51.5894	39.0183	53.1748	42.4452	43.0394	45.9786	1.09371	0.129231	0.0256041	0.285383	up	no
MSTRG.10657	Solyc08g074830.3	Solyc08g074830.3.1;MSTRG.10657.2	GO:0003674(molecular_function);GO:0005634(nucleus);GO:0008150(biological_process)	NA	NA	NA	F-box/FBD/LRR-repeat protein At1g13570 isoform X1 [Solanum lycopersicum]	NA	4.44694	4.08471	5.47381	5.69184	6.06622	4.69999	0.850979	-0.232804	0.765732	0.954438	down	no
MSTRG.10658	Solyc08g074960.3	Solyc08g074960.3.1	GO:0003674(molecular_function);GO:0008150(biological_process)	NA	NA	NA	protein NUCLEAR FUSION DEFECTIVE 4 [Solanum lycopersicum]	NA	4.96112	3.28673	3.7608	5.39796	4.47548	3.9464	0.868943	-0.202666	0.836664	0.967335	down	no
MSTRG.1066	Solyc01g091730.3	Solyc01g091730.3.1	GO:0005778(peroxisomal membrane);GO:0016559(peroxisome fission);GO:0044375(regulation of peroxisome size)	04146(Peroxisome)	K13352	NA	peroxisomal membrane protein 11D [Solanum lycopersicum]	NA	115.616	78.3377	81.9096	100.488	102.842	72.4064	1.00046	0.00067032	0.433269	0.845582	up	no
MSTRG.10660	Solyc08g075000.3	Solyc08g075000.3.1	NA	NA	NA	NA		NA	1.78795	2.06789	2.21243	3.38985	2.94715	2.44332	0.691121	-0.53299	0.364688	0.814894	down	no
MSTRG.10661	Solyc08g075013.1;Solyc08g075010.3;Solyc08g075017.1	MSTRG.10661.1;Solyc08g075010.3.1;MSTRG.10661.3;Solyc08g075017.1.1;Solyc08g075013.1.1	GO:0000289(nuclear-transcribed mRNA poly(A) tail shortening);GO:0003723(RNA binding);GO:0004532(exoribonuclease activity);GO:0004535(poly(A)-specific ribonuclease activity);GO:0005634(nucleus);GO:0005737(cytoplasm);GO:0006351(transcription, DNA-templated);GO:0006355(regulation of transcription, DNA-templated);GO:0009507(chloroplast);GO:0016787(hydrolase activity);GO:0042752(regulation of circadia…	03018(RNA degradation);03018(RNA degradation)	K12603	EC:3.1.13.4	carbon catabolite repressor protein 4 homolog 4 isoform X1 [Solanum lycopersicum];PREDICTED: carbon catabolite repressor protein 4 homolog 4 isoform X1 [Solanum tuberosum]	NA	1.52622	1.26568	1.37933	1.41299	6.57673	5.59349	0.307088	-1.70328	0.0028818	0.0921541	down	no
MSTRG.10662	Solyc08g075020.3	MSTRG.10662.1;MSTRG.10662.2	NA	NA	NA	NA		NA	27.7999	21.6885	24.4303	23.4963	29.5124	26.0989	0.934408	-0.0978761	0.66337	0.923097	down	no
MSTRG.10663	Solyc08g075070.3	Solyc08g075070.3.1	GO:0005634(nucleus)	NA	NA	NA	uncharacterized protein LOC101264544 isoform X1 [Solanum lycopersicum]	NA	1.88756	1.40428	2.74306	2.21083	1.32696	2.02264	1.08533	0.118132	0.474695	0.856979	up	no
MSTRG.10665	Solyc08g075060.3	Solyc08g075060.3.1	GO:0005576(extracellular region);GO:0005618(cell wall);GO:0009505(plant-type cell wall);GO:0016021(integral component of membrane);GO:0016787(hydrolase activity);GO:0052689(carboxylic ester hydrolase activity);GO:0052793(pectin acetylesterase activity);GO:0071555(cell wall organization)	NA	NA	NA	pectin acetylesterase 8-like [Solanum lycopersicum]	NA	0	0	0.129917	0	0	0.048799	2.66229	1.41267	0.72904	0.944099	up	no
MSTRG.10666	Solyc08g075090.3	Solyc08g075090.3.1	GO:0000463(maturation of LSU-rRNA from tricistronic rRNA transcript (SSU-rRNA, 5.8S rRNA, LSU-rRNA));GO:0002181(cytoplasmic translation);GO:0003735(structural constituent of ribosome);GO:0022625(cytosolic large ribosomal subunit)	03010(Ribosome)	K02937	NA	60S ribosomal protein L7-3-like [Solanum pennellii]	NA	89.2281	69.1915	90.3289	71.7392	71.0777	69.4799	1.1717	0.228605	0.000438013	0.0317122	up	no
MSTRG.10667	Solyc08g075100.3	Solyc08g075100.3.1	GO:0003743(translation initiation factor activity);GO:0005576(extracellular region);GO:0006413(translational initiation);GO:0009507(chloroplast)	NA	NA	NA	uncharacterized protein LOC101256996 [Solanum lycopersicum]	NA	12.081	11.2032	8.6426	10.551	8.90517	7.80004	1.17136	0.228179	0.10688	0.536142	up	no
MSTRG.10668	Solyc08g075110.2	Solyc08g075110.2.1	GO:0001046(core promoter sequence-specific DNA binding);GO:0001228(transcriptional activator activity, RNA polymerase II transcription regulatory region sequence-specific DNA binding);GO:0005634(nucleus);GO:0006366(transcription by RNA polymerase II)	NA	NA	NA	transcription factor bHLH53-like [Solanum lycopersicum]	NA	0.023096	0	0	0	0	0	76.9867	6.26654	0.46641	0.856979	up	no
MSTRG.10669	Solyc08g075120.3	Solyc08g075120.3.1	GO:0005089(Rho guanyl-nucleotide exchange factor activity);GO:0005739(mitochondrion);GO:0005886(plasma membrane);GO:0080092(regulation of pollen tube growth)	NA	NA	NA	rop guanine nucleotide exchange factor 14 isoform X1 [Solanum lycopersicum]	NA	11.5852	11.1059	11.8354	9.01406	9.14773	10.0199	1.22514	0.29295	0.0138141	0.211188	up	no
MSTRG.1067	Solyc01g091750.3	Solyc01g091750.3.1	GO:0000179(rRNA (adenine-N6,N6-)-dimethyltransferase activity);GO:0005737(cytoplasm)	03040(Spliceosome)	K12893	NA	serine/arginine-rich splicing factor RS41 isoform X2 [Solanum lycopersicum]	NA	16.9903	10.4278	14.6047	18.4371	20.93	17.2704	0.741961	-0.430585	0.0654309	0.433539	down	no
MSTRG.10670	Solyc08g075160.3	Solyc08g075160.3.1	GO:0003937(IMP cyclohydrolase activity);GO:0004643(phosphoribosylaminoimidazolecarboxamide formyltransferase activity);GO:0006164(purine nucleotide biosynthetic process);GO:0009409(response to cold);GO:0009507(chloroplast);GO:0009536(plastid);GO:0009570(chloroplast stroma);GO:0010319(stromule)	00230(Purine metabolism);00670(One carbon pool by folate)	K00602	EC:2.1.2.3;EC:3.5.4.10	putative inosine monophosphate cyclohydrolase [Solanum lycopersicum]	NA	22.5177	19.5834	22.2708	17.2891	16.9044	15.6746	1.29084	0.368314	0.000331174	0.0258389	up	no
MSTRG.10671	Solyc08g075165.1	Solyc08g075165.1.1	GO:0016020(membrane);GO:0016709(oxidoreductase activity, acting on paired donors, with incorporation or reduction of molecular oxygen, NAD(P)H as one donor, and incorporation of one atom of oxygen);GO:0044550(secondary metabolite biosynthetic process)	NA	NA	NA	PREDICTED: cytochrome P450 71D11-like [Solanum tuberosum]	NA	0.035588	0.080455	0.020189	0	0.041753	0.062081	1.31202	0.391787	0.709285	0.937814	up	no
MSTRG.10672	Solyc08g075210.2	Solyc08g075210.2.1	GO:0005985(sucrose metabolic process);GO:0016746(transferase activity, transferring acyl groups)	00940(Phenylpropanoid biosynthesis);00945(Stilbenoid, diarylheptanoid and gingerol biosynthesis);00941(Flavonoid biosynthesis)	K13065	EC:2.3.1.133	acylsugar acyltransferase 3-like [Solanum lycopersicum]	NA	10.0849	5.86793	3.41326	12.0576	12.2382	10.0148	0.564437	-0.825116	0.0975785	0.517599	down	no
MSTRG.10673	Solyc08g075280.3	Solyc08g075280.3.1;MSTRG.10673.2	GO:0003674(molecular_function);GO:0005886(plasma membrane);GO:0008150(biological_process);GO:0009941(chloroplast envelope);GO:0016021(integral component of membrane)	NA	NA	NA	uncharacterized protein LOC101255324 [Solanum lycopersicum]	NA	18.7572	7.54002	10.8231	34.7413	25.5582	34.0444	0.393458	-1.34572	3.90258e-05	0.00540552	down	yes
MSTRG.10674	Solyc08g075310.3	MSTRG.10674.1;Solyc08g075310.3.1	GO:0005794(Golgi apparatus);GO:0005829(cytosol);GO:0005886(plasma membrane);GO:0005905(clathrin-coated pit);GO:0006886(intracellular protein transport);GO:0009506(plasmodesma);GO:0016192(vesicle-mediated transport);GO:0030124(AP-4 adaptor complex);GO:0030276(clathrin binding)	NA	NA	NA	AP-4 complex subunit epsilon [Solanum lycopersicum]	NA	17.8379	11.303	16.3052	17.2493	18.7432	16.6275	0.863666	-0.211455	0.602677	0.905834	down	no
MSTRG.10675	Solyc08g075350.2;Solyc08g075340.3	Solyc08g075350.2.1;Solyc08g075340.3.1	GO:0005739(mitochondrion);GO:0008150(biological_process);GO:0052636(arabinosyltransferase activity)	00500(Starch and sucrose metabolism);00514(Other types of O-glycan biosynthesis)	K01176;K20784	EC:3.2.1.1;EC:2.4.2.-	pentatricopeptide repeat-containing protein At4g19220, mitochondrial [Solanum lycopersicum];arabinosyltransferase XEG113 [Solanum lycopersicum]	NA	5.4508	3.54615	5.81434	5.19902	5.48434	5.42766	0.919327	-0.12135	0.888571	0.979179	down	no
MSTRG.10677	Solyc08g075370.3	Solyc08g075370.3.1	NA	NA	NA	NA	uncharacterized protein LOC778320 [Solanum lycopersicum]	NA	141.474	74.9508	122.007	160.759	166.615	104.082	0.784394	-0.35035	0.362667	0.813033	down	no
MSTRG.10678	Solyc08g075380.3	Solyc08g075380.3.1	GO:0005515(protein binding);GO:0005737(cytoplasm);GO:0006511(ubiquitin-dependent protein catabolic process);GO:0016567(protein ubiquitination)	NA	NA	NA	F-box protein SKIP31 [Solanum lycopersicum]	NA	23.3442	13.4407	23.051	26.4624	29.1653	23.7048	0.75424	-0.406904	0.111705	0.546556	down	no
MSTRG.10679	Solyc08g075400.3	Solyc08g075400.3.1	GO:0003674(molecular_function);GO:0005634(nucleus);GO:0008150(biological_process)	NA	NA	NA	upstream activation factor subunit UAF30 [Solanum lycopersicum]	NA	15.9869	5.47271	11.4374	13.8901	10.9017	13.6264	0.856288	-0.223832	0.706525	0.936883	down	no
MSTRG.1068	Solyc01g091770.3	MSTRG.1068.2;MSTRG.1068.3;Solyc01g091770.3.1	GO:0043161(proteasome-mediated ubiquitin-dependent protein catabolic process);GO:0061630(ubiquitin protein ligase activity)	NA	NA	NA	RING-H2 finger protein ATL64 [Solanum lycopersicum]	NA	11.75	10.6207	7.64593	8.68787	8.06257	7.80315	1.2225	0.289831	0.0729734	0.456603	up	no
MSTRG.10680	Solyc08g075390.3	Solyc08g075390.3.1;MSTRG.10680.1	GO:0005515(protein binding);GO:0005737(cytoplasm);GO:0005773(vacuole);GO:0005829(cytosol);GO:0008239(dipeptidyl-peptidase activity);GO:0016787(hydrolase activity);GO:0046872(metal ion binding)	NA	NA	NA	isopentenyl diphosphate isomerase [Solanum lycopersicum]	NA	10.9369	7.61329	11.1403	10.7448	11.0586	11.8379	0.882564	-0.180228	0.816831	0.964603	down	no
MSTRG.10681	Solyc08g075420.3;Solyc08g075410.3	MSTRG.10681.3;Solyc08g075410.3.1;Solyc08g075420.3.1	GO:0002181(cytoplasmic translation);GO:0003735(structural constituent of ribosome);GO:0005762(mitochondrial large ribosomal subunit);GO:0032543(mitochondrial translation);GO:0000301(retrograde transport, vesicle recycling within Golgi);GO:0006890(retrograde vesicle-mediated transport, Golgi to ER);GO:0007030(Golgi organization);GO:0017119(Golgi transport complex);GO:0048213(Golgi vesicle prefusio…	03010(Ribosome);03010(Ribosome)	K02886	NA	ribosomal protein L2 [Solanum lycopersicum];uncharacterized zinc finger CCHC domain-containing protein At4g19190 [Solanum lycopersicum]	NA	11.8234	7.47039	9.66171	11.4887	16.0362	11.634	0.739438	-0.435499	0.139892	0.600461	down	no
MSTRG.10682	Solyc08g075440.3	MSTRG.10682.1;Solyc08g075440.3.1	GO:0006891(intra-Golgi vesicle-mediated transport);GO:0017119(Golgi transport complex)	NA	NA	NA	conserved oligomeric Golgi complex subunit 6 [Solanum lycopersicum]	NA	6.28435	3.86112	7.09862	4.8219	5.03131	6.46701	1.05661	0.0794406	0.368401	0.81779	up	no
MSTRG.10683	Solyc08g075450.3	Solyc08g075450.3.1	GO:0005886(plasma membrane);GO:0006810(transport);GO:0022857(transmembrane transporter activity)	NA	NA	NA	WAT1-related protein At4g19185 [Solanum lycopersicum]	NA	16.5547	17.1752	14.7028	10.3576	9.45068	9.85322	1.63285	0.707392	0.000131914	0.0129069	up	no
MSTRG.10684	Solyc08g075470.3	Solyc08g075470.3.1	GO:0005886(plasma membrane);GO:0006810(transport);GO:0022857(transmembrane transporter activity)	NA	NA	NA	WAT1-related protein At4g19185-like [Solanum lycopersicum]	NA	26.828	33.8068	29.105	27.6999	27.4472	20.1502	1.19181	0.25315	0.0910448	0.502492	up	no
MSTRG.10685	Solyc08g075480.3	Solyc08g075480.3.1	GO:0005515(protein binding);GO:0009507(chloroplast);GO:0010287(plastoglobule);GO:0016702(oxidoreductase activity, acting on single donors with incorporation of molecular oxygen, incorporation of two atoms of oxygen);GO:0046872(metal ion binding);GO:0055114(oxidation-reduction process)	00906(Carotenoid biosynthesis)	K09840	EC:1.13.11.51	probable carotenoid cleavage dioxygenase 4, chloroplastic [Solanum lycopersicum]	NA	0	0.088293	0	0	0.050721	0.043961	0.932521	-0.100791	0.922038	0.987411	down	no
MSTRG.10686	Solyc08g075485.1	Solyc08g075485.1.1	GO:0000977(RNA polymerase II regulatory region sequence-specific DNA binding);GO:0003700(DNA binding transcription factor activity);GO:0005634(nucleus);GO:0006357(regulation of transcription by RNA polymerase II)	NA	NA	NA	Polyprotein, putative [Solanum demissum]	NA	0.501433	0.878716	0.570503	0.158162	0.080025	0.75741	1.95928	0.970323	0.285843	0.767683	up	no
MSTRG.10687	Solyc08g075490.3	MSTRG.10687.1	NA	NA	NA	NA		NA	348.533	143.599	175.696	354.081	378.663	194.609	0.720143	-0.473644	0.322933	0.793794	down	no
MSTRG.10688	Solyc08g075520.3	MSTRG.10688.2;MSTRG.10688.3;Solyc08g075520.3.1;MSTRG.10688.4	GO:0005634(nucleus);GO:0008150(biological_process);GO:0009507(chloroplast)	00052(Galactose metabolism);00520(Amino sugar and nucleotide sugar metabolism)	K01784	EC:5.1.3.2	uncharacterized protein LOC101249748 isoform X1 [Solanum lycopersicum]	NA	14.4143	8.30346	13.479	18.7904	15.5052	13.9931	0.749591	-0.415824	0.13625	0.593649	down	no
MSTRG.10689	Solyc08g075530.3	Solyc08g075530.3.1	GO:0004553(hydrolase activity, hydrolyzing O-glycosyl compounds);GO:0005634(nucleus);GO:0009507(chloroplast)	00052(Galactose metabolism);00500(Starch and sucrose metabolism)	K01187	EC:3.2.1.20	uncharacterized protein LOC101249477 isoform X1 [Solanum lycopersicum]	NA	13.3432	7.28898	12.5565	18.8783	17.244	15.3181	0.645186	-0.632213	0.00575121	0.135002	down	no
MSTRG.1069	Solyc01g091780.3	Solyc01g091780.3.1	GO:0016301(kinase activity)	NA	NA	NA	protein-ribulosamine 3-kinase, chloroplastic [Solanum lycopersicum]	NA	22.407	34.3207	26.1206	24.7647	21.7834	24.8529	1.16032	0.214527	0.173221	0.654171	up	no
MSTRG.10690	Solyc08g075540.4	MSTRG.10690.1;Solyc08g075540.4.1	GO:0005739(mitochondrion);GO:0005743(mitochondrial inner membrane);GO:0009409(response to cold);GO:0009916(alternative oxidase activity);GO:0016021(integral component of membrane);GO:0031930(mitochondria-nucleus signaling pathway);GO:0045333(cellular respiration);GO:0046872(metal ion binding);GO:0055114(oxidation-reduction process);GO:0070469(respiratory chain);GO:0102721(ubiquinol:oxygen oxidore…	NA	NA	NA	alternative oxidase 1a [Solanum lycopersicum]	NA	65.5739	28.547	32.9207	53.798	63.8792	32.2235	0.847506	-0.238705	0.769688	0.955423	down	no
MSTRG.10691	Solyc08g075560.1	MSTRG.10691.1	NA	NA	NA	NA		NA	37.8587	12.4473	12.7581	7.16418	33.9301	13.6297	1.1524	0.204646	0.558427	0.888468	up	no
MSTRG.10692	Solyc08g075580.2	Solyc08g075580.2.1	GO:0001056(RNA polymerase III activity);GO:0005666(DNA-directed RNA polymerase III complex)	00230(Purine metabolism);00240(Pyrimidine metabolism);03020(RNA polymerase)	K03025	NA	DNA-directed RNA polymerase III subunit rpc6 [Solanum lycopersicum]	NA	9.37719	4.58792	7.01015	10.3058	11.2078	9.4759	0.67685	-0.563092	0.0482625	0.373598	down	no
MSTRG.10693	Solyc08g075650.3;Solyc08g075670.2	Solyc08g075650.3.1;Solyc08g075670.2.1;MSTRG.10693.2	GO:0003779(actin binding);GO:0004721(phosphoprotein phosphatase activity);GO:0005737(cytoplasm);GO:0005819(spindle);GO:0008017(microtubule binding);GO:0009524(phragmoplast);GO:0009556(microsporogenesis);GO:0009574(preprophase band);GO:0051015(actin filament binding);GO:0051017(actin filament bundle assembly);GO:0051017(actin filament bundle assembly)	NA	NA	NA	formin-like protein 14 [Solanum lycopersicum]	NA	7.3031	4.7166	5.47464	6.52632	6.69045	6.05918	0.907574	-0.139913	0.925475	0.987711	down	no
MSTRG.10694	Solyc08g075690.3	Solyc08g075690.3.1	GO:0000062(fatty-acyl-CoA binding);GO:0001666(response to hypoxia);GO:0005737(cytoplasm);GO:0005829(cytosol);GO:0005886(plasma membrane);GO:0006869(lipid transport);GO:0009409(response to cold);GO:0009646(response to absence of light);GO:0031210(phosphatidylcholine binding);GO:0050826(response to freezing)	NA	NA	NA	acyl-CoA-binding protein [Solanum lycopersicum]	NA	133.554	139.253	186.478	135.711	127.082	147.901	1.11831	0.161326	0.114997	0.552464	up	no
MSTRG.10695	Solyc08g075700.3;Solyc08g075705.1	Solyc08g075700.3.1;Solyc08g075705.1.1	GO:0003723(RNA binding);GO:0003735(structural constituent of ribosome);GO:0006412(translation);GO:0022625(cytosolic large ribosomal subunit)	03010(Ribosome)	K02873	NA	60S ribosomal protein L13-1 [Solanum lycopersicum]	NA	98.7556	105.958	129.278	86.5798	99.1536	96.8654	1.18186	0.241057	0.0362967	0.332757	up	no
MSTRG.10696	Solyc08g075710.3	MSTRG.10696.1;Solyc08g075710.3.1	GO:0005887(integral component of plasma membrane);GO:0015179(L-amino acid transmembrane transporter activity);GO:0015203(polyamine transmembrane transporter activity);GO:0015297(antiporter activity)	03015(mRNA surveillance pathway)	K11584	NA	probable polyamine transporter At1g31830 isoform X2 [Solanum lycopersicum]	NA	5.67276	4.46943	9.09727	10.2306	9.76051	11.7433	0.606264	-0.721982	0.0243436	0.279029	down	no
MSTRG.10697	Solyc08g075720.2	MSTRG.10697.1	NA	NA	NA	NA		NA	18.4194	12.4949	16.5828	15.6309	16.7092	14.1435	1.0218	0.0311181	0.188296	0.67399	up	no
MSTRG.10698	Solyc08g075730.3	Solyc08g075730.3.1	GO:0005737(cytoplasm);GO:0016226(iron-sulfur cluster assembly)	NA	NA	NA	anamorsin homolog [Solanum lycopersicum]	NA	31.7008	18.1452	22.4098	26.5123	26.8674	22.7019	0.949714	-0.0744354	0.702376	0.935472	down	no
MSTRG.10699	Solyc08g075740.1	Solyc08g075740.1.1	NA	NA	NA	NA		NA	17.0375	10.555	13.0553	14.9886	15.3035	13.597	0.926146	-0.110688	0.886793	0.979179	down	no
MSTRG.107	Solyc00g094520.1	Solyc00g094520.1.1	NA	04016(MAPK signaling pathway - plant);04075(Plant hormone signal transduction)	K14497	EC:3.1.3.16	PREDICTED: uncharacterized protein LOC104215221, partial [Nicotiana sylvestris]	NA	0.342583	0.049547	0.178842	0	0.480492	0.276267	0.754496	-0.406414	0.917323	0.986078	down	no
MSTRG.1070	Solyc01g091800.3	Solyc01g091800.3.1	GO:0000179(rRNA (adenine-N6,N6-)-dimethyltransferase activity);GO:0005737(cytoplasm)	NA	NA	NA	ribosomal RNA small subunit methyltransferase, chloroplastic [Solanum lycopersicum]	NA	19.7516	32.0224	23.0814	17.8684	13.4032	18.2005	1.51308	0.59749	0.0184239	0.241875	up	no
MSTRG.10700	Solyc08g075750.3	MSTRG.10700.1;Solyc08g075750.3.1	GO:0004252(serine-type endopeptidase activity);GO:0005829(cytosol);GO:0006508(proteolysis);GO:0009507(chloroplast);GO:0009532(plastid stroma);GO:0009535(chloroplast thylakoid membrane);GO:0009570(chloroplast stroma);GO:0009579(thylakoid);GO:0009658(chloroplast organization);GO:0009840(chloroplastic endopeptidase Clp complex);GO:0009941(chloroplast envelope);GO:0048510(regulation of timing of tran…	NA	NA	NA	ATP-dependent Clp protease proteolytic subunit 4, chloroplastic [Solanum lycopersicum]	NA	71.7138	100.061	83.2887	58.1423	49.9746	56.985	1.54488	0.627499	0.00308949	0.0965417	up	no
MSTRG.10701	Solyc08g075760.3	Solyc08g075760.3.1	NA	NA	NA	NA	CYCLOPS/IPD3-like protein [Solanum lycopersicum]	NA	0	0	0.02091	0.037416	0.037699	0.109577	0.113216	-3.14286	0.109208	0.540429	down	no
MSTRG.10702	Solyc08g075770.3	Solyc08g075770.3.1	GO:0003674(molecular_function);GO:0008150(biological_process);GO:0016021(integral component of membrane)	NA	NA	NA	uncharacterized protein LOC101264543 [Solanum lycopersicum]	NA	13.3573	6.5491	10.5377	16.3614	15.1826	9.9837	0.733102	-0.447914	0.239654	0.729375	down	no
MSTRG.10703	Solyc08g075810.3	Solyc08g075810.3.1	GO:0005739(mitochondrion);GO:0005777(peroxisome);GO:0016208(AMP binding)	NA	NA	NA	probable acyl-activating enzyme 1, peroxisomal [Solanum lycopersicum]	NA	3.41319	2.08657	3.18592	3.51082	4.05554	3.73269	0.768709	-0.379491	0.216779	0.70854	down	no
MSTRG.10704	Solyc08g075780.3	Solyc08g075780.3.1	GO:0005634(nucleus);GO:0005737(cytoplasm);GO:1990592(protein K69-linked ufmylation)	NA	NA	NA	ubiquitin-fold modifier 1 [Solanum lycopersicum]	NA	20.6657	12.2283	19.2627	24.4207	26.1285	20.4732	0.734369	-0.445422	0.0936744	0.508059	down	no
MSTRG.10705	Solyc08g075790.3	Solyc08g075790.3.1	GO:0003674(molecular_function);GO:0009507(chloroplast)	NA	NA	NA	uncharacterized protein LOC101257692 [Solanum lycopersicum]	NA	2.78056	6.01539	6.60573	4.80022	4.21466	4.99918	1.09902	0.136213	0.398415	0.834147	up	no
MSTRG.10706	Solyc08g075850.3	MSTRG.10706.2;Solyc08g075850.3.1	GO:0003677(DNA binding);GO:0005634(nucleus);GO:0006260(DNA replication);GO:0006281(DNA repair);GO:0006310(DNA recombination);GO:0046872(metal ion binding)	03030(DNA replication);03420(Nucleotide excision repair);03430(Mismatch repair);03440(Homologous recombination)	K07466	NA	replication protein A 70 kDa DNA-binding subunit A-like [Solanum lycopersicum]	NA	12.3048	6.6539	9.24868	10.8194	9.33533	9.39263	0.95465	-0.0669558	0.707274	0.937111	down	no
MSTRG.10707	Solyc08g075840.3	Solyc08g075840.3.1	GO:0005634(nucleus)	03030(DNA replication);03420(Nucleotide excision repair);03430(Mismatch repair);03440(Homologous recombination)	K07466	NA	replication protein A 70 kDa DNA-binding subunit A-like [Solanum lycopersicum]	NA	1.63682	0.569279	0.887795	2.22073	2.78534	1.85341	0.451039	-1.14867	0.00478761	0.12298	down	no
MSTRG.10708	Solyc08g075860.3	Solyc08g075860.3.1	GO:0003674(molecular_function);GO:0008150(biological_process);GO:0009507(chloroplast);GO:0016021(integral component of membrane)	NA	NA	NA	uncharacterized protein LOC101259778 [Solanum lycopersicum]	NA	71.622	47.7109	53.0875	66.0863	61.5238	47.2365	0.986123	-0.0201601	0.476524	0.85807	down	no
MSTRG.10709	Solyc08g075880.3	Solyc08g075880.3.1	GO:0005737(cytoplasm);GO:0030001(metal ion transport);GO:0046914(transition metal ion binding);GO:0046916(cellular transition metal ion homeostasis)	NA	NA	NA	heavy metal-associated isoprenylated plant protein 30-like [Solanum lycopersicum]	NA	4.33405	2.37728	5.68012	7.72377	4.42099	7.46999	0.631742	-0.662593	0.152368	0.624643	down	no
MSTRG.1071	Solyc01g091850.3	Solyc01g091850.3.1	GO:0005381(iron ion transmembrane transporter activity);GO:0005384(manganese ion transmembrane transporter activity);GO:0006880(intracellular sequestering of iron ion);GO:0016020(membrane);GO:0030026(cellular manganese ion homeostasis);GO:0071281(cellular response to iron ion);GO:0071421(manganese ion transmembrane transport)	00310(Lysine degradation)	K19199	EC:2.1.1.43	membrane protein of ER body-like protein [Solanum lycopersicum]	NA	1.00922	0.73815	0.990115	1.19333	1.08668	0.805385	0.887238	-0.172607	0.948071	0.990486	down	no
MSTRG.10710	Solyc08g075910.1	Solyc08g075910.1.1	GO:0000209(protein polyubiquitination);GO:0043161(proteasome-mediated ubiquitin-dependent protein catabolic process);GO:0061630(ubiquitin protein ligase activity)	NA	NA	NA	probable E3 ubiquitin-protein ligase RHC1A [Solanum lycopersicum]	NA	12.6215	10.8873	15.2897	14.7959	15.5857	17.5815	0.808925	-0.305922	0.451494	0.856979	down	no
MSTRG.10711	Solyc08g075920.3	Solyc08g075920.3.1;MSTRG.10711.2	GO:0003674(molecular_function);GO:0005634(nucleus);GO:0008150(biological_process)	NA	NA	NA	protein BREVIS RADIX [Solanum lycopersicum]	NA	3.39981	2.01005	3.71536	3.03684	3.7518	3.30143	0.904376	-0.145006	0.96353	0.993009	down	no
MSTRG.10712	Solyc08g075925.1	Solyc08g075925.1.1	GO:0003674(molecular_function);GO:0005634(nucleus);GO:0008150(biological_process)	NA	NA	NA	protein BREVIS RADIX [Solanum lycopersicum]	NA	0.29297	0.098393	0.149753	0.0984	0.157799	0.153197	1.32174	0.402441	0.630604	0.915499	up	no
MSTRG.10713	Solyc08g075890.3	MSTRG.10713.2;Solyc08g075890.3.1	GO:0005634(nucleus);GO:0005737(cytoplasm);GO:0016301(kinase activity);GO:0016310(phosphorylation)	NA	NA	NA	cyclin-dependent kinase F-4 isoform X1 [Solanum lycopersicum]	NA	102.344	54.0211	67.8577	99.3214	102.69	68.7314	0.828175	-0.271993	0.592385	0.903682	down	no
MSTRG.10714	Solyc08g075960.3	Solyc08g075960.3.1	GO:0005634(nucleus);GO:0005737(cytoplasm);GO:0005769(early endosome);GO:0005802(trans-Golgi network);GO:0005886(plasma membrane);GO:0008283(cell proliferation);GO:0009507(chloroplast);GO:0009553(embryo sac development);GO:0009554(megasporogenesis);GO:0009556(microsporogenesis);GO:0009705(plant-type vacuole membrane);GO:0009734(auxin-activated signaling pathway);GO:0009793(embryo development endin…	03013(RNA transport);04120(Ubiquitin mediated proteolysis)	K10577	NA	MOB kinase activator-like 1A [Solanum lycopersicum]	NA	40.5378	15.3925	32.1086	46.1806	45.3263	33.6634	0.703353	-0.507679	0.158606	0.633774	down	no
MSTRG.10715	Solyc08g075990.3	MSTRG.10715.2;Solyc08g075990.3.1	GO:0009507(chloroplast);GO:0010207(photosystem II assembly)	NA	NA	NA	protein LOW PSII ACCUMULATION 3, chloroplastic [Solanum lycopersicum]	NA	29.5166	49.4887	35.5103	24.3349	21.1222	24.2375	1.6431	0.716424	0.00491075	0.123925	up	no
MSTRG.10716	Solyc08g076020.3	Solyc08g076020.3.1;MSTRG.10716.2	GO:0009295(nucleoid);GO:0009507(chloroplast);GO:0009508(plastid chromosome);GO:0009570(chloroplast stroma)	NA	NA	NA	uncharacterized protein LOC101255615 [Solanum lycopersicum]	NA	4.19218	1.28903	2.6838	3.48595	2.40554	2.52608	0.969996	-0.0439493	0.888999	0.979179	down	no
MSTRG.10717	Solyc08g076025.1	Solyc08g076025.1.1	GO:0003674(molecular_function);GO:0005634(nucleus);GO:0008150(biological_process);GO:0009506(plasmodesma)	00230(Purine metabolism)	K00759	EC:2.4.2.7	uncharacterized protein LOC101257099 isoform X1 [Solanum lycopersicum]	NA	0.721859	0.539673	0.382768	1.8791	0.95987	1.34137	0.393341	-1.34615	0.00859586	0.16583	down	no
MSTRG.10718	Solyc08g076030.3	Solyc08g076030.3.1	GO:0005515(protein binding);GO:0005634(nucleus);GO:0005829(cytosol);GO:0006351(transcription, DNA-templated);GO:0006355(regulation of transcription, DNA-templated);GO:0010072(primary shoot apical meristem specification)	NA	NA	NA	protein TPR2-like isoform X2 [Solanum lycopersicum]	NA	11.7509	8.7186	11.1675	9.61847	9.73509	9.44051	1.09873	0.135842	0.00874414	0.167772	up	no
MSTRG.10719	Solyc08g076080.3	Solyc08g076080.3.1	GO:0004553(hydrolase activity, hydrolyzing O-glycosyl compounds);GO:0005618(cell wall);GO:0010411(xyloglucan metabolic process);GO:0016762(xyloglucan:xyloglucosyl transferase activity);GO:0016798(hydrolase activity, acting on glycosyl bonds);GO:0042546(cell wall biogenesis);GO:0048046(apoplast);GO:0071555(cell wall organization)	NA	NA	NA	probable xyloglucan endotransglucosylase/hydrolase protein 30 [Solanum lycopersicum]	NA	0.338601	0.126968	0.078375	0.020594	0.162079	0.259929	1.22897	0.297448	0.681772	0.929919	up	no
MSTRG.1072	Solyc01g091860.3	MSTRG.1072.2;Solyc01g091860.3.1	GO:0016279(protein-lysine N-methyltransferase activity);GO:0018026(peptidyl-lysine monomethylation)	00310(Lysine degradation)	K19199	EC:2.1.1.43	uncharacterized protein LOC101265479 isoform X1 [Solanum lycopersicum]	NA	5.96291	5.50436	5.49888	6.30499	6.75425	4.56249	0.962797	-0.0546969	0.565516	0.892111	down	no
MSTRG.10720	Solyc08g076090.3	Solyc08g076090.3.1	GO:0003674(molecular_function);GO:0005634(nucleus);GO:0008150(biological_process);GO:0009507(chloroplast);GO:0009570(chloroplast stroma)	NA	NA	NA	PREDICTED: UV-B-induced protein At3g17800, chloroplastic [Solanum tuberosum]	NA	12.1449	11.6071	10.0663	11.2368	10.4719	9.66168	1.07804	0.108406	0.183689	0.668366	up	no
MSTRG.10721	Solyc08g076060.3	MSTRG.10721.3;MSTRG.10721.1;Solyc08g076060.3.1;MSTRG.10721.2	GO:0004674(protein serine/threonine kinase activity);GO:0005886(plasma membrane);GO:0006468(protein phosphorylation);GO:0006952(defense response);GO:0009506(plasmodesma)	NA	NA	NA	G-type lectin S-receptor-like serine/threonine-protein kinase At1g67520 [Solanum lycopersicum]	NA	14.7877	12.032	9.48692	13.4265	14.13	8.38209	1.01024	0.0147012	0.487122	0.865522	up	no
MSTRG.10722	Solyc08g076120.3	Solyc08g076120.3.1	GO:0005634(nucleus);GO:0005737(cytoplasm);GO:0007059(chromosome segregation);GO:0016226(iron-sulfur cluster assembly)	NA	NA	NA	protein AE7 isoform X1 [Solanum lycopersicum]	NA	11.5675	6.16295	11.3078	9.16301	13.7515	8.16613	0.934289	-0.098059	0.892525	0.979664	down	no
MSTRG.10723	Solyc08g076110.2	Solyc08g076110.2.1	GO:0005634(nucleus);GO:0005737(cytoplasm);GO:0007059(chromosome segregation);GO:0016226(iron-sulfur cluster assembly)	NA	NA	NA	protein AE7 isoform X1 [Solanum lycopersicum]	NA	0.066435	0	0	0	0	0	221.45	7.79084	0.639377	0.916933	up	no
MSTRG.10724	Solyc08g076100.3	MSTRG.10724.3;MSTRG.10724.2;Solyc08g076100.3.1	GO:0003700(DNA binding transcription factor activity);GO:0005515(protein binding);GO:0005634(nucleus);GO:0006351(transcription, DNA-templated);GO:0006355(regulation of transcription, DNA-templated);GO:0042802(identical protein binding);GO:0043565(sequence-specific DNA binding)	NA	NA	NA	bZIP transcription factor 16 isoform X2 [Solanum lycopersicum]	NA	15.3682	8.58627	12.773	16.0005	16.9191	14.1319	0.780579	-0.357383	0.198073	0.68722	down	no
MSTRG.10725	Solyc08g076160.3	MSTRG.10725.1	NA	NA	NA	NA		NA	2.33764	2.16535	4.38432	6.76921	5.91954	7.75642	0.434691	-1.20194	0.00640139	0.142857	down	no
MSTRG.10726	Solyc08g076160.3	Solyc08g076160.3.1;MSTRG.10726.2	GO:0001664(G-protein coupled receptor binding);GO:0003924(GTPase activity);GO:0005525(GTP binding);GO:0005634(nucleus);GO:0005737(cytoplasm);GO:0005834(heterotrimeric G-protein complex);GO:0007186(G-protein coupled receptor signaling pathway);GO:0007188(adenylate cyclase-modulating G-protein coupled receptor signaling pathway);GO:0009617(response to bacterium);GO:0009630(gravitropism);GO:0009652(…	NA	NA	NA	extra-large guanine nucleotide-binding protein 3 [Solanum lycopersicum]	NA	7.61248	3.40066	6.06069	8.07227	9.78482	7.30551	0.67854	-0.559494	0.0657785	0.43459	down	no
MSTRG.10727	Solyc08g076130.3	MSTRG.10727.2;Solyc08g076130.3.1	GO:0000814(ESCRT II complex);GO:0005198(structural molecule activity);GO:0042803(protein homodimerization activity);GO:0043328(protein transport to vacuole involved in ubiquitin-dependent protein catabolic process via the multivesicular body sorting pathway)	04144(Endocytosis)	K12189	NA	vacuolar protein sorting-associated protein 25 [Solanum lycopersicum]	NA	8.76407	6.09476	8.67383	8.63413	7.70286	7.69437	0.979248	-0.0302537	0.454471	0.856979	down	no
MSTRG.10728	Solyc08g076140.3	MSTRG.10728.1;Solyc08g076140.3.1	GO:0004631(phosphomevalonate kinase activity);GO:0005524(ATP binding);GO:0005737(cytoplasm);GO:0005777(peroxisome);GO:0016126(sterol biosynthetic process);GO:0016310(phosphorylation);GO:0019287(isopentenyl diphosphate biosynthetic process, mevalonate pathway)	00900(Terpenoid backbone biosynthesis)	K00938	EC:2.7.4.2	phosphomevalonate kinase 2 [Solanum lycopersicum]	NA	7.09658	5.47317	5.8433	6.56141	7.41115	6.16829	0.914214	-0.129396	0.808412	0.964603	down	no
MSTRG.10729	Solyc08g076150.3	Solyc08g076150.3.1	GO:0005739(mitochondrion);GO:0008150(biological_process);GO:0008270(zinc ion binding);GO:0043231(intracellular membrane-bounded organelle)	03440(Homologous recombination)	K10683	NA	pentatricopeptide repeat-containing protein At1g31920 [Solanum lycopersicum]	NA	33.3954	44.5922	36.5969	33.9926	38.4517	33.7154	1.07936	0.110174	0.230791	0.720688	up	no
MSTRG.1073	Solyc01g091880.3	Solyc01g091880.3.1	GO:0005515(protein binding);GO:0005524(ATP binding);GO:0005783(endoplasmic reticulum);GO:0005829(cytosol);GO:0006820(anion transport);GO:0009507(chloroplast);GO:0016020(membrane);GO:0016887(ATPase activity);GO:0043621(protein self-association);GO:0046872(metal ion binding);GO:0048767(root hair elongation)	NA	NA	NA	ATPase ARSA2 [Solanum lycopersicum]	NA	17.0369	9.92025	16.2422	16.5852	17.63	15.0057	0.877664	-0.188259	0.759508	0.952901	down	no
MSTRG.10730	Solyc08g076170.1	Solyc08g076170.1.1	NA	NA	NA	NA	hypothetical protein BC332_00837 [Capsicum chinense]	NA	5.95449	2.66073	5.42583	6.49993	9.38345	11.3855	0.51491	-0.957607	0.0433609	0.357231	down	no
MSTRG.10731	Solyc08g076180.3	Solyc08g076180.3.1	GO:0005634(nucleus);GO:0005886(plasma membrane);GO:0016021(integral component of membrane)	NA	NA	NA	uncharacterized protein LOC101244515 [Solanum lycopersicum]	NA	34.3855	20.5725	25.6349	23.9531	34.5039	20.0502	1.02657	0.0378276	0.44564	0.855453	up	no
MSTRG.10732	Solyc08g076190.3	Solyc08g076190.3.1	GO:0005634(nucleus);GO:0006974(cellular response to DNA damage stimulus);GO:0007050(cell cycle arrest);GO:0046983(protein dimerization activity)	NA	NA	NA	uncharacterized protein LOC101262140 isoform X1 [Solanum lycopersicum]	NA	0.335475	0.422874	0.389837	0.160784	0.324144	0.554065	1.1051	0.14417	0.564473	0.891605	up	no
MSTRG.10733	Solyc08g076200.3	MSTRG.10733.2;Solyc08g076200.3.1	GO:0004004(ATP-dependent RNA helicase activity);GO:0005739(mitochondrion);GO:0010501(RNA secondary structure unwinding)	NA	NA	NA	DEAD-box ATP-dependent RNA helicase 5 [Solanum lycopersicum]	NA	31.8279	11.3985	22.3958	27.1618	32.4488	26.2137	0.764611	-0.387202	0.31558	0.792125	down	no
MSTRG.10734	Solyc08g076210.3	Solyc08g076210.3.1	GO:0005739(mitochondrion);GO:0005794(Golgi apparatus);GO:0005886(plasma membrane);GO:0015031(protein transport);GO:0016021(integral component of membrane);GO:0022857(transmembrane transporter activity);GO:0030658(transport vesicle membrane)	NA	NA	NA	secretory carrier-associated membrane protein 4 [Solanum lycopersicum]	NA	11.1892	9.52364	14.5857	9.937	8.52999	13.2268	1.11374	0.155408	0.236563	0.726564	up	no
MSTRG.10735	Solyc08g076230.1	Solyc08g076230.1.1	GO:0003677(DNA binding);GO:0003700(DNA binding transcription factor activity);GO:0005515(protein binding);GO:0005634(nucleus);GO:0005730(nucleolus);GO:0006351(transcription, DNA-templated);GO:0006355(regulation of transcription, DNA-templated);GO:0009723(response to ethylene);GO:0042803(protein homodimerization activity);GO:0043565(sequence-specific DNA binding)	NA	NA	NA	GAGA-binding transcriptional activator [Solanum lycopersicum]	NA	4.12882	1.54711	2.6263	7.2074	9.13809	8.27692	0.337182	-1.5684	2.22992e-05	0.00337292	down	yes
MSTRG.10736	Solyc08g076220.3	Solyc08g076220.3.1	GO:0004849(uridine kinase activity);GO:0005829(cytosol);GO:0006206(pyrimidine nucleobase metabolic process);GO:0009507(chloroplast);GO:0043097(pyrimidine nucleoside salvage)	00710(Carbon fixation in photosynthetic organisms)	K00855	EC:2.7.1.19	phosphoribulokinase, chloroplastic [Solanum lycopersicum]	NA	1852.72	2608.28	1882.55	1547.17	1373.02	1172.44	1.54999	0.632259	0.00449555	0.119052	up	no
MSTRG.10737	Solyc08g076220.3	MSTRG.10737.1	NA	NA	NA	NA		NA	0.935666	3.96034	1.02046	13.4997	0.460491	1.74545	0.376709	-1.40848	0.353763	0.808294	down	no
MSTRG.10738	Solyc08g076250.2	Solyc08g076250.2.1	GO:0016020(membrane);GO:0016709(oxidoreductase activity, acting on paired donors, with incorporation or reduction of molecular oxygen, NAD(P)H as one donor, and incorporation of one atom of oxygen);GO:0044550(secondary metabolite biosynthetic process)	NA	NA	NA	Cytochrome P450 [Macleaya cordata]	NA	0.036694	0.078111	0.081596	0.150194	0.07223	0.121463	0.571121	-0.808132	0.463185	0.856979	down	no
MSTRG.10739	Solyc08g076253.1	Solyc08g076253.1.1	GO:0016020(membrane);GO:0016709(oxidoreductase activity, acting on paired donors, with incorporation or reduction of molecular oxygen, NAD(P)H as one donor, and incorporation of one atom of oxygen);GO:0044550(secondary metabolite biosynthetic process)	NA	NA	NA	premnaspirodiene oxygenase-like isoform X1 [Solanum pennellii]	NA	1.37417	1.18974	1.8138	0.795613	1.81523	0.559655	1.38076	0.465464	0.338297	0.799199	up	no
MSTRG.1074	Solyc01g091870.3	MSTRG.1074.2;MSTRG.1074.3	NA	NA	NA	NA		NA	13.3903	10.6959	8.17237	20.8571	20.0472	8.48327	0.653172	-0.614465	0.2684	0.754848	down	no
MSTRG.10740	Solyc08g076257.1	Solyc08g076257.1.1	GO:0016020(membrane);GO:0016709(oxidoreductase activity, acting on paired donors, with incorporation or reduction of molecular oxygen, NAD(P)H as one donor, and incorporation of one atom of oxygen);GO:0044550(secondary metabolite biosynthetic process)	NA	NA	NA	premnaspirodiene oxygenase-like [Solanum lycopersicum]	NA	1.60085	1.27433	2.13266	1.45235	1.3748	1.89141	1.06131	0.0858412	0.488175	0.865958	up	no
MSTRG.10741	Solyc08g076290.3	Solyc08g076290.3.1	GO:0009658(chloroplast organization);GO:0009706(chloroplast inner membrane)	NA	NA	NA	plastidal glycolate/glycerate translocator 1-like [Solanum lycopersicum]	NA	409.029	614.542	465.105	359.912	313.012	292.454	1.54207	0.624865	0.00515757	0.127916	up	no
MSTRG.10742	Solyc08g076310.3	Solyc08g076310.3.1	GO:0000139(Golgi membrane);GO:0003674(molecular_function);GO:0005794(Golgi apparatus);GO:0005886(plasma membrane);GO:0006811(ion transport);GO:0009506(plasmodesma);GO:0009507(chloroplast);GO:0016021(integral component of membrane)	NA	NA	NA	CSC1-like protein At1g32090 isoform X1 [Solanum lycopersicum]	NA	13.4477	14.9391	15.895	12.3288	13.2871	15.4485	1.07835	0.108826	0.200217	0.689916	up	no
MSTRG.10743	Solyc08g076320.3	Solyc08g076320.3.1;MSTRG.10743.1	GO:0000271(polysaccharide biosynthetic process);GO:0000977(RNA polymerase II regulatory region sequence-specific DNA binding);GO:0005768(endosome);GO:0005794(Golgi apparatus);GO:0005802(trans-Golgi network);GO:0005886(plasma membrane);GO:0009409(response to cold);GO:0009832(plant-type cell wall biogenesis);GO:0016757(transferase activity, transferring glycosyl groups);GO:0016759(cellulose synthas…	NA	NA	NA	cellulose synthase-like protein D3 [Solanum lycopersicum]	NA	6.39843	5.93762	9.17628	6.31872	8.65729	9.07419	0.894476	-0.160885	0.997607	0.999408	down	no
MSTRG.10744	Solyc08g076340.3;Solyc08g076335.1	Solyc08g076340.3.1;Solyc08g076335.1.1	GO:0003735(structural constituent of ribosome);GO:0022627(cytosolic small ribosomal subunit);GO:0022627(cytosolic small ribosomal subunit)	03010(Ribosome);03010(Ribosome)	K02983	NA	40S ribosomal protein S30 [Morus notabilis]	NA	38.5651	42.3629	47.2768	29.9953	31.1187	30.4668	1.39991	0.485334	0.000951388	0.0512874	up	no
MSTRG.10745	Solyc08g076360.3	Solyc08g076360.3.1;MSTRG.10745.2	GO:0005737(cytoplasm);GO:0008757(S-adenosylmethionine-dependent methyltransferase activity);GO:0032259(methylation)	00130(Ubiquinone and other terpenoid-quinone biosynthesis)	K05928	EC:2.1.1.95	gamma-tocopherol methyltransferase isoform 2 [Solanum lycopersicum]	NA	32.9352	22.5231	29.6523	25.7769	30.6058	27.3514	1.01644	0.023524	0.179787	0.662978	up	no
MSTRG.10746	Solyc08g076400.3	Solyc08g076400.3.1	GO:0005634(nucleus);GO:0006355(regulation of transcription, DNA-templated);GO:0044212(transcription regulatory region DNA binding)	04075(Plant hormone signal transduction)	K14491	NA	probable transcription factor KAN2 [Solanum lycopersicum]	NA	5.85442	4.24885	3.85591	5.59666	6.13525	5.195	0.824674	-0.278104	0.666179	0.924001	down	no
MSTRG.10747	Solyc08g076430.3	Solyc08g076430.3.1	NA	NA	NA	NA	uncharacterized protein LOC101261843 isoform X1 [Solanum lycopersicum]	NA	4.59027	2.55406	2.93299	5.62383	3.43775	4.40014	0.74859	-0.417752	0.394375	0.831312	down	no
MSTRG.10748	Solyc08g076410.3	MSTRG.10748.1;Solyc08g076410.3.1	GO:0000287(magnesium ion binding);GO:0004765(shikimate kinase activity);GO:0009073(aromatic amino acid family biosynthetic process);GO:0019632(shikimate metabolic process)	NA	NA	NA	inactive poly [ADP-ribose] polymerase RCD1 isoform X1 [Solanum lycopersicum]	NA	8.99988	9.11133	8.44046	6.13305	8.62545	6.02511	1.27753	0.353355	0.0223802	0.267337	up	no
MSTRG.10749	Solyc08g076420.3;Solyc08g076425.1	MSTRG.10749.2;MSTRG.10749.4;MSTRG.10749.3;Solyc08g076420.3.1;Solyc08g076425.1.1	GO:0000303(response to superoxide);GO:0003950(NAD+ ADP-ribosyltransferase activity);GO:0005515(protein binding);GO:0005634(nucleus);GO:0005737(cytoplasm);GO:0006809(nitric oxide biosynthetic process);GO:0006970(response to osmotic stress);GO:0006979(response to oxidative stress);GO:0009414(response to water deprivation);GO:0009651(response to salt stress);GO:0009723(response to ethylene);GO:00097…	NA	NA	NA	inactive poly [ADP-ribose] polymerase RCD1 isoform X1 [Solanum lycopersicum]	NA	46.1885	24.6046	33.2737	48.4323	44.7716	40.8428	0.776347	-0.365227	0.2261	0.716086	down	no
MSTRG.1075	Solyc01g091890.3	Solyc01g091890.3.1	GO:0003674(molecular_function);GO:0005737(cytoplasm);GO:0034227(tRNA thio-modification)	04122(Sulfur relay system)	K12161	NA	ubiquitin-related modifier 1 homolog 1 [Solanum lycopersicum]	NA	23.9612	15.3055	22.6976	27.5469	26.5876	24.2009	0.791014	-0.338225	0.199044	0.688666	down	no
MSTRG.10750	Solyc08g076440.3	MSTRG.10750.1;Solyc08g076440.3.1	GO:0005634(nucleus);GO:0005737(cytoplasm)	NA	NA	NA	programmed cell death protein 2 [Solanum lycopersicum]	NA	7.82652	4.37298	6.72841	5.87442	7.05702	5.25858	1.04057	0.0573681	0.308997	0.786373	up	no
MSTRG.10751	Solyc08g076450.3	Solyc08g076450.3.1	GO:0003954(NADH dehydrogenase activity);GO:1901006(ubiquinone-6 biosynthetic process)	NA	NA	NA	uncharacterized protein At1g32220, chloroplastic [Solanum lycopersicum]	NA	125.242	117.532	96.7196	137.511	117.971	80.5636	1.01026	0.014726	0.44519	0.855307	up	no
MSTRG.10752	Solyc08g076460.3	Solyc08g076460.3.1	GO:0004576(oligosaccharyl transferase activity);GO:0004579(dolichyl-diphosphooligosaccharide-protein glycotransferase activity);GO:0005783(endoplasmic reticulum);GO:0006487(protein N-linked glycosylation);GO:0008250(oligosaccharyltransferase complex);GO:0016020(membrane);GO:0016021(integral component of membrane);GO:0043069(negative regulation of programmed cell death)	00510(N-Glycan biosynthesis);04141(Protein processing in endoplasmic reticulum)	K12668	NA	dolichyl-diphosphooligosaccharide--protein glycosyltransferase subunit DAD1 [Solanum lycopersicum]	NA	30.5227	27.061	37.8477	24.0463	26.9255	26.5702	1.2307	0.299483	0.0080864	0.160266	up	no
MSTRG.10753	Solyc08g076470.3	MSTRG.10753.1;Solyc08g076470.3.1	GO:0004366(glycerol-3-phosphate O-acyltransferase activity);GO:0006655(phosphatidylglycerol biosynthetic process);GO:0009507(chloroplast);GO:0009536(plastid);GO:0009570(chloroplast stroma);GO:0016024(CDP-diacylglycerol biosynthetic process);GO:0102420(sn-1-glycerol-3-phosphate C16:0-DCA-CoA acyl transferase activity)	00561(Glycerolipid metabolism);00564(Glycerophospholipid metabolism)	K00630	EC:2.3.1.15	glycerol-3-phosphate acyltransferase isoform X1 [Solanum lycopersicum]	NA	56.0688	92.1337	66.1684	52.5564	53.2556	61.1636	1.28385	0.360472	0.0733065	0.456868	up	no
MSTRG.10754	Solyc08g076480.3	Solyc08g076480.3.1	GO:0005198(structural molecule activity);GO:0008150(biological_process);GO:0009507(chloroplast);GO:0009534(chloroplast thylakoid);GO:0009535(chloroplast thylakoid membrane);GO:0009536(plastid);GO:0009579(thylakoid);GO:0010287(plastoglobule)	NA	NA	NA	PREDICTED: plastoglobulin-1, chloroplastic [Solanum tuberosum]	NA	57.0291	59.5562	50.3498	59.8129	52.5152	46.7738	1.04923	0.0693356	0.255642	0.744559	up	no
MSTRG.10755	Solyc08g076490.2	Solyc08g076490.2.1	GO:0005737(cytoplasm)	04626(Plant-pathogen interaction)	K13448	NA	mitogen-activated protein kinase kinase kinase 17-like [Solanum lycopersicum]	NA	2.58335	1.48773	1.68236	2.10574	3.37317	1.53939	0.819778	-0.286695	0.739103	0.947834	down	no
MSTRG.10756	Solyc08g076493.1	Solyc08g076493.1.1	GO:0005509(calcium ion binding)	04626(Plant-pathogen interaction)	K13448	NA	probable calcium-binding protein CML18 [Solanum lycopersicum]	NA	1.33253	0.810148	1.54326	0.74812	1.57834	1.59078	0.940955	-0.0878026	0.939203	0.989808	down	no
MSTRG.10757	Solyc08g076497.1	Solyc08g076497.1.1	NA	NA	NA	NA		NA	0.277739	0.665761	1.02605	0.955247	2.8117	0.845814	0.426978	-1.22777	0.303202	0.782227	down	no
MSTRG.10758	Solyc08g076510.3	Solyc08g076510.3.1	GO:0003674(molecular_function);GO:0005739(mitochondrion);GO:0008150(biological_process);GO:0019031(viral envelope)	NA	NA	NA	uncharacterized protein LOC101244216 [Solanum lycopersicum]	NA	11.5956	7.59989	10.9102	9.53623	9.66069	10.3002	1.02063	0.0294659	0.297008	0.777533	up	no
MSTRG.10759	Solyc08g076520.3	Solyc08g076520.3.1	GO:0003674(molecular_function);GO:0005739(mitochondrion);GO:0008150(biological_process);GO:0016021(integral component of membrane)	NA	NA	NA	uncharacterized protein LOC101268496 [Solanum lycopersicum]	NA	4.83434	2.3644	5.44703	4.87428	5.79056	6.12216	0.753307	-0.408691	0.333865	0.795367	down	no
MSTRG.1076	Solyc01g091900.3	Solyc01g091900.3.1	GO:0005778(peroxisomal membrane);GO:0007031(peroxisome organization)	04146(Peroxisome)	K13335	NA	peroxisome biogenesis protein 16 isoform X1 [Solanum lycopersicum]	NA	6.05888	3.16514	4.48712	4.97476	5.87474	5.79309	0.823858	-0.279532	0.510166	0.87612	down	no
MSTRG.10760	Solyc08g076530.3	Solyc08g076530.3.1	GO:0003676(nucleic acid binding);GO:0005634(nucleus);GO:0005829(cytosol);GO:0009735(response to cytokinin)	NA	NA	NA	binding partner of ACD11 1 isoform X1 [Solanum lycopersicum]	NA	3.39534	3.83812	6.73463	3.25284	3.17527	5.33276	1.18767	0.24814	0.27851	0.76254	up	no
MSTRG.10761	Solyc08g076540.3	Solyc08g076540.3.1	GO:0000149(SNARE binding);GO:0005484(SNAP receptor activity);GO:0006886(intracellular protein transport);GO:0006906(vesicle fusion);GO:0012505(endomembrane system);GO:0016021(integral component of membrane);GO:0031201(SNARE complex);GO:0048278(vesicle docking)	04130(SNARE interactions in vesicular transport);04145(Phagosome)	K08488	NA	PREDICTED: syntaxin-22-like [Nicotiana attenuata]	NA	86.3444	54.5308	70.991	87.3571	107.68	82.7367	0.762729	-0.390757	0.140286	0.601416	down	no
MSTRG.10762	Solyc08g076570.3	Solyc08g076570.3.1;MSTRG.10762.1	NA	00563(Glycosylphosphatidylinositol(GPI)-anchor biosynthesis)	K07541	NA	phosphatidylinositol-glycan biosynthesis class X protein [Solanum lycopersicum]	NA	10.8605	7.71824	9.83233	9.87954	12.1461	9.92301	0.889273	-0.169301	0.952367	0.991088	down	no
MSTRG.10763	Solyc08g076580.3	Solyc08g076580.3.1	GO:0005515(protein binding);GO:0009555(pollen development);GO:0009556(microsporogenesis);GO:0010997(anaphase-promoting complex binding);GO:0045732(positive regulation of protein catabolic process);GO:0046621(negative regulation of organ growth)	NA	NA	NA	protein SAMBA [Solanum lycopersicum]	NA	6.64941	7.48805	7.8698	5.83017	6.73168	5.95481	1.18851	0.249156	0.095561	0.512894	up	no
MSTRG.10764	Solyc08g076590.3	Solyc08g076590.3.1	GO:0003677(DNA binding);GO:0003700(DNA binding transcription factor activity);GO:0005634(nucleus);GO:0005737(cytoplasm);GO:0006351(transcription, DNA-templated);GO:0006355(regulation of transcription, DNA-templated);GO:0009408(response to heat);GO:0043565(sequence-specific DNA binding)	NA	NA	NA	LOW QUALITY PROTEIN: heat shock factor protein HSF8 [Solanum lycopersicum]	NA	3.25421	2.56657	2.64955	2.59658	3.14175	2.20713	1.06606	0.0922873	0.246412	0.736205	up	no
MSTRG.10765	Solyc08g076650.3	Solyc08g076650.3.1	GO:0003825(alpha,alpha-trehalose-phosphate synthase (UDP-forming) activity);GO:0004805(trehalose-phosphatase activity);GO:0005737(cytoplasm);GO:0005992(trehalose biosynthetic process);GO:0016757(transferase activity, transferring glycosyl groups);GO:0016791(phosphatase activity);GO:0070413(trehalose metabolism in response to stress)	00500(Starch and sucrose metabolism)	K16055	EC:2.4.1.15;EC:3.1.3.12	alpha,alpha-trehalose-phosphate synthase [UDP-forming] 5 [Solanum lycopersicum]	NA	17.5523	8.15308	15.9949	21.8207	18.8473	16.7123	0.726735	-0.460498	0.138795	0.597741	down	no
MSTRG.10766	Solyc08g076660.3	Solyc08g076660.3.1	GO:0003676(nucleic acid binding);GO:0003723(RNA binding);GO:0005737(cytoplasm)	NA	NA	NA	nucleolar protein 12 [Solanum lycopersicum]	NA	10.3742	7.55708	9.49076	12.0956	13.2079	12.338	0.728506	-0.456986	0.0231736	0.272589	down	no
MSTRG.10767	Solyc08g076670.3	Solyc08g076670.3.1	GO:0008150(biological_process);GO:0016021(integral component of membrane)	NA	NA	NA	uncharacterized membrane protein At4g09580 [Solanum lycopersicum]	NA	11.9166	10.5553	13.1155	15.3701	17.3015	16.605	0.722197	-0.469536	0.0700355	0.448799	down	no
MSTRG.10768	Solyc08g076720.3	Solyc08g076720.3.1	GO:0016021(integral component of membrane);GO:0042626(ATPase activity, coupled to transmembrane movement of substances);GO:0055085(transmembrane transport)	02010(ABC transporters)	K05658	EC:3.6.3.44	ABC transporter B family member 2-like [Solanum lycopersicum]	NA	10.1956	8.03472	8.83635	10.9203	13.0522	12.1097	0.750139	-0.41477	0.129009	0.580424	down	no
MSTRG.10769	Solyc08g076730.3	Solyc08g076730.3.1	NA	NA	NA	NA	uncharacterized protein LOC101247449 [Solanum lycopersicum]	NA	10.4342	9.76922	17.8022	17.3971	15.8757	28.1349	0.618907	-0.692206	0.101759	0.526741	down	no
MSTRG.1077	Solyc01g091950.3	Solyc01g091950.3.1;MSTRG.1077.2	GO:0000038(very long-chain fatty acid metabolic process);GO:0005509(calcium ion binding);GO:0006644(phospholipid metabolic process);GO:0008654(phospholipid biosynthetic process);GO:0016021(integral component of membrane);GO:0050200(plasmalogen synthase activity);GO:0071618(lysophosphatidylethanolamine acyltransferase activity)	00564(Glycerophospholipid metabolism);00565(Ether lipid metabolism)	K13510	EC:2.3.1.23;EC:2.3.1.67	lysophospholipid acyltransferase LPEAT2 [Solanum lycopersicum]	NA	31.3234	17.3102	23.7766	38.0819	44.8476	33.9141	0.61972	-0.690312	0.00364315	0.10481	down	no
MSTRG.10770	Solyc08g076740.3;Solyc08g076770.3	MSTRG.10770.1;Solyc08g076770.3.1;Solyc08g076740.3.1	GO:0003674(molecular_function);GO:0005739(mitochondrion);GO:0016021(integral component of membrane);GO:0070072(vacuolar proton-transporting V-type ATPase complex assembly);GO:0070072(vacuolar proton-transporting V-type ATPase complex assembly)	NA	NA	NA	uncharacterized protein LOC101247147 [Solanum lycopersicum]	NA	21.3544	23.528	22.9314	18.4388	14.4591	17.7734	1.33831	0.420409	0.0129544	0.206058	up	no
MSTRG.10771	Solyc08g076760.1	Solyc08g076760.1.1	NA	NA	NA	NA	PREDICTED: uncharacterized protein LOC104108057 [Nicotiana tomentosiformis]	NA	0.341387	0.273297	0.124895	0	0.844769	0.381575	0.603076	-0.729588	0.766996	0.954607	down	no
MSTRG.10772	Solyc08g076840.3	Solyc08g076840.3.1;MSTRG.10772.1	GO:0000245(spliceosomal complex assembly);GO:0015030(Cajal body)	03013(RNA transport);03015(mRNA surveillance pathway);03018(RNA degradation)	K13126	NA	28 kDa ribonucleoprotein, chloroplastic [Solanum lycopersicum]	NA	35.9799	35.0782	34.2144	33.0016	26.9498	24.7533	1.24282	0.313613	0.0214545	0.262581	up	no
MSTRG.10773	Solyc08g076830.1	Solyc08g076830.1.1	GO:0043161(proteasome-mediated ubiquitin-dependent protein catabolic process);GO:0061630(ubiquitin protein ligase activity)	NA	NA	NA	RING-H2 finger protein ATL52 [Solanum lycopersicum]	NA	4.84349	2.49474	3.06195	3.89527	2.60928	1.49704	1.29976	0.378249	0.232024	0.721898	up	no
MSTRG.10774	Solyc08g076790.3;Solyc08g076810.3;Solyc08g076780.2;Solyc08g076820.3	Solyc08g076790.3.1;MSTRG.10774.5;Solyc08g076810.3.1;Solyc08g076780.2.1;Solyc08g076820.3.1	GO:0005575(cellular_component);GO:0009809(lignin biosynthetic process);GO:0016621(cinnamoyl-CoA reductase activity);GO:0080167(response to karrikin);GO:0005739(mitochondrion);GO:0006506(GPI anchor biosynthetic process);GO:0016021(integral component of membrane);GO:0016746(transferase activity, transferring acyl groups);GO:0005634(nucleus)	00940(Phenylpropanoid biosynthesis);00563(Glycosylphosphatidylinositol(GPI)-anchor biosynthesis)	K09753;K05283	EC:1.2.1.44;EC:2.3.-.-	cinnamoyl-CoA reductase-like SNL6 isoform X2 [Solanum lycopersicum];glycosylphosphatidylinositol domain-containing protein [Solanum lycopersicum];cinnamoyl-CoA reductase-like SNL6 isoform X1 [Solanum lycopersicum];Hop-interacting protein THI018 [Solanum lycopersicum]	NA	7.16011	12.1413	12.3922	5.01742	4.71819	12.0129	1.45728	0.543277	0.106013	0.534564	up	no
MSTRG.10775	Solyc08g076800.3	Solyc08g076800.3.1	GO:0005634(nucleus);GO:0008270(zinc ion binding);GO:0016021(integral component of membrane);GO:0016567(protein ubiquitination);GO:0016740(transferase activity);GO:0046872(metal ion binding)	NA	NA	NA	RING-H2 finger protein ATL29-like [Solanum lycopersicum]	NA	0	0	0	0	0	0.166412	0.00180275	-9.11558	0.254733	0.743338	down	no
MSTRG.10776	Solyc08g076860.3	Solyc08g076860.3.1	GO:0005739(mitochondrion);GO:0008150(biological_process)	NA	NA	NA	uncharacterized protein LOC107026660 [Solanum pennellii]	NA	53.744	12.081	27.5253	53.4453	68.7274	44.754	0.55923	-0.838487	0.0662199	0.435574	down	no
MSTRG.10777	Solyc08g076870.1	Solyc08g076870.1.1	GO:0003674(molecular_function);GO:0005634(nucleus);GO:0005886(plasma membrane);GO:0008150(biological_process)	NA	NA	NA	uncharacterized protein LOC101245191 [Solanum lycopersicum]	NA	6.97607	2.75607	7.17671	9.02442	6.8787	8.63391	0.689116	-0.537182	0.205346	0.695006	down	no
MSTRG.10778	Solyc08g076880.3	Solyc08g076880.3.1	NA	NA	NA	NA	uncharacterized protein LOC101244894 [Solanum lycopersicum]	NA	212.686	115.255	235.053	358.662	283.559	192.443	0.674517	-0.568073	0.113653	0.549991	down	no
MSTRG.10779	Solyc08g076885.1	MSTRG.10779.2;MSTRG.10779.4;Solyc08g076885.1.1	NA	NA	NA	NA		NA	14.0009	25.7804	27.3766	27.4632	17.5906	20.0755	1.03115	0.0442516	0.485905	0.864669	up	no
MSTRG.1078	Solyc01g092950.3	MSTRG.1078.1;Solyc01g092950.3.1	GO:0005515(protein binding)	NA	NA	NA	MADS-box protein SOC1-like [Solanum lycopersicum]	NA	43.0125	36.9952	38.8068	42.9487	39.1624	34.8837	1.01555	0.0222679	0.254534	0.743338	up	no
MSTRG.10780	Solyc08g076920.3	Solyc08g076920.3.1	GO:0003677(DNA binding);GO:0005096(GTPase activator activity);GO:0005634(nucleus);GO:0005829(cytosol);GO:0009737(response to abscisic acid);GO:0031267(small GTPase binding);GO:0046872(metal ion binding)	04144(Endocytosis)	K12493	NA	probable ADP-ribosylation factor GTPase-activating protein AGD9 [Solanum lycopersicum]	NA	20.6468	12.1772	18.8983	14.942	15.8557	16.8881	1.08465	0.117226	0.113644	0.549991	up	no
MSTRG.10781	Solyc08g076930.1	Solyc08g076930.1.1	GO:0003677(DNA binding);GO:0003700(DNA binding transcription factor activity);GO:0005515(protein binding);GO:0005634(nucleus);GO:0006351(transcription, DNA-templated);GO:0009269(response to desiccation);GO:0009611(response to wounding);GO:0009737(response to abscisic acid);GO:0009738(abscisic acid-activated signaling pathway);GO:0009753(response to jasmonic acid);GO:0009867(jasmonic acid mediated…	04016(MAPK signaling pathway - plant);04075(Plant hormone signal transduction)	K13422	NA	transcription factor MYC2 [Solanum lycopersicum]	NA	35.2551	17.6034	30.7223	35.3704	48.5303	27.4062	0.750904	-0.4133	0.279278	0.763123	down	no
MSTRG.10782	Solyc08g076960.1	Solyc08g076960.1.1	GO:0004864(protein phosphatase inhibitor activity);GO:0005634(nucleus);GO:0005737(cytoplasm);GO:0009738(abscisic acid-activated signaling pathway);GO:0010427(abscisic acid binding);GO:0080163(regulation of protein serine/threonine phosphatase activity)	04016(MAPK signaling pathway - plant);04075(Plant hormone signal transduction)	K14496	NA	abscisic acid receptor PYR1 [Solanum lycopersicum]	NA	18.7643	8.7409	14.8223	10.9455	17.2519	11.9954	1.05311	0.074661	0.467631	0.856979	up	no
MSTRG.10783	Solyc08g076970.3	MSTRG.10783.1;Solyc08g076970.3.1	GO:0005615(extracellular space);GO:0006526(arginine biosynthetic process);GO:0008152(metabolic process);GO:0008270(zinc ion binding);GO:0008652(cellular amino acid biosynthetic process);GO:0008777(acetylornithine deacetylase activity);GO:0016787(hydrolase activity);GO:0043171(peptide catabolic process);GO:0045335(phagocytic vesicle);GO:0046872(metal ion binding);GO:0070573(metallodipeptidase acti…	00220(Arginine biosynthesis)	K01438	EC:3.5.1.16	N2-acetylornithine deacetylase [Solanum lycopersicum]	NA	135.812	81.6889	69.8546	569.452	280.614	337.802	0.241908	-2.04747	6.29991e-08	2.18767e-05	down	yes
MSTRG.10784	Solyc08g076980.3	Solyc08g076980.3.1	GO:0005615(extracellular space);GO:0006526(arginine biosynthetic process);GO:0008152(metabolic process);GO:0008270(zinc ion binding);GO:0008652(cellular amino acid biosynthetic process);GO:0008777(acetylornithine deacetylase activity);GO:0016787(hydrolase activity);GO:0043171(peptide catabolic process);GO:0045335(phagocytic vesicle);GO:0046872(metal ion binding);GO:0070573(metallodipeptidase acti…	00220(Arginine biosynthesis)	K01438	EC:3.5.1.16	acetylornithine deacetylase-like [Solanum lycopersicum]	NA	0	0	0	0.031656	0.086467	0.246381	0.000823036	-10.2468	0.00318237	0.0973774	down	no
MSTRG.10785	Solyc08g076990.3	Solyc08g076990.3.1	GO:0005615(extracellular space);GO:0006526(arginine biosynthetic process);GO:0008152(metabolic process);GO:0008270(zinc ion binding);GO:0008652(cellular amino acid biosynthetic process);GO:0008777(acetylornithine deacetylase activity);GO:0016787(hydrolase activity);GO:0043171(peptide catabolic process);GO:0045335(phagocytic vesicle);GO:0046872(metal ion binding);GO:0070573(metallodipeptidase acti…	00220(Arginine biosynthesis)	K01438	EC:3.5.1.16	acetylornithine deacetylase [Solanum lycopersicum]	NA	13.6327	4.77765	10.2812	14.336	14.1248	12.7414	0.696358	-0.5221	0.152547	0.624793	down	no
MSTRG.10786	Solyc08g077020.1	Solyc08g077020.1.1	GO:0003674(molecular_function);GO:0008150(biological_process)	NA	NA	NA	auxin-responsive protein SAUR76 [Solanum lycopersicum]	NA	1.03349	2.29355	5.8352	2.1094	9.92982	3.89135	0.575136	-0.798024	0.429457	0.843223	down	no
MSTRG.10787	Solyc08g077030.3	Solyc08g077030.3.1	GO:0003677(DNA binding);GO:0005634(nucleus);GO:0006351(transcription, DNA-templated);GO:0006355(regulation of transcription, DNA-templated)	NA	NA	NA	LOW QUALITY PROTEIN: AT-hook motif nuclear-localized protein 8 [Solanum lycopersicum]	NA	10.2136	7.12378	9.72865	8.63469	11.2112	10.5922	0.889217	-0.169393	0.927209	0.9878	down	no
MSTRG.10788	Solyc08g077040.3	Solyc08g077040.3.1	GO:0004601(peroxidase activity);GO:0005737(cytoplasm);GO:0008150(biological_process)	NA	NA	NA	uncharacterized protein LOC101266359 [Solanum lycopersicum]	NA	9.73877	9.36231	10.6678	8.76065	10.0793	8.8522	1.07499	0.104327	0.162386	0.638504	up	no
MSTRG.10789	Solyc08g077090.3	Solyc08g077090.3.1	GO:0004725(protein tyrosine phosphatase activity);GO:0005634(nucleus);GO:0006470(protein dephosphorylation);GO:0007275(multicellular organism development);GO:0016576(histone dephosphorylation);GO:0030154(cell differentiation);GO:0030946(protein tyrosine phosphatase activity, metal-dependent);GO:0035335(peptidyl-tyrosine dephosphorylation);GO:0045739(positive regulation of DNA repair);GO:0048856(a…	NA	NA	NA	eyes absent homolog [Solanum lycopersicum]	NA	7.06046	3.70412	4.97096	7.61226	7.04494	5.24898	0.790485	-0.33919	0.443922	0.854469	down	no
MSTRG.1079	Solyc01g093960.3	Solyc01g093960.3.1	GO:0005515(protein binding)	NA	NA	NA	AGAMOUS-like MADS-box protein AGL6 [Solanum lycopersicum]	NA	0.539649	0.520919	0.547282	0.676908	0.590651	0.590867	0.865168	-0.208948	0.909775	0.984189	down	no
MSTRG.10790	Solyc08g077050.3	Solyc08g077050.3.1	GO:0009055(electron transfer activity);GO:0009507(chloroplast)	00195(Photosynthesis)	K02639	NA	ferredoxin C 2, chloroplastic [Solanum lycopersicum]	NA	23.2783	35.8393	25.4085	22.1642	20.5114	21.9444	1.30805	0.387415	0.052795	0.389835	up	no
MSTRG.10791	Solyc08g077060.3	MSTRG.10791.3;Solyc08g077060.3.1;MSTRG.10791.2	GO:0005634(nucleus);GO:0031348(negative regulation of defense response);GO:0034051(negative regulation of plant-type hypersensitive response);GO:0045595(regulation of cell differentiation)	04144(Endocytosis)	K12191	NA	PREDICTED: uncharacterized protein LOC105765014 isoform X2 [Gossypium raimondii]	NA	15.97	15.1487	16.3992	14.338	16.9288	16.0173	1.00494	0.00711497	0.314995	0.791709	up	no
MSTRG.10792	Solyc08g077070.3	Solyc08g077070.3.1	NA	NA	NA	NA		NA	0.254792	0.096787	0.23112	0.171901	0.265531	0.070886	1.14633	0.19702	0.71603	0.940142	up	no
MSTRG.10793	Solyc08g077150.3	Solyc08g077150.3.1	GO:0004722(protein serine/threonine phosphatase activity);GO:0005543(phospholipid binding);GO:0005634(nucleus);GO:0005886(plasma membrane);GO:0006355(regulation of transcription, DNA-templated);GO:0006470(protein dephosphorylation);GO:0007275(multicellular organism development);GO:0009826(unidimensional cell growth);GO:0009933(meristem structural organization);GO:0010074(maintenance of meristem i…	NA	NA	NA	protein phosphatase 2C 29-like [Solanum lycopersicum]	NA	24.3415	13.2788	17.2287	18.1393	15.4282	13.6538	1.16153	0.216026	0.0822763	0.481979	up	no
MSTRG.10794	Solyc08g077120.2	Solyc08g077120.2.1	GO:0003723(RNA binding);GO:0004519(endonuclease activity);GO:0009451(RNA modification);GO:0009507(chloroplast)	NA	NA	NA	pentatricopeptide repeat-containing protein At5g46580, chloroplastic [Solanum lycopersicum]	NA	0	0	0	0	0.008177	0	0.0366883	-4.76854	0.811984	0.964603	down	no
MSTRG.10795	Solyc08g077140.1	Solyc08g077140.1.1	GO:0003723(RNA binding);GO:0004519(endonuclease activity);GO:0009451(RNA modification);GO:0009507(chloroplast)	NA	NA	NA	pentatricopeptide repeat-containing protein At5g46580, chloroplastic [Solanum lycopersicum]	NA	0	0	0	0	0.027139	0	0.0110542	-6.49926	0.648685	0.919286	down	no
MSTRG.10796	Solyc08g077190.1	Solyc08g077190.1.1	NA	NA	NA	NA		NA	3.14846	1.95651	2.77973	4.35414	1.37789	3.11802	0.890922	-0.166629	0.961895	0.992928	down	no
MSTRG.10797	Solyc08g077170.3	Solyc08g077170.3.1	GO:0005215(transporter activity);GO:0005886(plasma membrane);GO:0006857(oligopeptide transport);GO:0010150(leaf senescence);GO:0010167(response to nitrate);GO:0015112(nitrate transmembrane transporter activity);GO:0015293(symporter activity);GO:0015386(potassium:proton antiporter activity);GO:0015706(nitrate transport);GO:0016020(membrane);GO:0016021(integral component of membrane);GO:0042128(nit…	NA	NA	NA	protein NRT1/ PTR FAMILY 7.3 [Solanum lycopersicum]	NA	1.83409	0.284675	3.71563	6.38506	7.73266	2.46106	0.35192	-1.50668	0.0386368	0.341859	down	no
MSTRG.10798	Solyc08g077180.3	Solyc08g077180.3.1	GO:0000287(magnesium ion binding);GO:0004743(pyruvate kinase activity);GO:0005524(ATP binding);GO:0006096(glycolytic process);GO:0006633(fatty acid biosynthetic process);GO:0009507(chloroplast);GO:0009570(chloroplast stroma);GO:0016301(kinase activity);GO:0030955(potassium ion binding)	00010(Glycolysis / Gluconeogenesis);00620(Pyruvate metabolism);00230(Purine metabolism)	K00873	EC:2.7.1.40	pyruvate kinase isozyme G, chloroplastic [Solanum lycopersicum]	NA	9.07349	8.94542	9.71236	7.91713	5.24329	6.2054	1.43197	0.518001	0.00519561	0.128074	up	no
MSTRG.10799	Solyc08g077200.3	MSTRG.10799.1;Solyc08g077200.3.1	GO:0000287(magnesium ion binding);GO:0004749(ribose phosphate diphosphokinase activity);GO:0005524(ATP binding);GO:0009116(nucleoside metabolic process);GO:0009156(ribonucleoside monophosphate biosynthetic process);GO:0009165(nucleotide biosynthetic process);GO:0009507(chloroplast);GO:0016301(kinase activity);GO:0016310(phosphorylation)	00030(Pentose phosphate pathway);00230(Purine metabolism)	K00948	EC:2.7.6.1	ribose-phosphate pyrophosphokinase 1 [Solanum lycopersicum]	NA	16.7786	17.6057	18.5935	10.8642	10.5455	12.3275	1.57031	0.651047	0.00011244	0.0113452	up	no
MSTRG.108	Solyc00g094530.1	Solyc00g094530.1.1	GO:0005739(mitochondrion)	00190(Oxidative phosphorylation)	K03878	EC:1.6.5.3	uncharacterized protein LOC101256862 [Solanum lycopersicum]	NA	0.133498	0.009882	0	0.337617	0.201188	1.43784	0.072537	-3.78514	0.0313513	0.311936	down	no
MSTRG.1080	Solyc01g093965.1	Solyc01g093965.1.1	GO:0005515(protein binding)	NA	NA	NA	MADS-box protein SOC1 [Solanum pennellii]	NA	11.1593	13.8196	11.2542	13.0691	12.2865	15.541	0.885966	-0.174677	0.916734	0.986002	down	no
MSTRG.10800	Solyc08g077210.3	Solyc08g077210.3.1	GO:0004439(phosphatidylinositol-4,5-bisphosphate 5-phosphatase activity);GO:0004445(inositol-polyphosphate 5-phosphatase activity);GO:0005737(cytoplasm);GO:0009737(response to abscisic acid);GO:0009738(abscisic acid-activated signaling pathway);GO:0009845(seed germination);GO:0032957(inositol trisphosphate metabolic process);GO:0034485(phosphatidylinositol-3,4,5-trisphosphate 5-phosphatase activi…	00562(Inositol phosphate metabolism);04070(Phosphatidylinositol signaling system)	K20279	EC:3.1.3.36	inositol-1,4,5-triphosphate-5-phosphatase [Solanum lycopersicum]	NA	33.1892	13.3029	22.8539	22.1188	32.02	14.6805	1.00765	0.0109995	0.68504	0.931194	up	no
MSTRG.10801	Solyc08g077220.3	Solyc08g077220.3.1;MSTRG.10801.2	GO:0005515(protein binding);GO:0005576(extracellular region);GO:0005773(vacuole);GO:0005794(Golgi apparatus);GO:0009506(plasmodesma);GO:0009705(plant-type vacuole membrane);GO:0016020(membrane);GO:0016021(integral component of membrane);GO:0043621(protein self-association);GO:0046786(viral replication complex formation and maintenance)	NA	NA	NA	tobamovirus multiplication protein 2A [Solanum lycopersicum]	NA	63.9147	41.5329	56.583	58.9099	68.3554	56.7513	0.880521	-0.18357	0.808482	0.964603	down	no
MSTRG.10802	Solyc08g077230.3	Solyc08g077230.3.1	GO:0000156(phosphorelay response regulator activity);GO:0000160(phosphorelay signal transduction system);GO:0003677(DNA binding);GO:0003700(DNA binding transcription factor activity);GO:0005515(protein binding);GO:0005634(nucleus);GO:0006351(transcription, DNA-templated);GO:0006355(regulation of transcription, DNA-templated);GO:0007623(circadian rhythm)	04075(Plant hormone signal transduction)	K14491	NA	two-component response regulator-like APRR2-like [Solanum lycopersicum]	NA	14.4938	9.01474	12.236	10.7443	11.0998	10.3279	1.11105	0.151919	0.035023	0.327577	up	no
MSTRG.10803	Solyc08g077240.3	Solyc08g077240.3.1	GO:0005768(endosome);GO:0005774(vacuolar membrane);GO:0005802(trans-Golgi network);GO:0008757(S-adenosylmethionine-dependent methyltransferase activity);GO:0032259(methylation)	NA	NA	NA	probable methyltransferase PMT14 [Solanum lycopersicum]	NA	46.4019	30.1115	62.375	52.7914	49.3125	57.9974	0.867503	-0.205059	0.727855	0.943799	down	no
MSTRG.10804	Solyc08g077250.3	Solyc08g077250.3.1;MSTRG.10804.3;MSTRG.10804.2	GO:0003674(molecular_function);GO:0005634(nucleus);GO:0005783(endoplasmic reticulum);GO:0008150(biological_process);GO:0009543(chloroplast thylakoid lumen)	NA	NA	NA	uncharacterized protein LOC101261143 [Solanum lycopersicum]	NA	6.32784	3.79128	4.63527	6.21	6.55677	4.99063	0.830887	-0.267275	0.577356	0.897587	down	no
MSTRG.10805	Solyc08g077260.3;Solyc08g077270.3	Solyc08g077260.3.1;Solyc08g077270.3.1	GO:0005215(transporter activity);GO:0005773(vacuole);GO:0006810(transport);GO:0010008(endosome membrane);GO:0015031(protein transport);GO:0016021(integral component of membrane);GO:0004610(phosphoacetylglucosamine mutase activity);GO:0005829(cytosol);GO:0006048(UDP-N-acetylglucosamine biosynthetic process)	00520(Amino sugar and nucleotide sugar metabolism)	K01836	EC:5.4.2.3	vacuolar protein sorting-associated protein 55 homolog [Solanum lycopersicum];phosphoacetylglucosamine mutase [Solanum lycopersicum]	NA	6.18018	4.321	6.01461	5.08603	6.42436	5.71807	0.958634	-0.0609482	0.559219	0.888888	down	no
MSTRG.10806	Solyc08g077280.1	Solyc08g077280.1.1	GO:0003674(molecular_function);GO:0008150(biological_process);GO:0009507(chloroplast);GO:0009536(plastid);GO:0009941(chloroplast envelope)	NA	NA	NA	uncharacterized protein LOC101260559 [Solanum lycopersicum]	NA	71.7038	78.991	81.8937	68.3501	62.5438	64.0388	1.19317	0.254803	0.0431702	0.357208	up	no
MSTRG.10807	Solyc08g077290.1	Solyc08g077290.1.1	GO:0003677(DNA binding);GO:0003700(DNA binding transcription factor activity);GO:0005634(nucleus);GO:0005783(endoplasmic reticulum);GO:0005886(plasma membrane);GO:0048767(root hair elongation)	NA	NA	NA	transcription factor MAMYB [Solanum lycopersicum]	NA	7.54799	7.83156	9.69977	7.50637	5.90049	6.46642	1.26196	0.335668	0.0388772	0.342572	up	no
MSTRG.10808	Solyc08g077300.3	MSTRG.10808.2;Solyc08g077300.3.1	GO:0004127(cytidylate kinase activity);GO:0005524(ATP binding);GO:0005634(nucleus);GO:0005737(cytoplasm);GO:0005829(cytosol);GO:0006207('de novo' pyrimidine nucleobase biosynthetic process);GO:0006221(pyrimidine nucleotide biosynthetic process);GO:0009041(uridylate kinase activity);GO:0009173(pyrimidine ribonucleoside monophosphate metabolic process);GO:0048046(apoplast)	00240(Pyrimidine metabolism)	K13800	EC:2.7.4.14	UMP-CMP kinase 3 [Solanum lycopersicum]	NA	11.9808	5.2591	10.4935	10.077	15.0596	8.97301	0.813066	-0.298556	0.553186	0.885412	down	no
MSTRG.10809	Solyc08g077310.3	MSTRG.10809.2;Solyc08g077310.3.1	GO:0000245(spliceosomal complex assembly);GO:0000381(regulation of alternative mRNA splicing, via spliceosome);GO:0003729(mRNA binding);GO:0005634(nucleus);GO:0043065(positive regulation of apoptotic process)	NA	NA	NA	SUPPRESSOR OF ABI3-5 isoform X7 [Solanum lycopersicum]	NA	24.1564	14.1475	18.7819	24.2541	25.5203	21.4454	0.801543	-0.319148	0.28234	0.766051	down	no
MSTRG.1081	Solyc01g093970.4	Solyc01g093970.4.1	GO:0000139(Golgi membrane);GO:0005768(endosome);GO:0005794(Golgi apparatus);GO:0005802(trans-Golgi network);GO:0010289(homogalacturonan biosynthetic process);GO:0016021(integral component of membrane);GO:0016051(carbohydrate biosynthetic process);GO:0016757(transferase activity, transferring glycosyl groups);GO:0047262(polygalacturonate 4-alpha-galacturonosyltransferase activity)	00520(Amino sugar and nucleotide sugar metabolism)	K13648	EC:2.4.1.43	polygalacturonate 4-alpha-galacturonosyltransferase [Solanum lycopersicum]	NA	5.02562	4.48289	6.73537	4.17758	3.47429	6.73553	1.12904	0.17509	0.318372	0.793794	up	no
MSTRG.10810		MSTRG.10810.1	NA	NA	NA	NA		NA	6.34659	4.31807	3.01983	3.47843	0	3.10698	2.078	1.0552	0.331089	0.793851	up	no
MSTRG.10811	Solyc08g077320.2	Solyc08g077320.2.1	GO:0003723(RNA binding);GO:0004519(endonuclease activity);GO:0008270(zinc ion binding);GO:0009507(chloroplast);GO:0016554(cytidine to uridine editing);GO:1900865(chloroplast RNA modification)	NA	NA	NA	pentatricopeptide repeat-containing protein At3g29230-like [Solanum lycopersicum]	NA	0.264326	0.024732	0.05635	0.166884	0.053287	0.081569	1.14472	0.194996	0.836747	0.967335	up	no
MSTRG.10812	Solyc08g077330.3	Solyc08g077330.3.1	GO:0009505(plant-type cell wall);GO:0009506(plasmodesma);GO:0016020(membrane)	NA	NA	NA	expansin-like B1 [Solanum lycopersicum]	NA	14.2471	2.03278	4.83128	13.7836	15.009	6.3325	0.601026	-0.7345	0.262825	0.750429	down	no
MSTRG.10813	Solyc08g077350.3;Solyc08g077340.2	MSTRG.10813.1;Solyc08g077350.3.1;Solyc08g077340.2.1	GO:0005737(cytoplasm);GO:0005829(cytosol);GO:0005886(plasma membrane);GO:0016311(dephosphorylation);GO:0016787(hydrolase activity);GO:0046872(metal ion binding);GO:0050308(sugar-phosphatase activity)	04144(Endocytosis)	K01528	EC:3.6.5.5	haloacid dehalogenase-like hydrolase domain-containing protein Sgpp [Solanum lycopersicum];uncharacterized protein LOC101259278 isoform X1 [Solanum lycopersicum]	NA	2.83322	2.17316	3.35512	2.26995	2.55022	2.40816	1.15677	0.210098	0.0179636	0.239661	up	no
MSTRG.10814	Solyc08g077360.3	Solyc08g077360.3.1	GO:0000266(mitochondrial fission);GO:0003924(GTPase activity);GO:0005525(GTP binding);GO:0005737(cytoplasm);GO:0005739(mitochondrion);GO:0005773(vacuole);GO:0005774(vacuolar membrane);GO:0005874(microtubule);GO:0005886(plasma membrane);GO:0007049(cell cycle);GO:0008017(microtubule binding);GO:0009506(plasmodesma);GO:0009524(phragmoplast);GO:0016192(vesicle-mediated transport);GO:0046686(response …	04144(Endocytosis)	K01528	EC:3.6.5.5	dynamin-related protein 1E [Solanum lycopersicum]	NA	0	0.089517	0.244802	0.188302	0.055642	0.11602	0.928757	-0.106627	0.964962	0.993089	down	no
MSTRG.10815	Solyc08g077380.3;Solyc08g077370.3	Solyc08g077380.3.1;Solyc08g077370.3.1;MSTRG.10815.3	GO:0005345(purine nucleobase transmembrane transporter activity);GO:0006863(purine nucleobase transport);GO:0009507(chloroplast);GO:0016020(membrane);GO:0016021(integral component of membrane);GO:0016021(integral component of membrane)	NA	NA	NA	probable purine permease 11 [Solanum lycopersicum]	NA	12.635	8.06154	8.69822	11.0928	13.8825	8.56811	0.876319	-0.190472	0.90816	0.983605	down	no
MSTRG.10816	Solyc08g077420.3	Solyc08g077420.3.1	GO:0000184(nuclear-transcribed mRNA catabolic process, nonsense-mediated decay);GO:0000932(P-body);GO:0003677(DNA binding);GO:0003724(RNA helicase activity);GO:0003729(mRNA binding);GO:0004386(helicase activity);GO:0005515(protein binding);GO:0005524(ATP binding);GO:0005737(cytoplasm);GO:0005829(cytosol);GO:0005886(plasma membrane);GO:0008270(zinc ion binding);GO:0009506(plasmodesma);GO:0009611(r…	03013(RNA transport);03015(mRNA surveillance pathway)	K14326	EC:3.6.4.-	regulator of nonsense transcripts 1 homolog isoform X1 [Solanum lycopersicum]	NA	16.5953	9.50614	13.1946	18.2987	19.7116	17.0217	0.714058	-0.485887	0.0297804	0.305042	down	no
MSTRG.10817	Solyc08g077430.3	Solyc08g077430.3.1	GO:0003674(molecular_function);GO:0005773(vacuole);GO:0008150(biological_process);GO:0009507(chloroplast)	NA	NA	NA	uncharacterized protein LOC101256905 isoform X1 [Solanum lycopersicum]	NA	16.0265	6.58286	9.39435	14.3236	17.1382	9.36145	0.783957	-0.351153	0.477752	0.859215	down	no
MSTRG.10818	Solyc08g077440.3	Solyc08g077440.3.1	GO:0004176(ATP-dependent peptidase activity);GO:0005782(peroxisomal matrix);GO:0006515(protein quality control for misfolded or incompletely synthesized proteins);GO:0006625(protein targeting to peroxisome);GO:0016485(protein processing)	NA	NA	NA	lon protease homolog 2, peroxisomal isoform X1 [Solanum lycopersicum]	NA	44.4031	31.3252	26.6878	40.917	46.128	28.0699	0.889686	-0.168632	0.972505	0.994806	down	no
MSTRG.10819	Solyc08g077450.3	MSTRG.10819.2	NA	NA	NA	NA		NA	12.9788	7.51477	9.62125	14.5657	17.903	13.1035	0.660815	-0.597681	0.0286776	0.299095	down	no
MSTRG.1082	Solyc01g093990.3	Solyc01g093990.3.1	GO:0005737(cytoplasm);GO:0016616(oxidoreductase activity, acting on the CH-OH group of donors, NAD or NADP as acceptor);GO:0051287(NAD binding);GO:0055114(oxidation-reduction process)	00630(Glyoxylate and dicarboxylate metabolism);00260(Glycine, serine and threonine metabolism)	K15919	NA	glyoxylate/hydroxypyruvate reductase HPR3 [Solanum lycopersicum]	NA	3.6362	6.82901	4.76532	3.42352	1.91566	3.07538	1.81002	0.856007	0.0139978	0.213066	up	no
MSTRG.10820	Solyc08g077460.3	Solyc08g077460.3.1	GO:0005634(nucleus);GO:0031347(regulation of defense response)	NA	NA	NA	BOI-related E3 ubiquitin-protein ligase 1 [Solanum lycopersicum]	NA	20.2621	12.9663	14.8976	16.5243	18.6873	13.8423	0.981083	-0.0275533	0.493636	0.868268	down	no
MSTRG.10821	Solyc08g077470.3	MSTRG.10821.1;Solyc08g077470.3.1;MSTRG.10821.2	GO:0005789(endoplasmic reticulum membrane);GO:0008150(biological_process);GO:0016021(integral component of membrane)	NA	NA	NA	reticulon-like protein B22 [Solanum lycopersicum]	NA	8.60045	5.1759	7.54983	9.08988	9.50003	5.93498	0.869573	-0.201621	0.820991	0.965306	down	no
MSTRG.10822	Solyc08g077480.3	Solyc08g077480.3.1	GO:0003674(molecular_function);GO:0005634(nucleus);GO:0008150(biological_process)	NA	NA	NA	myb-like protein D [Solanum lycopersicum]	NA	27.1036	15.1088	20.0585	16.8287	22.7408	14.0149	1.16211	0.216746	0.137363	0.594808	up	no
MSTRG.10823	Solyc08g077510.3	MSTRG.10823.1;Solyc08g077510.3.1	GO:0004521(endoribonuclease activity)	NA	NA	NA	poly(U)-specific endoribonuclease-B isoform X1 [Solanum lycopersicum]	NA	37.905	30.4761	50.1242	35.2908	33.5272	45.8716	1.03327	0.0472182	0.387399	0.826646	up	no
MSTRG.10824	Solyc08g077520.3	Solyc08g077520.3.1	GO:0000776(kinetochore);GO:0005634(nucleus);GO:0034508(centromere complex assembly)	NA	NA	NA	uncharacterized protein LOC101254119 [Solanum lycopersicum]	NA	18.9485	10.2046	14.0667	19.0599	22.1914	13.2154	0.793512	-0.333677	0.45305	0.856979	down	no
MSTRG.10825	Solyc08g077530.3	Solyc08g077530.3.1	GO:0000024(maltose biosynthetic process);GO:0005983(starch catabolic process);GO:0009409(response to cold);GO:0009507(chloroplast);GO:0009570(chloroplast stroma);GO:0016161(beta-amylase activity);GO:0102229(amylopectin maltohydrolase activity)	00500(Starch and sucrose metabolism)	K01177	EC:3.2.1.2	beta-amylase 3, chloroplastic [Solanum lycopersicum]	NA	7.55254	3.85935	3.33165	4.4039	6.48881	2.02052	1.14174	0.191233	0.447352	0.856131	up	no
MSTRG.10826	Solyc08g077540.2	Solyc08g077540.2.1;MSTRG.10826.1	GO:0000024(maltose biosynthetic process);GO:0005983(starch catabolic process);GO:0009409(response to cold);GO:0009507(chloroplast);GO:0009570(chloroplast stroma);GO:0016161(beta-amylase activity);GO:0102229(amylopectin maltohydrolase activity)	00500(Starch and sucrose metabolism)	K01177	EC:3.2.1.2	beta-amylase 3, chloroplastic [Solanum lycopersicum]	NA	4.88154	4.54892	4.01445	4.47765	3.64038	3.4258	1.16468	0.219937	0.100138	0.523022	up	no
MSTRG.10827	Solyc08g077550.3	Solyc08g077550.3.1	GO:0000149(SNARE binding);GO:0005484(SNAP receptor activity);GO:0005789(endoplasmic reticulum membrane);GO:0005794(Golgi apparatus);GO:0006623(protein targeting to vacuole);GO:0006888(ER to Golgi vesicle-mediated transport);GO:0006891(intra-Golgi vesicle-mediated transport);GO:0006896(Golgi to vacuole transport);GO:0012507(ER to Golgi transport vesicle membrane);GO:0031201(SNARE complex);GO:00319…	NA	NA	NA	novel plant SNARE 11 [Solanum lycopersicum]	NA	2.08732	4.69011	7.98027	1.85806	2.11232	6.22206	1.4479	0.533967	0.274103	0.757793	up	no
MSTRG.10828	Solyc08g077680.3	Solyc08g077680.3.1	GO:0005576(extracellular region);GO:0005634(nucleus);GO:0005737(cytoplasm);GO:0005774(vacuolar membrane)	NA	NA	NA	protein NETWORKED 4A [Solanum lycopersicum]	NA	14.0667	8.74674	13.0853	15.2369	14.7256	15.2256	0.794428	-0.332012	0.165607	0.644318	down	no
MSTRG.10829	Solyc08g077560.3	Solyc08g077560.3.1;MSTRG.10829.1	GO:0004675(transmembrane receptor protein serine/threonine kinase activity);GO:0005524(ATP binding);GO:0005886(plasma membrane);GO:0006952(defense response);GO:0016301(kinase activity)	NA	NA	NA	probable serine/threonine-protein kinase PBL19 [Solanum lycopersicum]	NA	3.95095	1.03524	2.44109	3.05126	7.00551	1.66581	0.633588	-0.658383	0.332618	0.794371	down	no
MSTRG.1083	Solyc01g094000.3	Solyc01g094000.3.1	GO:0000932(P-body);GO:0003729(mRNA binding);GO:0005634(nucleus);GO:0006397(mRNA processing);GO:0016779(nucleotidyltransferase activity);GO:0046872(metal ion binding);GO:0050265(RNA uridylyltransferase activity);GO:0060964(regulation of gene silencing by miRNA);GO:0071076(RNA 3' uridylation);GO:1903705(positive regulation of production of siRNA involved in RNA interference)	NA	NA	NA	UTP:RNA uridylyltransferase 1 [Solanum lycopersicum]	NA	13.941	7.5624	11.9663	17.385	18.0095	15.7677	0.654188	-0.612224	0.00451537	0.119321	down	no
MSTRG.10837	Solyc08g077630.3	Solyc08g077630.3.1	GO:0004675(transmembrane receptor protein serine/threonine kinase activity);GO:0005524(ATP binding);GO:0005886(plasma membrane);GO:0006952(defense response);GO:0016301(kinase activity)	NA	NA	NA	probable serine/threonine-protein kinase PBL19 [Solanum lycopersicum]	NA	2.08722	1.56073	1.81611	0	3.22083	1.03739	1.28318	0.359724	0.766678	0.954524	up	no
MSTRG.10838	Solyc08g077710.3;Solyc08g077720.3	MSTRG.10838.1;Solyc08g077720.3.1;MSTRG.10838.2;Solyc08g077710.3.1	GO:0003735(structural constituent of ribosome);GO:0005737(cytoplasm);GO:0005829(cytosol);GO:0005840(ribosome);GO:0006412(translation);GO:0022625(cytosolic large ribosomal subunit);GO:0042254(ribosome biogenesis);GO:0046872(metal ion binding);GO:0046872(metal ion binding)	03010(Ribosome);03010(Ribosome)	K02921	NA	60s ribosomal protein l37a, partial [Nicotiana attenuata];60S ribosomal protein L37a [Sesamum indicum]	NA	115.098	115.189	139.436	110.624	122.066	115.095	1.06308	0.0882499	0.129961	0.581204	up	no
MSTRG.10839	Solyc08g077730.3	Solyc08g077730.3.1	GO:0005737(cytoplasm);GO:0008168(methyltransferase activity);GO:0016021(integral component of membrane);GO:0032259(methylation)	NA	NA	NA	uncharacterized protein LOC101251207 [Solanum lycopersicum]	NA	14.1585	7.10717	9.17858	12.2888	14.1649	10.4829	0.824227	-0.278886	0.553181	0.885412	down	no
MSTRG.1084	Solyc01g094010.3	Solyc01g094010.3.1	GO:0005634(nucleus);GO:0052689(carboxylic ester hydrolase activity)	NA	NA	NA	alpha/beta-hydrolases superfamily protein [Solanum lycopersicum]	NA	30.1565	22.9885	33.3257	26.4772	25.5533	35.3814	0.989234	-0.0156167	0.524708	0.878034	down	no
MSTRG.10840	Solyc08g077750.3	Solyc08g077750.3.1	GO:0000166(nucleotide binding);GO:0003723(RNA binding);GO:0004518(nuclease activity);GO:0005829(cytosol);GO:0008150(biological_process);GO:0009507(chloroplast);GO:0046872(metal ion binding)	NA	NA	NA	decapping nuclease DXO homolog, chloroplastic [Solanum lycopersicum]	NA	19.2659	12.2571	16.7546	17.3582	18.6752	13.6117	0.972453	-0.040299	0.520054	0.878034	down	no
MSTRG.10841	Solyc08g077770.3	Solyc08g077770.3.1	GO:0005509(calcium ion binding);GO:0005515(protein binding);GO:0005737(cytoplasm);GO:0005886(plasma membrane);GO:0006970(response to osmotic stress);GO:0009409(response to cold);GO:0009414(response to water deprivation);GO:0009651(response to salt stress);GO:0009738(abscisic acid-activated signaling pathway);GO:0009860(pollen tube growth);GO:0010118(stomatal movement);GO:0019722(calcium-mediated …	NA	NA	NA	calcineurin B-like 1 [Solanum lycopersicum]	NA	17.0461	9.60872	14.3689	15.3563	16.398	13.9911	0.896783	-0.157169	0.920821	0.987247	down	no
MSTRG.10842	Solyc08g077780.3	Solyc08g077780.3.1	GO:0004674(protein serine/threonine kinase activity);GO:0005634(nucleus);GO:0005737(cytoplasm);GO:0006468(protein phosphorylation);GO:0035556(intracellular signal transduction)	04016(MAPK signaling pathway - plant);04075(Plant hormone signal transduction)	K14498	EC:2.7.11.1	serine/threonine-protein kinase SAPK3 [Solanum lycopersicum]	NA	41.5584	22.7437	26.4459	40.6167	34.8762	22.8892	0.922404	-0.116529	0.905675	0.983243	down	no
MSTRG.10843	Solyc08g077790.3	Solyc08g077790.3.1	GO:0003755(peptidyl-prolyl cis-trans isomerase activity)	03420(Nucleotide excision repair)	K10848	EC:3.1.-.-	uncharacterized protein LOC101250144 [Solanum lycopersicum]	NA	16.159	7.42509	10.9643	17.6823	15.4748	11.5943	0.772005	-0.373318	0.364178	0.814552	down	no
MSTRG.10844	Solyc08g077827.1	Solyc08g077827.1.1	NA	NA	NA	NA		NA	1.60123	1.01544	1.32335	2.15283	1.73279	0.919092	0.820032	-0.286248	0.831819	0.966161	down	no
MSTRG.10845	Solyc08g077830.1	Solyc08g077830.1.1	GO:0008612(peptidyl-lysine modification to peptidyl-hypusine);GO:0019135(deoxyhypusine monooxygenase activity)	NA	NA	NA	deoxyhypusine hydroxylase-B [Solanum lycopersicum]	NA	16.0465	10.9171	14.8765	20.0109	23.9417	15.2163	0.70713	-0.499953	0.101896	0.527228	down	no
MSTRG.10846	Solyc08g077840.3	Solyc08g077840.3.1	GO:0000256(allantoin catabolic process);GO:0003700(DNA binding transcription factor activity);GO:0005783(endoplasmic reticulum);GO:0006145(purine nucleobase catabolic process);GO:0006355(regulation of transcription, DNA-templated);GO:0010136(ureide catabolic process);GO:0046872(metal ion binding);GO:0071522(ureidoglycine aminohydrolase activity)	00230(Purine metabolism)	K14977	EC:3.5.3.26	(S)-ureidoglycine aminohydrolase [Solanum lycopersicum]	NA	6.90409	4.73352	4.18321	7.2439	5.91143	4.96307	0.873191	-0.195631	0.928091	0.988129	down	no
MSTRG.10847	Solyc08g077880.3	Solyc08g077880.3.1	GO:0005515(protein binding);GO:0009507(chloroplast);GO:0009523(photosystem II);GO:0009535(chloroplast thylakoid membrane);GO:0009765(photosynthesis, light harvesting);GO:0015979(photosynthesis);GO:0016021(integral component of membrane);GO:0016168(chlorophyll binding);GO:0018298(protein-chromophore linkage);GO:0019899(enzyme binding);GO:0042651(thylakoid membrane);GO:0042802(identical protein bin…	NA	NA	NA	light-harvesting complex-like protein 3 isotype 2, chloroplastic [Solanum lycopersicum]	NA	310.623	486.8	415.266	267.678	235.79	256.298	1.59614	0.674583	0.00295809	0.0938632	up	no
MSTRG.10848	Solyc08g077890.3	Solyc08g077890.3.1	GO:0000302(response to reactive oxygen species);GO:0004252(serine-type endopeptidase activity);GO:0006508(proteolysis);GO:0009507(chloroplast);GO:0009532(plastid stroma);GO:0009536(plastid);GO:0009570(chloroplast stroma);GO:0009941(chloroplast envelope);GO:0010468(regulation of gene expression)	NA	NA	NA	ATP-dependent Clp protease proteolytic subunit-related protein 4, chloroplastic [Solanum lycopersicum]	NA	111.443	119.695	96.7415	102.523	93.8036	77.0372	1.19942	0.26234	0.0624919	0.423862	up	no
MSTRG.10849	Solyc08g077900.3	Solyc08g077900.3.1	GO:0005576(extracellular region);GO:0009826(unidimensional cell growth);GO:0009828(plant-type cell wall loosening);GO:0019953(sexual reproduction)	NA	NA	NA	expansin-like B1 [Solanum lycopersicum]	NA	6.05054	0.087428	1.10157	65.5672	14.4999	33.8061	0.0635755	-3.97538	0.0030365	0.0957352	down	no
MSTRG.1085	Solyc01g094020.3	Solyc01g094020.3.1	GO:0004674(protein serine/threonine kinase activity);GO:0005886(plasma membrane);GO:0006468(protein phosphorylation)	NA	NA	NA	receptor-like serine/threonine-protein kinase At2g45590 [Solanum lycopersicum]	NA	3.37746	6.83389	6.53295	3.37561	2.9926	4.65806	1.51858	0.602726	0.0497548	0.379197	up	no
MSTRG.10850	Solyc08g077910.3	Solyc08g077910.3.1	GO:0005576(extracellular region);GO:0009826(unidimensional cell growth);GO:0009828(plant-type cell wall loosening);GO:0019953(sexual reproduction)	00020(Citrate cycle (TCA cycle))	K00030	EC:1.1.1.41	expansin-like B1 [Solanum lycopersicum]	NA	0.014434	0.021886	0	0.097473	0	0.02296	0.301578	-1.72939	0.586889	0.901167	down	no
MSTRG.10851	Solyc08g077920.3;Solyc08g077930.3	MSTRG.10851.2;Solyc08g077930.3.1;Solyc08g077920.3.1	GO:0000287(magnesium ion binding);GO:0004449(isocitrate dehydrogenase (NAD+) activity);GO:0005524(ATP binding);GO:0005739(mitochondrion);GO:0006099(tricarboxylic acid cycle);GO:0006102(isocitrate metabolic process);GO:0008270(zinc ion binding);GO:0009507(chloroplast);GO:0051287(NAD binding);GO:0051287(NAD binding)	00020(Citrate cycle (TCA cycle));00020(Citrate cycle (TCA cycle))	K00030	EC:1.1.1.41	3-isopropylmalate dehydrogenase, chloroplastic [Solanum lycopersicum];3-isopropylmalate dehydrogenase, chloroplastic isoform X1 [Solanum lycopersicum]	NA	25.5475	17.9507	21.4127	20.4155	22.8571	16.1581	1.09221	0.127254	0.101093	0.524635	up	no
MSTRG.10852	Solyc08g077960.3	Solyc08g077960.3.1	GO:0000977(RNA polymerase II regulatory region sequence-specific DNA binding);GO:0001085(RNA polymerase II transcription factor binding);GO:0001228(transcriptional activator activity, RNA polymerase II transcription regulatory region sequence-specific DNA binding);GO:0003682(chromatin binding);GO:0005634(nucleus);GO:0005667(transcription factor complex);GO:0030154(cell differentiation)	NA	NA	NA	GATA transcription factor 26-like [Solanum lycopersicum]	NA	8.38798	5.8083	7.64916	8.4007	8.86742	5.87669	0.943859	-0.0833567	0.702153	0.935472	down	no
MSTRG.10854	Solyc08g077970.2;Solyc08g077955.1	Solyc08g077970.2.1;Solyc08g077955.1.1	GO:0003674(molecular_function);GO:0005575(cellular_component);GO:0008150(biological_process);GO:0008150(biological_process)	NA	NA	NA	PREDICTED: uncharacterized protein LOC102580797 [Solanum tuberosum];uncharacterized protein LOC101247950 [Solanum lycopersicum]	NA	4.51915	2.7397	4.49041	3.60604	4.08823	3.35901	1.06296	0.0880937	0.277738	0.7618	up	no
MSTRG.10855	Solyc08g077980.3	MSTRG.10855.1;Solyc08g077980.3.1	GO:0000038(very long-chain fatty acid metabolic process);GO:0005515(protein binding);GO:0005635(nuclear envelope);GO:0005737(cytoplasm);GO:0005783(endoplasmic reticulum);GO:0005789(endoplasmic reticulum membrane);GO:0005886(plasma membrane);GO:0006983(ER overload response);GO:0009414(response to water deprivation);GO:0016021(integral component of membrane);GO:0043066(negative regulation of apopto…	NA	NA	NA	Bax inhibitor [Solanum lycopersicum]	NA	51.3948	37.8535	47.1465	48.8861	49.2253	44.8698	0.953935	-0.0680375	0.43495	0.846256	down	no
MSTRG.10856	Solyc08g078000.3	Solyc08g078000.3.1	GO:0005198(structural molecule activity);GO:0005783(endoplasmic reticulum);GO:0005789(endoplasmic reticulum membrane);GO:0005886(plasma membrane);GO:0016021(integral component of membrane)	NA	NA	NA	vesicle-associated protein 2-1 [Solanum lycopersicum]	NA	7.73351	5.70915	10.236	11.9902	11.191	13.3921	0.647428	-0.627207	0.035391	0.328454	down	no
MSTRG.10857	Solyc08g078010.3	Solyc08g078010.3.1	GO:0003735(structural constituent of ribosome);GO:0005762(mitochondrial large ribosomal subunit)	03010(Ribosome)	K02884	NA	50S ribosomal protein L19-2, chloroplastic [Solanum lycopersicum]	NA	109.717	211.283	166.109	83.5698	66.9754	93.828	1.9933	0.995158	0.000835309	0.0473438	up	no
MSTRG.10858	Solyc08g078020.1	Solyc08g078020.1.1	NA	NA	NA	NA	proline-rich receptor-like protein kinase PERK2 [Solanum pennellii]	NA	640.364	842.925	869.264	472.429	535.009	658.6	1.41206	0.497806	0.0117505	0.193785	up	no
MSTRG.10859	Solyc08g078070.3	Solyc08g078070.3.1	GO:0000139(Golgi membrane);GO:0005789(endoplasmic reticulum membrane);GO:0006888(ER to Golgi vesicle-mediated transport)	NA	NA	NA	small GTP-binding protein [Solanum lycopersicum]	NA	25.0836	10.3841	25.971	20.2833	29.4165	21.3206	0.865085	-0.209086	0.743895	0.949137	down	no
MSTRG.1086	Solyc01g094030.3	MSTRG.1086.2;Solyc01g094030.3.1	GO:0005783(endoplasmic reticulum)	NA	NA	NA	putaive calcium-dependent lipid-binding protein [Solanum lycopersicum]	NA	16.9473	8.8815	20.1204	19.1961	21.531	19.7114	0.760263	-0.395429	0.228625	0.717693	down	no
MSTRG.10860	Solyc08g078090.1	Solyc08g078090.1.1	GO:0004806(triglyceride lipase activity);GO:0006629(lipid metabolic process);GO:0008970(phosphatidylcholine 1-acylhydrolase activity);GO:0009507(chloroplast);GO:0016042(lipid catabolic process);GO:0047714(galactolipase activity)	00564(Glycerophospholipid metabolism);00592(alpha-Linolenic acid metabolism)	K16818	EC:3.1.1.32	phospholipase A1-Ibeta2, chloroplastic-like [Solanum lycopersicum]	NA	8.25313	7.36303	14.9311	18.1435	12.4553	18.5906	0.621013	-0.687305	0.0802835	0.477076	down	no
MSTRG.10861	Solyc08g078130.3	Solyc08g078130.3.1;MSTRG.10861.2	GO:0003824(catalytic activity);GO:0004300(enoyl-CoA hydratase activity);GO:0005739(mitochondrion);GO:0006635(fatty acid beta-oxidation);GO:0008152(metabolic process)	00280(Valine, leucine and isoleucine degradation)	K05607	EC:4.2.1.18	crotonase/enoyl-coenzyme A (CoA) hydratase superfamily [Solanum lycopersicum]	NA	5.76025	6.60837	7.224	7.59907	6.69459	6.02617	0.964212	-0.0525782	0.591449	0.903312	down	no
MSTRG.10862	Solyc08g078140.3	Solyc08g078140.3.1	GO:0004843(thiol-dependent ubiquitin-specific protease activity);GO:0005737(cytoplasm);GO:0016579(protein deubiquitination)	NA	NA	NA	ubiquitin carboxyl-terminal hydrolase 3-like [Solanum lycopersicum]	NA	0.391759	0.173793	0.789969	0.611111	0.399617	0.795243	0.750577	-0.413927	0.661831	0.923097	down	no
MSTRG.10863	Solyc08g078160.3	Solyc08g078160.3.1	GO:0005576(extracellular region);GO:0019915(lipid storage);GO:0019953(sexual reproduction)	NA	NA	NA	oleosin 1-like [Solanum lycopersicum]	NA	0.048773	0	0	0	0	0.575728	0.0847154	-3.56123	0.350389	0.806559	down	no
MSTRG.10864	Solyc08g078150.1	Solyc08g078150.1.1	GO:0003723(RNA binding);GO:0004519(endonuclease activity);GO:0005739(mitochondrion);GO:0009451(RNA modification);GO:0009793(embryo development ending in seed dormancy)	NA	NA	NA	pentatricopeptide repeat-containing protein At1g79490, mitochondrial [Solanum lycopersicum]	NA	4.77439	3.19715	3.69776	4.52114	4.0625	3.30044	0.981928	-0.0263112	0.541217	0.879727	down	no
MSTRG.10865	Solyc08g078155.1	Solyc08g078155.1.1	GO:0005576(extracellular region);GO:0019915(lipid storage);GO:0019953(sexual reproduction)	NA	NA	NA	oleosin 1-like [Solanum lycopersicum]	NA	0	0.022279	0	0	0	0	74.2633	6.21458	0.596979	0.903848	up	no
MSTRG.10866	Solyc08g078190.1	Solyc08g078190.1.1	GO:0003677(DNA binding);GO:0003700(DNA binding transcription factor activity);GO:0005622(intracellular);GO:0005634(nucleus);GO:0006351(transcription, DNA-templated);GO:0006355(regulation of transcription, DNA-templated);GO:0006952(defense response);GO:0009409(response to cold);GO:0009873(ethylene-activated signaling pathway);GO:0010200(response to chitin);GO:0043565(sequence-specific DNA binding)…	NA	NA	NA	ethylene response factor B.13 [Solanum lycopersicum]	NA	1.1598	0.498695	11.612	0.608724	9.66308	5.2185	0.8567	-0.223138	0.881128	0.977976	down	no
MSTRG.10867	Solyc08g078210.3	Solyc08g078210.3.1	GO:0005829(cytosol);GO:0009611(response to wounding);GO:0016787(hydrolase activity);GO:0046872(metal ion binding)	NA	NA	NA	nudix hydrolase 8 [Solanum lycopersicum]	NA	22.0289	13.518	15.1784	28.119	23.8855	24.6999	0.661309	-0.596603	0.0260417	0.286591	down	no
MSTRG.10868	Solyc08g078203.1	MSTRG.10868.1;Solyc08g078203.1.1	GO:0003674(molecular_function);GO:0005737(cytoplasm);GO:0008150(biological_process)	NA	NA	NA	deSI-like protein At4g17486 isoform X2 [Solanum lycopersicum]	NA	28.2749	15.0387	18.9482	26.0865	36.49	26.1056	0.702078	-0.510297	0.122035	0.566943	down	no
MSTRG.10869	Solyc08g078207.1;Solyc08g078230.3	Solyc08g078207.1.1;MSTRG.10869.3;Solyc08g078230.3.1;MSTRG.10869.2	GO:0005634(nucleus);GO:0008150(biological_process)	04141(Protein processing in endoplasmic reticulum);04120(Ubiquitin mediated proteolysis)	K03347	NA	putative RING-H2 finger protein ATL21A [Solanum lycopersicum];uncharacterized protein LOC101264658 [Solanum lycopersicum]	NA	13.6711	8.35679	10.43	13.6407	15.9194	10.1792	0.81677	-0.291999	0.521634	0.878034	down	no
MSTRG.1087	Solyc01g094040.3	Solyc01g094040.3.1	GO:0046658(anchored component of plasma membrane)	00630(Glyoxylate and dicarboxylate metabolism);00260(Glycine, serine and threonine metabolism)	K15893	NA	cucumber peeling cupredoxin [Solanum lycopersicum]	NA	11.3096	8.68372	11.601	9.7764	17.2229	8.1264	0.899463	-0.152864	0.956118	0.991423	down	no
MSTRG.10870	Solyc08g078240.3	Solyc08g078240.3.1;MSTRG.10870.2	GO:0006351(transcription, DNA-templated);GO:0006355(regulation of transcription, DNA-templated);GO:0009631(cold acclimation);GO:0010150(leaf senescence);GO:0016592(mediator complex);GO:0042542(response to hydrogen peroxide);GO:0048364(root development)	00900(Terpenoid backbone biosynthesis)	K11778	EC:2.5.1.87	mediator of RNA polymerase II transcription subunit 32 [Solanum lycopersicum]	NA	35.4572	17.6217	24.7038	31.5793	34.1741	22.99	0.876491	-0.190189	0.828516	0.966148	down	no
MSTRG.10871	Solyc08g078250.3	Solyc08g078250.3.1;MSTRG.10871.2	GO:0005764(lysosome);GO:0016790(thiolester hydrolase activity);GO:0043231(intracellular membrane-bounded organelle)	00062(Fatty acid elongation)	K01074	EC:3.1.2.22	palmitoyl-protein thioesterase 1 isoform X1 [Solanum lycopersicum]	NA	33.9591	22.3225	26.3122	30.7094	33.5429	24.3446	0.932243	-0.101222	0.754697	0.952206	down	no
MSTRG.10872	Solyc08g078270.3	Solyc08g078270.3.1	GO:0004439(phosphatidylinositol-4,5-bisphosphate 5-phosphatase activity)	NA	NA	NA	putative dual specificity protein phosphatase DSP8 [Solanum lycopersicum]	NA	20.8333	13.394	16.5391	23.6364	27.1169	20.8373	0.709122	-0.495895	0.0454881	0.363301	down	no
MSTRG.10873	Solyc08g078300.3	Solyc08g078300.3.1	GO:0003677(DNA binding);GO:0003700(DNA binding transcription factor activity);GO:0005515(protein binding);GO:0005634(nucleus);GO:0006351(transcription, DNA-templated);GO:0006355(regulation of transcription, DNA-templated);GO:0008283(cell proliferation);GO:0009585(red, far-red light phototransduction);GO:0009641(shade avoidance);GO:0009733(response to auxin);GO:0009735(response to cytokinin);GO:00…	NA	NA	NA	homeobox-leucine zipper protein HB2-like [Solanum lycopersicum]	NA	8.2542	4.6048	11.0862	8.21952	8.0197	11.3508	0.867892	-0.204412	0.763495	0.953742	down	no
MSTRG.10874	Solyc08g078310.3	Solyc08g078310.3.1	GO:0003674(molecular_function);GO:0005634(nucleus);GO:0008150(biological_process)	NA	NA	NA	uncharacterized protein LOC101263341 isoform X1 [Solanum lycopersicum]	NA	5.9439	3.73048	5.92446	4.8317	6.36339	4.60021	0.987561	-0.0180575	0.54731	0.881616	down	no
MSTRG.10875	Solyc08g078320.3	Solyc08g078320.3.1	GO:0004842(ubiquitin-protein transferase activity);GO:0005737(cytoplasm);GO:0009966(regulation of signal transduction)	NA	NA	NA	E3 ubiquitin-protein ligase HOS1 isoform X2 [Solanum lycopersicum]	NA	6.64423	4.05109	5.71833	6.121	6.69678	6.04267	0.870269	-0.200467	0.694406	0.934004	down	no
MSTRG.10876	Solyc08g078340.3	Solyc08g078340.3.1	GO:0009723(response to ethylene)	NA	NA	NA	transcription factor KUA1 isoform X1 [Solanum lycopersicum]	NA	15.1236	7.94372	10.2513	15.8932	18.1671	15.2788	0.675297	-0.566405	0.0387429	0.342016	down	no
MSTRG.10877	Solyc08g078390.3	Solyc08g078390.3.1	GO:0000062(fatty-acyl-CoA binding);GO:0003995(acyl-CoA dehydrogenase activity);GO:0005777(peroxisome);GO:0009055(electron transfer activity);GO:0033539(fatty acid beta-oxidation using acyl-CoA dehydrogenase);GO:0050660(flavin adenine dinucleotide binding);GO:0052890(oxidoreductase activity, acting on the CH-CH group of donors, with a flavin as acceptor);GO:0055088(lipid homeostasis)	00071(Fatty acid degradation);00592(alpha-Linolenic acid metabolism);01040(Biosynthesis of unsaturated fatty acids);04146(Peroxisome)	K00232	EC:1.3.3.6	peroxisomal acyl-CoA oxidase 1A [Solanum lycopersicum]	NA	26.3822	15.7682	24.148	26.1624	24.7116	24.6211	0.87818	-0.187411	0.736805	0.947425	down	no
MSTRG.10878	Solyc08g078430.3	Solyc08g078430.3.1	GO:0000398(mRNA splicing, via spliceosome);GO:0005687(U4 snRNP);GO:0005690(U4atac snRNP);GO:0071011(precatalytic spliceosome);GO:0097526(spliceosomal tri-snRNP complex)	03040(Spliceosome)	K12844	NA	U4/U6 small nuclear ribonucleoprotein Prp31 [Solanum lycopersicum]	NA	22.0559	13.2054	18.9915	20.334	20.6335	16.7612	0.939791	-0.0895875	0.728032	0.9438	down	no
MSTRG.10879	Solyc08g078480.3	MSTRG.10879.1;Solyc08g078480.3.1	GO:0003674(molecular_function);GO:0005794(Golgi apparatus);GO:0008150(biological_process)	NA	NA	NA	uncharacterized protein LOC107027941 isoform X1 [Solanum pennellii]	NA	6.8439	6.50522	5.62109	4.76903	4.78275	6.15773	1.20756	0.272098	0.132334	0.586712	up	no
MSTRG.1088	Solyc01g094070.3	Solyc01g094070.3.1	GO:0005515(protein binding);GO:0009718(anthocyanin-containing compound biosynthetic process);GO:0042406(extrinsic component of endoplasmic reticulum membrane);GO:0045552(dihydrokaempferol 4-reductase activity);GO:0047890(flavanone 4-reductase activity);GO:0050662(coenzyme binding);GO:0055114(oxidation-reduction process)	00943(Isoflavonoid biosynthesis)	K13265	EC:1.1.1.348	vestitone reductase [Solanum lycopersicum]	NA	0.838341	2.68642	4.04211	0.849084	0.823387	2.95175	1.63636	0.710486	0.224549	0.715839	up	no
MSTRG.10880	Solyc08g078510.3	Solyc08g078510.3.1	GO:0003674(molecular_function);GO:0005737(cytoplasm);GO:0009793(embryo development ending in seed dormancy);GO:0009845(seed germination);GO:0010029(regulation of seed germination);GO:0098755(maintenance of seed dormancy by absisic acid)	04141(Protein processing in endoplasmic reticulum);04120(Ubiquitin mediated proteolysis);03420(Nucleotide excision repair)	K03868	EC:2.3.2.32	GEM-like protein 5 [Solanum lycopersicum]	NA	3.22926	2.02409	5.85578	4.40108	8.6191	6.62896	0.565375	-0.82272	0.0838514	0.485067	down	no
MSTRG.10881	Solyc08g078530.3	MSTRG.10881.1;Solyc08g078530.3.1;MSTRG.10881.2	GO:0005634(nucleus);GO:0009506(plasmodesma)	NA	NA	NA	uncharacterized protein LOC101252108 isoform X1 [Solanum lycopersicum]	NA	12.2114	6.88673	8.88235	12.3817	12.6401	11.0794	0.775057	-0.367626	0.197657	0.686372	down	no
MSTRG.10882	Solyc08g078540.3	Solyc08g078540.3.1	GO:0005768(endosome);GO:0005794(Golgi apparatus);GO:0005802(trans-Golgi network);GO:0006004(fucose metabolic process);GO:0006486(protein glycosylation);GO:0016021(integral component of membrane);GO:0016757(transferase activity, transferring glycosyl groups)	NA	NA	NA	O-fucosyltransferase 29-like isoform X1 [Solanum lycopersicum]	NA	3.02679	1.85248	2.97022	2.8011	2.73101	2.84589	0.936916	-0.0940091	0.774458	0.956366	down	no
MSTRG.10883	Solyc08g078560.3	Solyc08g078560.3.1;MSTRG.10883.3;MSTRG.10883.2	GO:0003674(molecular_function);GO:0005739(mitochondrion);GO:0008150(biological_process)	NA	NA	NA	putative pentatricopeptide repeat-containing protein At5g47460 [Solanum lycopersicum]	NA	4.07392	1.35283	2.31316	2.7992	1.7871	2.51075	1.09058	0.125098	0.550994	0.883906	up	no
MSTRG.10884	Solyc08g078570.2	Solyc08g078570.2.1	GO:0003674(molecular_function);GO:0005739(mitochondrion);GO:0008150(biological_process)	NA	NA	NA	putative pentatricopeptide repeat-containing protein At5g47460 [Solanum lycopersicum]	NA	0	0	0.25545	0.147573	0.083265	0	1.10662	0.14616	0.950395	0.990669	up	no
MSTRG.10885	Solyc08g078600.3	Solyc08g078600.3.1	GO:0001056(RNA polymerase III activity);GO:0005666(DNA-directed RNA polymerase III complex)	00230(Purine metabolism);00240(Pyrimidine metabolism);03020(RNA polymerase)	K14721	NA	DNA-directed RNA polymerase III subunit RPC5-like [Solanum lycopersicum]	NA	5.39248	2.80894	4.44775	4.90186	5.33486	4.98448	0.831023	-0.26704	0.495873	0.868985	down	no
MSTRG.10886	Solyc08g078610.3	Solyc08g078610.3.1;MSTRG.10886.2	GO:0003676(nucleic acid binding);GO:0005634(nucleus);GO:0008150(biological_process);GO:0008270(zinc ion binding)	NA	NA	NA	uncharacterized protein LOC101256403 isoform X1 [Solanum lycopersicum]	NA	18.9647	12.3382	16.1035	20.4686	22.9005	17.1298	0.783591	-0.351827	0.226262	0.716086	down	no
MSTRG.10887	Solyc08g078630.3	Solyc08g078630.3.1	GO:0003674(molecular_function);GO:0008150(biological_process);GO:0016021(integral component of membrane)	NA	NA	NA	uncharacterized protein LOC101256111 [Solanum lycopersicum]	NA	7.10616	4.15365	6.95643	6.20481	5.92366	6.12406	0.998012	-0.00287077	0.511471	0.87659	down	no
MSTRG.10888	Solyc08g078660.3	Solyc08g078660.3.1	GO:0005515(protein binding);GO:0006457(protein folding);GO:0009507(chloroplast);GO:0009536(plastid);GO:0009644(response to high light intensity);GO:0010228(vegetative to reproductive phase transition of meristem);GO:0016021(integral component of membrane);GO:0055122(response to very low light intensity stimulus)	NA	NA	NA	chaperone protein dnaJ 13 isoform X2 [Solanum lycopersicum]	NA	8.14537	4.95033	6.22481	6.72159	7.01465	4.96973	1.03285	0.0466354	0.337647	0.798454	up	no
MSTRG.10889	Solyc08g078670.2	MSTRG.10889.1;Solyc08g078670.2.1	GO:0004190(aspartic-type endopeptidase activity);GO:0006508(proteolysis);GO:0030163(protein catabolic process)	NA	NA	NA	probable aspartyl protease At4g16563 [Solanum lycopersicum]	NA	52.4992	23.2551	26.0056	51.5036	51.0383	31.6541	0.758293	-0.399173	0.412915	0.841914	down	no
MSTRG.1089	Solyc01g094080.3	MSTRG.1089.2;Solyc01g094080.3.1	GO:0004497(monooxygenase activity);GO:0005506(iron ion binding);GO:0005783(endoplasmic reticulum);GO:0016021(integral component of membrane);GO:0016705(oxidoreductase activity, acting on paired donors, with incorporation or reduction of molecular oxygen);GO:0019825(oxygen binding);GO:0020037(heme binding);GO:0055114(oxidation-reduction process)	00071(Fatty acid degradation);00073(Cutin, suberine and wax biosynthesis)	K20495	EC:1.14.14.80	cytochrome P450 704C1-like isoform X1 [Solanum lycopersicum]	NA	28.6215	27.5325	24.1567	27.1766	22.56	19.9628	1.15224	0.204446	0.0920809	0.504143	up	no
MSTRG.10890	Solyc08g078757.1	Solyc08g078757.1.1	GO:0003674(molecular_function);GO:0005739(mitochondrion);GO:0008150(biological_process);GO:0016021(integral component of membrane)	NA	NA	NA	uncharacterized protein LOC101253408 [Solanum lycopersicum]	NA	0.961603	0	0.694587	1.24722	2.07912	0.543354	0.427989	-1.22435	0.336011	0.797185	down	no
MSTRG.10891	Solyc08g078760.1	MSTRG.10891.1;Solyc08g078760.1.1	GO:0003674(molecular_function);GO:0010286(heat acclimation);GO:0016021(integral component of membrane)	NA	NA	NA	uncharacterized protein LOC101253408 [Solanum lycopersicum]	NA	3.39422	1.23221	1.43919	4.78824	6.66256	3.78322	0.398163	-1.32857	0.00244764	0.0853298	down	no
MSTRG.10892	Solyc08g078720.3	Solyc08g078720.3.1	GO:0006970(response to osmotic stress);GO:0009408(response to heat)	04141(Protein processing in endoplasmic reticulum)	K13993	NA	14.7 kDa heat shock protein [Solanum lycopersicum]	NA	16.0265	8.63487	12.7102	14.0938	12.5996	10.5556	1.00329	0.00474199	0.488208	0.865958	up	no
MSTRG.10893	Solyc08g078730.3	Solyc08g078730.3.1	GO:0005737(cytoplasm);GO:0030001(metal ion transport);GO:0046914(transition metal ion binding);GO:0046916(cellular transition metal ion homeostasis)	NA	NA	NA	uncharacterized protein LOC101254018 isoform X2 [Solanum lycopersicum]	NA	0	0	0	0	0.106421	0.128242	0.00127843	-9.61141	0.217178	0.70854	down	no
MSTRG.10894	Solyc08g078750.3;Solyc08g078753.1	MSTRG.10894.4;MSTRG.10894.2;MSTRG.10894.3;Solyc08g078753.1.1	GO:0004004(ATP-dependent RNA helicase activity);GO:0010501(RNA secondary structure unwinding)	NA	NA	NA	uncharacterized protein LOC101253709 isoform X1 [Solanum lycopersicum]	NA	14.4229	6.63515	8.92268	12.0368	14.8662	8.62948	0.843756	-0.245103	0.706725	0.936956	down	no
MSTRG.10895	Solyc08g078800.1	Solyc08g078800.1.1	GO:0003700(DNA binding transcription factor activity);GO:0005634(nucleus);GO:0006355(regulation of transcription, DNA-templated);GO:0030154(cell differentiation);GO:0043565(sequence-specific DNA binding)	04075(Plant hormone signal transduction)	K14494	NA	GRAS transcriptional regulator HAM [Solanum lycopersicum]	NA	11.3324	8.82609	11.6599	11.2827	9.71775	9.69034	1.03674	0.0520521	0.184957	0.670778	up	no
MSTRG.10896	Solyc08g078780.2	MSTRG.10896.1	NA	NA	NA	NA		NA	5.52089	5.4566	4.06534	4.21687	5.05684	2.92119	1.23353	0.302799	0.0996738	0.521907	up	no
MSTRG.10897	Solyc08g078785.1	Solyc08g078785.1.1	NA	NA	NA	NA		NA	1.36687	2.01595	0.809004	1.36163	1.2595	0.444847	1.3672	0.451229	0.359935	0.811516	up	no
MSTRG.10898	Solyc08g078790.1	Solyc08g078790.1.1	GO:0003674(molecular_function);GO:0008150(biological_process)	NA	NA	NA	uncharacterized protein LOC109120966 [Solanum lycopersicum]	NA	25.3868	28.4501	15.9297	14.2127	12.9144	6.95774	2.04685	1.0334	0.0067081	0.146232	up	no
MSTRG.10899	Solyc08g078820.3	Solyc08g078820.3.1	GO:0006995(cellular response to nitrogen starvation)	04136(Autophagy - other eukaryotes)	K08341	NA	autophagy 8f [Solanum lycopersicum]	NA	44.1953	23.9233	28.2728	40.2563	38.7966	27.9428	0.90089	-0.150577	0.988603	0.997972	down	no
MSTRG.109	Solyc00g094540.1	Solyc00g094540.1.1	NA	NA	NA	NA	hypothetical protein NitaMp149 [Nicotiana tabacum]	NA	0.110086	0.042143	0	0.148761	0.139181	1.0396	0.114669	-3.12445	0.132509	0.586931	down	no
MSTRG.1090	Solyc01g094085.1	Solyc01g094085.1.1	GO:0004497(monooxygenase activity);GO:0005506(iron ion binding);GO:0005783(endoplasmic reticulum);GO:0016021(integral component of membrane);GO:0016705(oxidoreductase activity, acting on paired donors, with incorporation or reduction of molecular oxygen);GO:0019825(oxygen binding);GO:0020037(heme binding);GO:0055114(oxidation-reduction process)	00071(Fatty acid degradation);00073(Cutin, suberine and wax biosynthesis)	K20495	EC:1.14.14.80	cytochrome P450 704C1-like isoform X1 [Solanum lycopersicum]	NA	5.29329	5.16239	4.22061	5.03205	3.2895	3.15899	1.27836	0.354298	0.105289	0.533586	up	no
MSTRG.10900	Solyc08g078840.3	Solyc08g078840.3.1	NA	NA	NA	NA	uncharacterized protein LOC101252313 [Solanum lycopersicum]	NA	1.35524	2.73769	2.58436	5.91501	2.1837	4.93881	0.512159	-0.965335	0.162899	0.63924	down	no
MSTRG.10901	Solyc08g078860.3	MSTRG.10901.1;Solyc08g078860.3.1	GO:0003674(molecular_function);GO:0005747(mitochondrial respiratory chain complex I);GO:0016021(integral component of membrane);GO:0055114(oxidation-reduction process)	NA	NA	NA	hypothetical protein COLO4_37193 [Corchorus olitorius]	NA	71.7812	46.7697	68.3971	59.8987	66.7862	57.1273	1.01706	0.0244045	0.171573	0.65129	up	no
MSTRG.10902	Solyc08g078870.2	MSTRG.10902.1	NA	NA	NA	NA		NA	161.902	61.8128	92.9457	209.196	237.989	186.78	0.499492	-1.00147	0.00158863	0.0693234	down	no
MSTRG.10903	Solyc08g078890.2;Solyc08g078940.1	Solyc08g078890.2.1;Solyc08g078940.1.1	GO:0006869(lipid transport);GO:0008289(lipid binding);GO:0005576(extracellular region);GO:0008289(lipid binding)	NA	NA	NA	36.4 kDa proline-rich protein [Solanum lycopersicum];14 kDa proline-rich protein DC2.15 [Solanum lycopersicum]	NA	0.0802475	2.02941	1.45198	0.115369	0.0429462	2.47411	1.35299	0.436147	0.623922	0.913305	up	no
MSTRG.10904	Solyc08g078900.1	Solyc08g078900.1.1	GO:0005576(extracellular region);GO:0005783(endoplasmic reticulum);GO:0006869(lipid transport);GO:0008289(lipid binding);GO:0009506(plasmodesma)	NA	NA	NA	arachidonic acid-induced DEA1 precursor [Solanum lycopersicum]	NA	188.659	269.359	203.261	123.447	140.975	94.4919	1.84244	0.881619	0.000384337	0.0288897	up	no
MSTRG.10906	Solyc08g078920.2	Solyc08g078920.2.1	GO:0006869(lipid transport);GO:0008289(lipid binding)	NA	NA	NA	14 kDa proline-rich protein DC2.15-like [Solanum lycopersicum]	NA	0.064757	0	0.082384	0	3.09463	0	0.0475473	-4.39449	0.113925	0.550226	down	no
MSTRG.10908	Solyc08g078950.3	Solyc08g078950.3.1	GO:0005215(transporter activity);GO:0005515(protein binding);GO:0005886(plasma membrane);GO:0006857(oligopeptide transport);GO:0009414(response to water deprivation);GO:0009635(response to herbicide);GO:0009734(auxin-activated signaling pathway);GO:0010167(response to nitrate);GO:0015112(nitrate transmembrane transporter activity);GO:0015293(symporter activity);GO:0015706(nitrate transport);GO:00…	NA	NA	NA	protein NRT1/ PTR FAMILY 6.3 [Solanum lycopersicum]	NA	20.4748	9.09741	10.2757	12.1291	9.2116	5.4293	1.48853	0.573885	0.0564415	0.402085	up	no
MSTRG.10909	Solyc08g078960.3	Solyc08g078960.3.1	GO:0005634(nucleus);GO:0006869(lipid transport);GO:0007165(signal transduction);GO:0008142(oxysterol binding);GO:0008202(steroid metabolic process);GO:0008289(lipid binding);GO:0035091(phosphatidylinositol binding)	NA	NA	NA	oxysterol-binding protein-related protein 2A isoform X1 [Solanum lycopersicum]	NA	7.60747	4.75486	9.76586	5.69514	6.19718	8.50538	1.08484	0.117479	0.366254	0.815917	up	no
MSTRG.1091	Solyc01g094140.3	Solyc01g094140.3.1	GO:0004497(monooxygenase activity);GO:0005506(iron ion binding);GO:0005783(endoplasmic reticulum);GO:0016021(integral component of membrane);GO:0016705(oxidoreductase activity, acting on paired donors, with incorporation or reduction of molecular oxygen);GO:0019825(oxygen binding);GO:0020037(heme binding);GO:0055114(oxidation-reduction process)	00071(Fatty acid degradation);00073(Cutin, suberine and wax biosynthesis)	K20495	EC:1.14.14.80	cytochrome P450 704C1-like isoform X2 [Solanum pennellii]	NA	3.15282	0.704824	1.78117	1.45783	0.568729	0.279293	2.44544	1.2901	0.044395	0.360407	up	no
MSTRG.10910	Solyc08g078990.2	Solyc08g078990.2.1	GO:0016021(integral component of membrane);GO:0016787(hydrolase activity)	NA	NA	NA	probable lipid phosphate phosphatase beta [Solanum lycopersicum]	NA	6.95953	3.27159	6.25788	3.99832	5.98041	3.91541	1.18676	0.247027	0.237826	0.727633	up	no
MSTRG.10911	Solyc08g078980.1	Solyc08g078980.1.1	NA	NA	NA	NA		NA	0	0	0	0	0	0	1	0	1	1	no	no
MSTRG.10912	Solyc08g079005.1	Solyc08g079005.1.1;MSTRG.10912.3	GO:0005634(nucleus);GO:0008150(biological_process)	NA	NA	NA	uncharacterized protein LOC101248807 [Solanum lycopersicum]	NA	0.865873	13.3766	11.2556	8.71662	7.31644	10.3731	0.965616	-0.0504787	0.769175	0.955423	down	no
MSTRG.10914	Solyc08g079020.3	Solyc08g079020.3.1	GO:0003999(adenine phosphoribosyltransferase activity);GO:0005737(cytoplasm);GO:0005829(cytosol);GO:0006166(purine ribonucleoside salvage);GO:0006168(adenine salvage);GO:0009116(nucleoside metabolic process);GO:0016740(transferase activity);GO:0044209(AMP salvage)	00230(Purine metabolism)	K00759	EC:2.4.2.7	adenine phosphoribosyltransferase 4 [Solanum lycopersicum]	NA	22.6769	20.8975	22.0545	13.5543	16.1692	13.2549	1.52703	0.610724	6.42036e-05	0.00768418	up	no
MSTRG.10915	Solyc08g079040.1	Solyc08g079040.1.1	GO:0000139(Golgi membrane);GO:0003824(catalytic activity);GO:0006486(protein glycosylation);GO:0016020(membrane);GO:0016021(integral component of membrane);GO:0016757(transferase activity, transferring glycosyl groups)	NA	NA	NA	probable xyloglucan galactosyltransferase GT19 [Solanum lycopersicum]	NA	9.12669	9.18084	10.3766	7.88383	7.8102	9.89674	1.12088	0.16463	0.146663	0.613397	up	no
MSTRG.10916	Solyc08g079060.3	Solyc08g079060.3.1;MSTRG.10916.2	GO:0004805(trehalose-phosphatase activity);GO:0005737(cytoplasm);GO:0005992(trehalose biosynthetic process)	00500(Starch and sucrose metabolism)	K01087	EC:3.1.3.12	Transaldolase [Corchorus capsularis]	NA	17.2349	16.0735	19.5034	18.6399	17.5358	19.9455	0.941031	-0.0876857	0.62931	0.915268	down	no
MSTRG.10917	Solyc08g079090.3	MSTRG.10917.1;Solyc08g079090.3.1	GO:0005507(copper ion binding);GO:0009505(plant-type cell wall);GO:0009506(plasmodesma);GO:0016722(oxidoreductase activity, oxidizing metal ions);GO:0046658(anchored component of plasma membrane)	NA	NA	NA	monocopper oxidase-like protein SKU5 [Solanum lycopersicum]	NA	5.61844	12.7492	17.8635	3.89469	3.85133	12.4769	1.79159	0.841241	0.079745	0.475722	up	no
MSTRG.10918	Solyc08g079100.3	Solyc08g079100.3.1;MSTRG.10918.1	GO:0003677(DNA binding);GO:0003700(DNA binding transcription factor activity);GO:0005515(protein binding);GO:0005634(nucleus);GO:0007275(multicellular organism development);GO:0009909(regulation of flower development);GO:0009933(meristem structural organization);GO:0009944(polarity specification of adaxial/abaxial axis);GO:0010093(specification of floral organ identity);GO:0010154(fruit developme…	NA	NA	NA	axial regulator YABBY1b [Solanum lycopersicum]	NA	17.7496	9.28764	11.6463	15.5211	16.7456	8.62944	0.945898	-0.0802441	0.827136	0.965963	down	no
MSTRG.10919	Solyc08g079110.3	MSTRG.10919.1;Solyc08g079110.3.1	GO:0003674(molecular_function);GO:0005576(extracellular region);GO:0008150(biological_process);GO:0009507(chloroplast);GO:0009534(chloroplast thylakoid);GO:0009535(chloroplast thylakoid membrane);GO:0009543(chloroplast thylakoid lumen);GO:0009579(thylakoid)	NA	NA	NA	thylakoid lumenal protein TL20.3, chloroplastic isoform X1 [Solanum lycopersicum]	NA	71.0355	97.1264	69.2214	57.3332	52.004	47.4994	1.51357	0.597956	0.00596665	0.137355	up	no
MSTRG.1092	Solyc01g094150.3	MSTRG.1092.3;MSTRG.1092.2;Solyc01g094150.3.1	GO:0005634(nucleus);GO:0008568(microtubule-severing ATPase activity);GO:0031122(cytoplasmic microtubule organization)	NA	NA	NA	spastin isoform X1 [Solanum lycopersicum]	NA	12.4503	7.91296	9.70587	11.0179	13.5588	9.37646	0.885606	-0.175264	0.927272	0.9878	down	no
MSTRG.10920	Solyc08g079150.1	Solyc08g079150.1.1	GO:0003674(molecular_function);GO:0005739(mitochondrion);GO:0009733(response to auxin)	04075(Plant hormone signal transduction)	K14488	NA	auxin-responsive protein SAUR36-like [Solanum lycopersicum]	NA	2.87233	5.37348	7.82385	2.38525	2.63853	4.66493	1.6586	0.729963	0.0900298	0.50083	up	no
MSTRG.10921	Solyc08g079170.3	Solyc08g079170.3.1	GO:0005634(nucleus);GO:0005737(cytoplasm);GO:0005829(cytosol);GO:0005886(plasma membrane);GO:0046686(response to cadmium ion)	NA	NA	NA	hsp70-Hsp90 organizing protein 2 [Solanum lycopersicum]	NA	48.2564	36.8949	50.4121	44.222	51.5258	51.1317	0.922957	-0.115665	0.755756	0.952384	down	no
MSTRG.10922	Solyc08g079180.3	Solyc08g079180.3.1	GO:0003746(translation elongation factor activity);GO:0003924(GTPase activity);GO:0005622(intracellular);GO:0032790(ribosome disassembly)	NA	NA	NA	elongation factor G, chloroplastic [Solanum lycopersicum]	NA	230.459	240.783	182.471	191.171	137.759	105.405	1.50509	0.589851	0.00943862	0.171868	up	no
MSTRG.10923	Solyc08g079200.1	Solyc08g079200.1.1	GO:0005576(extracellular region);GO:0005618(cell wall);GO:0006869(lipid transport);GO:0008289(lipid binding)	NA	NA	NA	14 kDa proline-rich protein DC2.15-like [Solanum lycopersicum]	NA	5.17862	7.52858	7.38401	0.979359	0.355542	15.5609	1.18913	0.249901	0.705255	0.936522	up	no
MSTRG.10924	Solyc08g079230.1	Solyc08g079230.1.1	GO:0005576(extracellular region);GO:0005783(endoplasmic reticulum);GO:0006869(lipid transport);GO:0008289(lipid binding);GO:0009506(plasmodesma)	NA	NA	NA	14 kDa proline-rich protein DC2.15-like [Solanum lycopersicum]	NA	1.98323	0.226624	0.156434	0	7.40544	0	0.319534	-1.64596	0.473069	0.856979	down	no
MSTRG.10925	Solyc08g079240.3;Solyc08g079235.1	MSTRG.10925.1;Solyc08g079240.3.1;Solyc08g079235.1.1	GO:0008150(biological_process);GO:0009507(chloroplast);GO:0009570(chloroplast stroma);GO:0016740(transferase activity);GO:0004857(enzyme inhibitor activity)	00040(Pentose and glucuronate interconversions)	K01051	EC:3.1.1.11	uncharacterized protein LOC101243917 [Solanum lycopersicum];21 kDa protein-like [Solanum lycopersicum]	NA	131.027	167.812	127.801	115.452	92.9886	77.5769	1.49166	0.576915	0.00712613	0.1494	up	no
MSTRG.10926	Solyc08g079255.1	Solyc08g079255.1.1	GO:0006869(lipid transport);GO:0008289(lipid binding);GO:0031225(anchored component of membrane)	NA	NA	NA	lipid transfer-like protein VAS isoform X3 [Solanum lycopersicum]	NA	11.6885	11.4608	24.1188	15.1903	13.2375	22.1023	0.935443	-0.0962783	0.905919	0.983243	down	no
MSTRG.10927	Solyc08g079260.3	Solyc08g079260.3.1	GO:0005737(cytoplasm);GO:0005829(cytosol);GO:0046686(response to cadmium ion);GO:0046983(protein dimerization activity)	NA	NA	NA	FAM10 family protein At4g22670 isoform X1 [Solanum lycopersicum]	NA	57.6758	35.5605	56.0022	53.7318	53.0004	52.196	0.939031	-0.0907556	0.706382	0.936883	down	no
MSTRG.10928	Solyc08g079280.3	Solyc08g079280.3.1	GO:0016020(membrane);GO:0016709(oxidoreductase activity, acting on paired donors, with incorporation or reduction of molecular oxygen, NAD(P)H as one donor, and incorporation of one atom of oxygen);GO:0044550(secondary metabolite biosynthetic process)	NA	NA	NA	flavonoid 3'-monooxygenase [Solanum lycopersicum]	NA	39.6247	47.7707	40.3342	43.4821	40.2283	42.9884	1.00814	0.0116896	0.385962	0.825959	up	no
MSTRG.10929	Solyc08g079285.1	Solyc08g079285.1.1	GO:0016020(membrane);GO:0016709(oxidoreductase activity, acting on paired donors, with incorporation or reduction of molecular oxygen, NAD(P)H as one donor, and incorporation of one atom of oxygen);GO:0044550(secondary metabolite biosynthetic process)	NA	NA	NA	PREDICTED: geraniol 8-hydroxylase-like [Solanum tuberosum]	NA	0.020417	0.018094	0.104201	0.052626	0.130825	0.194843	0.377252	-1.4064	0.300402	0.780115	down	no
MSTRG.1093	Solyc01g094180.3	Solyc01g094180.3.1	NA	NA	NA	NA	uncharacterized protein LOC107012086 [Solanum pennellii]	NA	0.399323	0	0.672956	1.29092	0.398135	1.02371	0.395272	-1.33908	0.309861	0.78751	down	no
MSTRG.10930	Solyc08g079317.1;Solyc08g079310.3	MSTRG.10930.1;Solyc08g079310.3.1	GO:0016020(membrane);GO:0016709(oxidoreductase activity, acting on paired donors, with incorporation or reduction of molecular oxygen, NAD(P)H as one donor, and incorporation of one atom of oxygen);GO:0044550(secondary metabolite biosynthetic process)	NA	NA	NA	geraniol 8-hydroxylase-like [Solanum pennellii]	NA	5.9594	3.64628	5.25859	8.38273	6.70634	3.25647	0.810239	-0.303581	0.658908	0.92238	down	no
MSTRG.10931	Solyc08g079420.3	Solyc08g079420.3.1	GO:0016020(membrane);GO:0016709(oxidoreductase activity, acting on paired donors, with incorporation or reduction of molecular oxygen, NAD(P)H as one donor, and incorporation of one atom of oxygen);GO:0044550(secondary metabolite biosynthetic process)	NA	NA	NA	ferruginol synthase [Solanum lycopersicum]	NA	7.53459	2.58709	4.25087	4.97467	9.57938	2.6762	0.834146	-0.261628	0.783899	0.959172	down	no
[truncated: 24,240 more rows]
