# Supplementary material for: SlCV affects starch metabolism by regulating SlBAM3 stability under low night temperature stress in tomatoes
Source: Hortic Res. 2025 Sep 3;12(12):uhaf233. doi: 10.1093/hr/uhaf233 (PMC12682071; doi:10.1093/hr/uhaf233)
Supplement: Web_Material_uhaf233 [file web_material_uhaf233.zip › Supplemental table S4.xlsx]

## Sheet: WT Control VS SlCV-OE Control
ID	WT_Control_1	WT_Control_2	WT_Control_3	WT_Control_4	CVOE_Control_1	CVOE_Control_2	CVOE_Control_3	CVOE_Control_4	ratio	t.test_p.value	wilcox.test_p.value	t.test_p.value_BHcorrect	wilcox.test_p.value_BHcorrect	VIP	cv	regulated	MZ	RT	IsAnnotated	IsMS2ident	MS2Metabolite	MS2superclass	MS2class	MS2hmdb	MS2kegg	MS2keggPathway	NumberMS1hmdb	MS1hmdbName	MS1hmdbID	NumberMS1kegg	MS1keggName	MS1keggID
neg-M1000T439	12504647.095216	18378210.2432423	24428277.4267586	24036840.0539279	14765345.9848908	18248316.5237662	6527092.86462646	18946572.2568907	0.737099185750895	0.286914624606466	0.342857142857143	0.589150252938472	0.633394831225186	0.709984727533098	0.44938120989408	none	999.635248907004	7.31395	0	0	-	Unknown	-	-	-	-	0	-	-	0	-	-
neg-M1000T509	15849080.7368875	27762108.1578823	12832266.5044099	25941538.2299737	17468813.2753697	24601080.8088301	32775984.6964946	37490317.0685192	1.36355167246698	0.252475014191242	0.342857142857143	0.560225299492624	0.633394831225186	0.761421453548572	0.371762854687329	none	999.667928797856	8.48938333333333	0	0	-	Unknown	-	-	-	-	0	-	-	0	-	-
neg-M1000T584	16053892.7454031	17299640.5151266	18694376.3866327	20621340.6189762	17370418.7452053	15672192.7279318	21791056.009464	26229502.8912587	1.11550855522769	0.5014471294723	0.685714285714286	0.748906231694225	0.860861977312163	0.26809018028316	0.116766166335606	none	999.64876081775	9.72593333333333	0	0	-	Unknown	-	-	-	-	0	-	-	0	-	-
neg-M1000T585	12905428.5086604	14495922.5689264	17973759.6281314	21295921.7292062	17403542.9040744	13174452.6604626	14792579.485814	19810205.642559	0.977647687645021	0.915223367097079	1	0.965949063101338	1	0.0631170925436025	0.0782951344451672	none	999.639862710264	9.74179166666667	0	0	-	Unknown	-	-	-	-	0	-	-	0	-	-
neg-M1001T579	2927241.15076646	4569355.95072659	4115837.16498224	7405682.70363831	3505840.71652098	6090538.57945468	4643131.70928532	11484278.4586649	1.35259392422236	0.452396397476357	0.485714285714286	0.717587271031541	0.743456355320762	0.456411937775628	0.466152559494184	none	1000.68	9.65216666666667	0	0	-	Unknown	-	-	-	-	0	-	-	0	-	-
neg-M1001T585	2817832.06491567	2255976.53542863	2076308.43990793	2614444.91139458	2911246.61363134	1454971.52129796	3532290.97203911	3291561.3368704	1.14598796128807	0.70229358568002	0.342857142857143	0.864913080513284	0.633394831225186	0.182684888314162	0.422690453699365	none	1000.63153707103	9.75468333333333	0	0	-	Unknown	-	-	-	-	0	-	-	0	-	-
neg-M1002T464_1	4564440.89663038	13087293.3599286	6033268.02384121	6944662.34273417	4658833.96663298	6923936.86587927	6446527.27082507	9781721.85947858	0.907976639803311	0.854788520934926	1	0.938676751387177	1	0.365292450590259	0.218662745354675	none	1001.7582306241	7.7288	1	0	-	Unknown	-	-	-	-	46	TG(22:5(4Z,7Z,10Z,13Z,16Z)/22:6(4Z,7Z,10Z,13Z,16Z,19Z)/o-18:0);TG(22:5(4Z,7Z,10Z,13Z,16Z)/o-18:0/22:6(4Z,7Z,10Z,13Z,16Z,19Z));TG(22:5(7Z,10Z,13Z,16Z,19Z)/22:6(4Z,7Z,10Z,13Z,16Z,19Z)/o-18:0);TG(22:5(7Z,10Z,13Z,16Z,19Z)/o-18:0/22:6(4Z,7Z,10Z,13Z,16Z,19Z));TG(22:6(4Z,7Z,10Z,13Z,16Z,19Z)/22:5(4Z,7Z,10Z,13Z,16Z)/o-18:0);TG(22:6(4Z,7Z,10Z,13Z,16Z,19Z)/22:5(7Z,10Z,13Z,16Z,19Z)/o-18:0);TG(22:5(7Z,10Z,13Z…	HMDB0055140;HMDB0055147;HMDB0055890;HMDB0055892;HMDB0055938;HMDB0055948;HMDB0010550;HMDB0055061;HMDB0055109;HMDB0055879;HMDB0051281;HMDB0051371;HMDB0051383;HMDB0051388;HMDB0053639;HMDB0053927;HMDB0053987;HMDB0053993;HMDB0053998;HMDB0054252;HMDB0054257;HMDB0054262;HMDB0054312;HMDB0054317;HMDB0054322;HMDB0054818;HMDB0054843;HMDB0054872;HMDB0054875;HMDB0054880;HMDB0054888;HMDB0054896;HMDB0055011;HMD…	0	-	-
neg-M1002T464_2	5831910.84315147	13887484.2117088	8951063.69120591	9258384.11800097	3083107.69202963	8379622.8383277	7765477.62757881	12842193.8402662	0.845541270877658	0.52383602871321	0.485714285714286	0.761645147944455	0.743456355320762	0.520019666619052	0.347179330574199	none	1001.77280844021	7.72970833333333	1	0	-	Unknown	-	-	-	-	46	TG(22:5(4Z,7Z,10Z,13Z,16Z)/22:6(4Z,7Z,10Z,13Z,16Z,19Z)/o-18:0);TG(22:5(4Z,7Z,10Z,13Z,16Z)/o-18:0/22:6(4Z,7Z,10Z,13Z,16Z,19Z));TG(22:5(7Z,10Z,13Z,16Z,19Z)/22:6(4Z,7Z,10Z,13Z,16Z,19Z)/o-18:0);TG(22:5(7Z,10Z,13Z,16Z,19Z)/o-18:0/22:6(4Z,7Z,10Z,13Z,16Z,19Z));TG(22:6(4Z,7Z,10Z,13Z,16Z,19Z)/22:5(4Z,7Z,10Z,13Z,16Z)/o-18:0);TG(22:6(4Z,7Z,10Z,13Z,16Z,19Z)/22:5(7Z,10Z,13Z,16Z,19Z)/o-18:0);TG(22:5(7Z,10Z,13Z…	HMDB0055140;HMDB0055147;HMDB0055890;HMDB0055892;HMDB0055938;HMDB0055948;HMDB0010550;HMDB0055061;HMDB0055109;HMDB0055879;HMDB0051281;HMDB0051371;HMDB0051383;HMDB0051388;HMDB0053639;HMDB0053927;HMDB0053987;HMDB0053993;HMDB0053998;HMDB0054252;HMDB0054257;HMDB0054262;HMDB0054312;HMDB0054317;HMDB0054322;HMDB0054818;HMDB0054843;HMDB0054872;HMDB0054875;HMDB0054880;HMDB0054888;HMDB0054896;HMDB0055011;HMD…	0	-	-
neg-M1003T496	1399704.20862444	8240510.1857918	977333.52333276	1772900.64702844	1497043.53354588	1917605.55712553	3703892.19403845	5021519.86904101	0.979791901018148	0.672753634045582	0.485714285714286	0.847446828486725	0.743456355320762	0.594972451384246	0.372141239509334	none	1002.69225051158	8.2715	0	0	-	Unknown	-	-	-	-	0	-	-	0	-	-
neg-M1003T569	339243.077012564	1919521.72357125	463372.495470276	1909895.94210402	543256.605266351	1186295.59972277	2075094.02579015	2348079.90476032	1.32829921962869	0.48590615230273	0.342857142857143	0.740040476693116	0.633394831225186	0.868064023232849	0.302530944801368	none	1002.78013966183	9.48391666666667	1	0	-	Unknown	-	-	-	-	0	-	-	1	Trehalose-6,6'-dibehenate	C19190
neg-M1004T527	66731177.452402	94743512.9843439	74982058.5049303	83000241.5784742	38887270.1771762	53926231.5265287	59394626.688644	76819936.2749721	0.716929262666658	0.0823267789125627	0.114285714285714	0.356437078386328	0.382542653901695	0.878120797082449	0.185322869923017	none	1003.80118296655	8.78181666666667	0	0	-	Unknown	-	-	-	-	0	-	-	0	-	-
neg-M1005T527	50411150.590121	63175578.3190945	50410955.6234243	52858433.9175325	22058902.2108027	34010331.2021649	39129786.0808078	49259523.3429921	0.666149260021733	0.0741209754998047	0.0285714285714286	0.340581559363585	0.193078501241767	1.07522956869719	0.203995674652703	none	1004.80409115594	8.78182	0	0	-	Unknown	-	-	-	-	0	-	-	0	-	-
neg-M1006T464	3723876.23668106	3647671.14137246	9845981.15659655	6935720.24843117	7198041.89162445	5625041.61595915	7959227.82367695	6142633.54284918	1.11475458709182	0.504419695783046	0.685714285714286	0.750376753768439	0.860861977312163	0.34585019115963	0.233859374442493	none	1005.73	7.73529166666667	0	0	-	Unknown	-	-	-	-	0	-	-	0	-	-
neg-M1006T527	14279326.5798599	23907881.2837691	17589422.1041421	22434896.5739374	6970373.19817923	11616629.2128494	11657872.0097786	19673944.5352332	0.638253990982005	0.100143950289256	0.114285714285714	0.388418990416856	0.382542653901695	1.20071755354696	0.220119097987799	none	1005.80093691827	8.78201666666667	1	0	-	Unknown	-	-	-	-	49	TG(22:2(13Z,16Z)/20:5(5Z,8Z,11Z,14Z,17Z)/22:5(4Z,7Z,10Z,13Z,16Z));TG(22:4(7Z,10Z,13Z,16Z)/20:4(5Z,8Z,11Z,14Z)/22:4(7Z,10Z,13Z,16Z));TG(22:4(7Z,10Z,13Z,16Z)/20:4(8Z,11Z,14Z,17Z)/22:4(7Z,10Z,13Z,16Z));TG(22:6(4Z,7Z,10Z,13Z,16Z,19Z)/20:0/22:6(4Z,7Z,10Z,13Z,16Z,19Z));TG(20:0/22:6(4Z,7Z,10Z,13Z,16Z,19Z)/22:6(4Z,7Z,10Z,13Z,16Z,19Z));TG(20:1(11Z)/22:5(4Z,7Z,10Z,13Z,16Z)/22:6(4Z,7Z,10Z,13Z,16Z,19Z));TG(2…	HMDB0054603;HMDB0054811;HMDB0054865;HMDB0055901;HMDB0046229;HMDB0050735;HMDB0050830;HMDB0050843;HMDB0050848;HMDB0051257;HMDB0051262;HMDB0051274;HMDB0051364;HMDB0051865;HMDB0051897;HMDB0053548;HMDB0053555;HMDB0053560;HMDB0053620;HMDB0053625;HMDB0053632;HMDB0053909;HMDB0053914;HMDB0053920;HMDB0053980;HMDB0054241;HMDB0054245;HMDB0054321;HMDB0054539;HMDB0054567;HMDB0054599;HMDB0054608;HMDB0054617;HMD…	0	-	-
neg-M1007T464	1658710.89317854	1800766.61587779	4591877.62046972	4284810.97936027	4659701.95700611	2440975.01004041	4279482.8265725	2916077.06424483	1.15888816117396	0.514914329315253	0.685714285714286	0.756920677613124	0.860861977312163	0.364261879340011	0.229152139872764	none	1006.73686874006	7.73875	0	0	-	Unknown	-	-	-	-	0	-	-	0	-	-
neg-M1008T418	396138.996553297	683708.976705196	341220.295021617	536903.53661767	968189.991650591	1121730.84017888	821638.532392042	839325.64770219	1.91569919573971	0.014906450658631	0.0285714285714286	0.177899609565816	0.193078501241767	1.00794878589029	0.372050302578903	up	1007.67740422352	6.95936666666667	0	0	-	Unknown	-	-	-	-	0	-	-	0	-	-
neg-M1008T447	5706694.39561129	3892395.89611297	11241202.5640021	9433603.76446627	8370498.75200196	6530318.22615975	7624036.70505772	7130473.98799752	0.979567580720247	0.82805877746603	1	0.92706233180006	1	0.237268734593097	0.083349893385557	none	1007.75294778851	7.44215	0	0	-	Unknown	-	-	-	-	0	-	-	0	-	-
neg-M1009T269	987738.316077734	1205032.60859536	2623128.11167016	627725.04157603	466078.150370033	672655.319269321	727830.926303298	614622.998833221	0.455796976290151	0.110624535521919	0.114285714285714	0.402367506045506	0.382542653901695	0.866587324489896	0.379241784753067	none	1009.43990554018	4.48031666666667	0	0	-	Unknown	-	-	-	-	0	-	-	0	-	-
neg-M1009T447	2062009.68919947	1436262.08384018	7003623.44077518	5315403.69445694	3871038.50580173	3786563.9090931	4342941.17115307	4035825.13833216	1.01385001430261	0.614571779809639	1	0.814252963454071	1	0.485562050448514	0.181193488881853	none	1008.75370390433	7.44346666666667	0	0	-	Unknown	-	-	-	-	0	-	-	0	-	-
neg-M1009T525	1766389.58941642	15644060.2796472	3364442.32142221	2083648.04241227	1161620.61536495	5288382.74191093	5576254.71334415	6734976.95003764	0.820753855211473	0.948061860870166	0.885714285714286	0.979391884812493	0.955214544201275	0.321680479753173	0.283070764630908	none	1008.82758390776	8.75805	0	0	-	Unknown	-	-	-	-	0	-	-	0	-	-
neg-M100T489	47643468.7971145	41207498.508649	26496882.9572275	26869684.8341984	43873084.8604077	35262431.8220387	26518683.7596192	31499301.8847192	0.964392346084863	0.918477485049144	1	0.967420421868688	1	0.0530284140398331	0.311011098534498	none	99.9266009972688	8.1437	1	0	-	Unknown	-	-	-	-	1	Trichloroethylene	HMDB0029593	1	Trichloroethene	C06790
neg-M100T579	7642421.72945621	17589443.9064668	11614161.8603523	13143683.484019	10033986.7990341	14714375.8303925	12109016.9227899	13310715.483023	1.00356841540883	0.855301108182741	0.885714285714286	0.938778412339058	0.955214544201275	0.228067914166143	0.174600206140947	none	99.9593698566441	9.6484	0	0	-	Unknown	-	-	-	-	0	-	-	0	-	-
neg-M100T588	5.43182e+06	8620344.24635814	4056079.61633048	6865749.67048901	8469823.8266575	7630267.68632283	3347516.38189245	7193289.55136983	1.06674576981112	0.874222876477633	0.885714285714286	0.947549340683597	0.955214544201275	0.198000150681689	0.447076481462725	none	99.995174097427	9.80779166666667	0	0	-	Unknown	-	-	-	-	0	-	-	0	-	-
neg-M100T594	8387960.49710734	8338974.31300471	3337868.58787163	3808597.88892868	3011726.82557886	8008055.06847404	4734884.41690857	5779972.88244324	0.90203481835704	0.824523150520089	0.685714285714286	0.925505434107916	0.860861977312163	0.217600197826733	0.44064868144705	none	100.007126828913	9.90778	1	0	-	Unknown	-	-	-	-	2	L-cis-3-Amino-2-pyrrolidinecarboxylic acid;D-1-Amino-2-pyrrolidinecarboxylic acid	HMDB0029396;HMDB0030405	3	Cucurbitine;(R)-Piperazine-2-carboxylate;(S)-Piperazine-2-carboxylate	C10140;C19780;C19783
neg-M1010T503	1575736.0426085	2405429.96252753	3497208.5612778	5402975.64087469	2791264.66598205	2527023.52806166	3141243.97126664	1628099.59127732	0.783119129148425	0.593560654786173	0.885714285714286	0.802410468424809	0.955214544201275	0.311422468345273	0.489360508828737	none	1009.6206706339	8.38948333333333	0	0	-	Unknown	-	-	-	-	0	-	-	0	-	-
neg-M1010T584	540295.191959033	1145451.35824148	1822788.4111487	1296358.64137797	1130928.4775338	672414.857490836	2173810.33858181	2122103.64674665	1.26938447021829	0.586404622149927	0.685714285714286	0.798226328308682	0.860861977312163	0.394186856167581	0.331424383773323	none	1009.62254876755	9.73426666666667	0	0	-	Unknown	-	-	-	-	0	-	-	0	-	-
neg-M1011T584	345073.101180434	345187.005121756	490344.753289758	451796.138373624	196595.288596299	165334.682446642	537788.978724775	617027.356510617	0.929150562985825	0.563332943210593	1	0.784329802789533	1	0.366641416208439	0.404221068988802	none	1010.62595676591	9.73825833333333	0	0	-	Unknown	-	-	-	-	0	-	-	0	-	-
neg-M1012T496	3395418.16118392	307708.996312616	1.37739e+06	1664989.22250302	1090649.91612062	1827706.42700025	1117542.98347458	1564745.26925721	0.830277385086223	0.867344531054556	0.885714285714286	0.944460602873547	0.955214544201275	0.386352072382535	0.318627633960443	none	1011.67309252567	8.26203333333333	0	0	-	Unknown	-	-	-	-	0	-	-	0	-	-
neg-M1012T520	3219467.81491722	5319771.63397006	3648366.98379046	6193298.80265468	4575096.25371319	7633100.85869169	6868677.88442161	8057400.25660497	1.47622083385061	0.0932614790171508	0.114285714285714	0.376264867873361	0.382542653901695	0.856254050883058	0.229478512744391	none	1011.64211729651	8.66028	0	0	-	Unknown	-	-	-	-	0	-	-	0	-	-
neg-M1012T583	10934475.4621356	10660389.0333248	12906607.4923344	10643124.3896902	13795510.9700761	8708277.70193085	15774812.729406	13533760.2393731	1.1476979704846	0.441959046988383	0.342857142857143	0.711311405868522	0.633394831225186	0.295321296649171	0.222539316449649	none	1011.64320584792	9.72061666666667	0	0	-	Unknown	-	-	-	-	0	-	-	0	-	-
neg-M1013T520	1494020.1608228	3053150.73755224	3968060.72098633	3058933.97817885	1915586.85227604	4190990.80200463	3697095.41548626	4472140.41344514	1.23342053151944	0.474287950655545	0.342857142857143	0.732677567660631	0.633394831225186	0.429293562998823	0.314028421015926	none	1012.64198028307	8.66028333333333	0	0	-	Unknown	-	-	-	-	0	-	-	0	-	-
neg-M1013T583	6015275.24658236	6219008.44542772	6988481.58983066	6393433.04705667	7537570.3717654	4358591.65337102	8580427.04329641	7.82561e+06	1.10485560747737	0.685573404189041	0.342857142857143	0.855738424569878	0.633394831225186	0.174763989782549	0.232653560389487	none	1012.64405160417	9.72004166666667	0	0	-	Unknown	-	-	-	-	0	-	-	0	-	-
neg-M1014T500	99163213.598013	64875187.8951751	56558331.4554137	84663151.8520884	64200972.7154332	110115574.581103	84947720.5553745	125634660.440848	1.26088931909303	0.296187278319624	0.342857142857143	0.597474949009899	0.633394831225186	0.408240658576313	0.165523518819243	none	1013.70152333935	8.33898333333333	0	0	-	Unknown	-	-	-	-	0	-	-	0	-	-
neg-M1014T583	1698008.60490139	1554311.44531608	2381768.58156764	1911054.05196679	2653996.53965827	1219090.48909928	2937445.95433522	2298371.75237722	1.2072541391544	0.528496889343566	0.485714285714286	0.763949303019587	0.743456355320762	0.316965003049498	0.313613651336739	none	1013.64548483506	9.71771666666667	0	0	-	Unknown	-	-	-	-	0	-	-	0	-	-
neg-M1015T500	56728099.2657945	39483033.7173127	33023482.5916914	51213500.3965558	37788977.7378032	61796400.8419415	49352116.6620259	76324717.2674565	1.24834893008795	0.322464293267568	0.485714285714286	0.620331794289121	0.743456355320762	0.385647468201941	0.181333133496601	none	1014.70299175415	8.33713333333333	0	0	-	Unknown	-	-	-	-	0	-	-	0	-	-
neg-M1016T500	28291385.2399854	39723148.2343996	33164140.6660398	40027034.9645978	30808177.4472922	56679278.578557	44971571.6290516	43580587.6932327	1.24668907839415	0.224335579645977	0.2	0.538290995658845	0.502769576831154	0.383262568850492	0.238783776581545	none	1015.69988812918	8.33516666666667	0	0	-	Unknown	-	-	-	-	0	-	-	0	-	-
neg-M1017T500	9862515.0785826	10172944.7991962	8517582.87061705	12019235.9633817	12093654.202038	10673047.5183823	8238484.98713965	15843202.1500534	1.15468961431575	0.459724226190776	0.485714285714286	0.72285934868868	0.743456355320762	0.190897121944674	0.394877766682693	none	1016.70120547108	8.33489166666667	0	0	-	Unknown	-	-	-	-	0	-	-	0	-	-
neg-M1018T496	13470635.2140673	17383652.7348574	19456636.5748571	20595784.0094216	12915668.2998809	11853466.4230769	13891699.2050886	17540628.0563514	0.792611350138759	0.118075797098088	0.2	0.41293043769038	0.502769576831154	0.310238554111486	0.197113412837276	none	1017.72287651221	8.2729	0	0	-	Unknown	-	-	-	-	0	-	-	0	-	-
neg-M1019T496	6810254.19897169	9006301.33024156	9812040.42605871	12670698.2853635	4710805.06770262	5981385.98882458	6760448.35226741	9931586.33068115	0.715006014664917	0.136407309723871	0.2	0.436957919235497	0.502769576831154	0.476651252815944	0.195838408871913	none	1018.72342684173	8.27318333333333	0	0	-	Unknown	-	-	-	-	0	-	-	0	-	-
neg-M101T138	110421863.418772	76425721.8235762	50316805.4384745	46699969.5523665	129308813.421165	61288717.3962929	80598498.8170929	63742308.0452973	1.17992388126746	0.520717085167389	0.485714285714286	0.759657567753055	0.743456355320762	0.364366415556355	0.446491258061668	none	101.026775222472	2.29993333333333	1	0	-	Unknown	-	-	-	-	1	xi-1-Butoxy-1-methoxyethane	HMDB0037636	1	1-tert-Butoxy-2-propanol	C19356
neg-M101T176	255762442.27162	82955781.389327	59036139.5904937	53634092.2005183	84273038.9460837	107159165.898445	106390236.387371	28648245.1864862	0.723258830559817	0.656642788076053	0.885714285714286	0.838973182821573	0.955214544201275	0.447674761052305	0.364064865271848	none	101.025801805261	2.93695	0	0	-	Unknown	-	-	-	-	0	-	-	0	-	-
neg-M101T214	282614595.037904	127420687.396442	99473189.7255703	80143012.5498601	133628341.651424	116859949.163476	43461770.7691183	83216360.5094227	0.639642961772717	0.317230773310269	0.685714285714286	0.6159630206929	0.860861977312163	1.00571206344496	0.38722314122474	none	101.025936595073	3.56529166666667	1	1	2-Ketobutyric acid	Organic acids and derivatives	Keto acids and derivatives	HMDB0000005	C00109	(map00260)Glycine, serine and threonine metabolism;(map00270)Cysteine and methionine metabolism;(map00290)Valine, leucine and isoleucine biosynthesis;(map00640)Propanoate metabolism;(map00660)C5-Branched dibasic acid metabolism;(map01100)Metabolic pathways;(map01110)Biosynthesis of secondary metabolites;(map01130)Biosynthesis of antibiotics;(map01210)2-Oxocarboxylic acid metabolism;(map01230)Bios…	0	-	-	0	-	-
neg-M101T53	236737533.530216	122210999.55239	14907951.047966	93963970.8431808	136823737.929742	142499788.826913	81532953.3323387	265820405.492171	1.33956709014856	0.411571254825293	0.485714285714286	0.690107427562928	0.743456355320762	1.07125980168297	0.384794976640544	none	101.021300949052	0.88483	1	1	2-Ketobutyric acid	Organic acids and derivatives	Keto acids and derivatives	HMDB0000005	C00109	(map00260)Glycine, serine and threonine metabolism;(map00270)Cysteine and methionine metabolism;(map00290)Valine, leucine and isoleucine biosynthesis;(map00640)Propanoate metabolism;(map00660)C5-Branched dibasic acid metabolism;(map01100)Metabolic pathways;(map01110)Biosynthesis of secondary metabolites;(map01130)Biosynthesis of antibiotics;(map01210)2-Oxocarboxylic acid metabolism;(map01230)Bios…	6	3-Hydroxyanthranilic acid;3-Aminosalicylic acid;Aminosalicylic Acid;Mesalazine;6-Methoxy-pyridine-3-carboxylic acid;2-Nitro-p-cresol	HMDB0001476;HMDB0001972;HMDB0014378;HMDB0014389;HMDB0059749;HMDB0059811	10	3-Hydroxyanthranilate;3-Hydroxy-2-methylpyridine-5-carboxylate;4-Aminosalicylate;(5R)-Carbapen-2-em-3-carboxylate;4-Nitroanisole;Salicylhydroxamic_acid;3-Amino-5-hydroxybenzoate;3-Amino-4-hydroxybenzoate;o-Hydroxylaminobenzoate;2-Nitroanisole	C00632;C01270;C02518;C06669;C07555;C11343;C12107;C12115;C16235;C19270
neg-M101T575	37228796.6803256	38360135.2580116	24536217.3741463	24330746.6156372	38875050.7130655	22405017.4618192	6469553.73774567	17398880.2961192	0.684166078061315	0.249484651690659	0.342857142857143	0.557559687149192	0.633394831225186	1.12877720873674	0.438915479569749	none	101.002196361293	9.5894	1	0	-	Unknown	-	-	-	-	0	-	-	1	Methylenediurea	C06381
neg-M1020T497	1283873.74476636	1919646.94709812	2745445.4425824	3252287.44315419	415919.631546039	922713.962349321	1310078.10431878	1714046.04981784	0.474148192008575	0.0776933356378514	0.114285714285714	0.34751864902021	0.382542653901695	1.12438473258791	0.122064828855703	none	1019.72508277063	8.27915	0	0	-	Unknown	-	-	-	-	0	-	-	0	-	-
neg-M1020T583	6842588.21029553	6095306.4954419	7918575.28284217	5111503.62122732	11033672.6012758	5268232.39955068	9536026.9638114	9758028.24319538	1.37076387794812	0.188938182416548	0.2	0.502290163513277	0.502769576831154	0.715928747243017	0.167811322686707	none	1019.63694227425	9.72382	0	0	-	Unknown	-	-	-	-	0	-	-	0	-	-
neg-M1020T584	6850460.53473743	6023481.28421228	7438179.63601649	5113395.27469514	10821863.4107437	5285881.66280475	8601707.53910729	9657364.7745826	1.35166642836195	0.185903873902764	0.2	0.500009799760582	0.502769576831154	0.662577529892105	0.24242682846232	none	1019.62827169224	9.72925	0	0	-	Unknown	-	-	-	-	0	-	-	0	-	-
neg-M1021T583	3922388.33892313	2899090.47938071	3988442.19640792	2600012.63426987	3933719.15981273	2666891.85004447	5177675.80359449	5448980.36476391	1.28466460977037	0.291454275061984	0.342857142857143	0.592821509769461	0.633394831225186	0.497385362630348	0.279998103792258	none	1020.63933573923	9.72440833333333	0	0	-	Unknown	-	-	-	-	0	-	-	0	-	-
neg-M1021T584	3700663.40025415	2741326.2066507	3853904.30990855	2610978.00536829	5069257.39243605	2614266.4904924	5048218.2614821	5012541.60636638	1.37479350982647	0.183506265231271	0.2	0.497196755445423	0.502769576831154	0.664845613479722	0.244778082564325	none	1020.62273075586	9.7254	0	0	-	Unknown	-	-	-	-	0	-	-	0	-	-
neg-M1024T281	139759.171065788	440569.950837953	96719.0699151526	216913.25426194	1919859.05358099	746679.503621157	1473068.46376293	175388.562383464	4.82682514135892	0.0742475186829129	0.114285714285714	0.340581559363585	0.382542653901695	1.81454100865596	0.0994082376098298	none	1023.54971784168	4.68383333333333	0	0	-	Unknown	-	-	-	-	0	-	-	0	-	-
neg-M1024T449	2268025.05503434	525108.553770943	7852137.68488057	6064473.72853599	4734204.5652409	936348.051530878	6037935.97846003	2114241.56208721	0.82722567812594	0.999440200976982	0.685714285714286	0.999732819807011	0.860861977312163	0.304711682759598	0.264081283942323	none	1023.7454619956	7.48789166666667	1	0	-	Unknown	-	-	-	-	4	TG(22:6(4Z,7Z,10Z,13Z,16Z,19Z)/22:5(4Z,7Z,10Z,13Z,16Z)/22:6(4Z,7Z,10Z,13Z,16Z,19Z));TG(22:6(4Z,7Z,10Z,13Z,16Z,19Z)/22:5(7Z,10Z,13Z,16Z,19Z)/22:6(4Z,7Z,10Z,13Z,16Z,19Z));TG(22:5(4Z,7Z,10Z,13Z,16Z)/22:6(4Z,7Z,10Z,13Z,16Z,19Z)/22:6(4Z,7Z,10Z,13Z,16Z,19Z));TG(22:5(7Z,10Z,13Z,16Z,19Z)/22:6(4Z,7Z,10Z,13Z,16Z,19Z)/22:6(4Z,7Z,10Z,13Z,16Z,19Z))	HMDB0055937;HMDB0010561;HMDB0055139;HMDB0055889	0	-	-
neg-M1024T475	12987782.0801191	11588109.1798705	10684625.4016636	9743289.56620668	10700516.5427926	22416994.5946331	12476037.9060292	19162296.4630947	1.43889708303077	0.159539460680338	0.2	0.468427766243864	0.502769576831154	0.573586772752037	0.331772167584999	none	1023.76638564369	7.92012	0	0	-	Unknown	-	-	-	-	0	-	-	0	-	-
neg-M1024T584	2464947.58616796	2625503.52174956	2906291.95730527	2565265.52692092	2907335.57441671	2030524.28550499	4640713.6489048	3410176.43661585	1.22976135004318	0.411222483440879	0.342857142857143	0.689846066836134	0.633394831225186	0.384575798242429	0.292478986569424	none	1023.63972201545	9.72783333333333	0	0	-	Unknown	-	-	-	-	0	-	-	0	-	-
neg-M1025T281	466241.973750949	337842.616511289	1094549.99179727	591859.50979416	813832.748170768	81152.1660409558	671953.671978962	584903.633761856	0.86402221430324	0.592501860711701	1	0.801972684240782	1	0.495995292281351	0.15660349964532	none	1024.55144988833	4.68388333333333	0	0	-	Unknown	-	-	-	-	0	-	-	0	-	-
neg-M1025T475	8040935.95436387	7993174.45641996	5714475.12209457	5608500.44017328	6890926.26845236	13827415.0700178	7178333.10289382	11131962.8689307	1.42663722842192	0.160299647718772	0.342857142857143	0.468876086932964	0.633394831225186	0.55357508552525	0.328414369752546	none	1024.76919916537	7.92056666666667	0	0	-	Unknown	-	-	-	-	0	-	-	0	-	-
neg-M1025T583	22983392.7270575	38482214.8995468	47385496.0929503	43040375.8024268	27978598.6072843	32837319.4919903	51978258.8559059	52984624.4536519	1.09142923573169	0.723856421240648	0.685714285714286	0.875832086993943	0.860861977312163	0.231719048306571	0.288721688135517	none	1024.6456095097	9.72142	1	0	-	Unknown	-	-	-	-	1	Ganglioside GA2 (d18:1/12:0)	HMDB0004888	0	-	-
neg-M1026T475	2361778.48411597	2055716.20898329	2145613.51628729	1670045.80100563	1758352.83843488	3972351.84428572	3055144.87782148	4111805.29928367	1.56655090425199	0.129036224567592	0.2	0.427752453002059	0.502769576831154	0.651465977301883	0.431401317265713	none	1025.77086445402	7.9188	0	0	-	Unknown	-	-	-	-	0	-	-	0	-	-
neg-M1026T541	20494213.609789	10153122.5182314	17674125.9117606	18179004.4579202	8854698.66993125	10255730.6436505	14093780.5355542	8450035.54560232	0.626375235971889	0.0615010631208472	0.114285714285714	0.317601646693399	0.382542653901695	0.891533156417386	0.299747163674216	none	1025.52800653878	9.01054166666666	0	0	-	Unknown	-	-	-	-	0	-	-	0	-	-
neg-M1026T583	13924528.5813011	22922345.6489369	26813241.6748508	24924470.1106989	17154964.8676006	20464377.4965418	31475076.699613	30844160.2122914	1.12817120642451	0.600019111823431	0.685714285714286	0.80543431364183	0.860861977312163	0.318223444031994	0.264893354095846	none	1025.64773788219	9.7214	0	0	-	Unknown	-	-	-	-	0	-	-	0	-	-
neg-M1027T541	11818814.3506108	11814142.6741063	9.52272e+06	12397708.9630368	9145056.56367347	6884173.78824628	9179072.07308218	8387465.60270799	0.737503280119982	0.0146157992807913	0.0285714285714286	0.175807953674473	0.193078501241767	0.572031628721645	0.453091558809173	none	1026.53290189395	9.0114	1	0	-	Unknown	-	-	-	-	4	CDP-DG(18:1(11Z)/20:4(5Z,8Z,11Z,14Z));CDP-DG(18:1(11Z)/20:4(8Z,11Z,14Z,17Z));CDP-DG(18:1(9Z)/20:4(5Z,8Z,11Z,14Z));CDP-DG(18:1(9Z)/20:4(8Z,11Z,14Z,17Z))	HMDB0006991;HMDB0006992;HMDB0006999;HMDB0007000	0	-	-
neg-M1027T583	4661338.02830545	8236869.76621244	9332037.20175737	8460059.73030698	6205468.54519246	7170029.50949412	10887758.8779741	10493177.9218769	1.13248907640964	0.561546852929727	0.685714285714286	0.783049833191303	0.860861977312163	0.34200448385014	0.304191215285224	none	1026.64579154774	9.72236666666667	0	0	-	Unknown	-	-	-	-	0	-	-	0	-	-
neg-M1028T509	1387458.04795062	831732.107658518	935518.623538096	2029227.13589903	625770.840500179	978766.181807881	1226175.14802498	1438983.65361612	0.823639777559066	0.539842145465789	0.885714285714286	0.770663906938341	0.955214544201275	0.274250084536213	0.379048646529169	none	1027.70663598024	8.47538333333333	0	0	-	Unknown	-	-	-	-	0	-	-	0	-	-
neg-M1028T549	865214.265226562	2988458.77786324	1135402.41404786	1749250.01086369	700569.083921172	2525927.63877486	2909556.04727892	1670287.62194166	1.15849856599937	0.769245073339129	1	0.899577976400832	1	0.347047247661309	0.211429104194856	none	1027.79406998194	9.15543333333333	0	0	-	Unknown	-	-	-	-	0	-	-	0	-	-
neg-M1028T573	5921532.90459864	10302945.615129	7949762.97852495	9243333.9987401	7582176.84204082	9434181.80521634	11593685.8985884	9369114.40461276	1.13650252556102	0.39276268184021	0.485714285714286	0.676461230260446	0.743456355320762	0.297320795711699	0.438528516750224	none	1027.54820698009	9.54366666666666	1	0	-	Unknown	-	-	-	-	1	Mivacurium	HMDB0015357	2	Clematichinenoside_A;Mivacurium	C17804;C07550
neg-M1028T584	2576456.31412468	3601988.49504486	4094280.09739024	3520924.96629631	2452188.55874301	2946748.09667151	3858749.84768895	4216508.14809236	0.976840413914746	0.845637591109194	1	0.93491552528146	1	0.10375251983939	0.329835913358617	none	1027.64408268165	9.72884166666667	0	0	-	Unknown	-	-	-	-	0	-	-	0	-	-
neg-M1029T543	1079698.50009828	2096931.24786828	2130678.85906885	2470232.78173737	965443.766194575	1420821.04958172	2321800.45779545	4010054.16992055	1.12093513974445	0.96345003642619	1	0.985873181441272	1	0.171331793634812	0.237586526919948	none	1028.79572789664	9.0453	0	0	-	Unknown	-	-	-	-	0	-	-	0	-	-
neg-M1029T573	2838429.25468958	6654121.96187102	5420206.31932792	5192957.91431551	3859144.89864966	5074444.47670655	6304284.58522152	5163352.51693386	1.01469786181146	0.837476788499112	0.685714285714286	0.930899512237231	0.860861977312163	0.150922248329491	0.480150566782168	none	1028.55	9.54803333333333	1	0	-	Unknown	-	-	-	-	4	PIP(18:1(11Z)/18:3(6Z,9Z,12Z));PIP(18:1(9Z)/18:3(6Z,9Z,12Z));PIP(18:3(6Z,9Z,12Z)/18:1(11Z));PIP(18:3(6Z,9Z,12Z)/18:1(9Z))	HMDB0009964;HMDB0009982;HMDB0009994;HMDB0009995	0	-	-
neg-M1029T584	628020.505592053	826781.085177917	759885	743652.517918184	581643.401045282	350010.438280264	1052489.34851568	866907.219235401	0.963733424498228	0.675720312220725	1	0.849149968572548	1	0.264540991894054	0.314790443006033	none	1028.6420608995	9.73114166666667	0	0	-	Unknown	-	-	-	-	0	-	-	0	-	-
neg-M102T46	123886136.454284	167204095.801985	127197704.144662	150241934.294812	67306418.2597986	88403369.0985438	85332268.4401035	97552815.3571553	0.595562148284738	0.0027823703043624	0.0285714285714286	0.0981906759615343	0.193078501241767	1.16328306572646	0.219109314866393	down	102.054167789932	0.758946666666667	1	1	N-Ethylglycine	Organic acids and derivatives	Carboxylic acids and derivatives	HMDB0041945	C11735	-	0	-	-	0	-	-
neg-M102T582	4134987.90911095	1749083.62629341	2657324.1777837	2536672.12942222	3094066.52334473	2853800.42226399	2123517.84662892	1730335.37624186	0.884786075309858	0.663099531576546	0.885714285714286	0.842302958786295	0.955214544201275	0.359387884873492	0.303102897902992	none	102.019721948062	9.69351666666667	1	0	-	Unknown	-	-	-	-	2	Pyruvatoxime;3-Oxoalanine	HMDB0002455;HMDB0011602	3	Pyruvate_oxime;2-Aminomalonate_semialdehyde;(Z)-3-Peroxyaminoacrylate	C02193;C11822;C20249
neg-M102T593	9416236.95138246	8728674.67194491	3875495.37495897	5645026.40384593	8296188.64907697	2395002.92065911	5088350.6919374	6530522.32306951	0.806423823565456	0.489913133358329	0.485714285714286	0.742636210374727	0.743456355320762	0.508446699263028	0.48085820738367	none	102.033422609323	9.88354166666667	1	0	-	Unknown	-	-	-	-	1	3-hydroxy-2-isobutyrate	HMDB0062640	0	-	-
neg-M1030T450	58107037.4972749	7.38006e+07	26562042.4438185	81820604.9322435	57326789.4998177	63514066.944633	22455310.2400996	87336752.5576896	0.959809636542159	0.869265537892505	0.885714285714286	0.945458460039896	0.955214544201275	0.303778088727539	0.177205472591888	none	1029.81651911306	7.4928	0	0	-	Unknown	-	-	-	-	0	-	-	0	-	-
neg-M1030T540	72632400.7463046	75340220.3639666	60368007.1577832	71059602.5058109	44509027.7772906	60560496.7653532	65901423.2430398	68610567.6161725	0.85748503048218	0.202366427443094	0.2	0.516097870016156	0.502769576831154	0.495413149680036	0.12944743376429	none	1029.81883833224	9.00287	0	0	-	Unknown	-	-	-	-	0	-	-	0	-	-
neg-M1031T271	22660707.2638516	20138363.6084862	24635840.5445534	17943678.6189948	17175611.228641	15226462.5315069	22592659.3210059	16827321.6792709	0.841218562291047	0.158305637074362	0.114285714285714	0.466644097679964	0.382542653901695	0.535820703740643	0.0647669546513647	none	1030.58180811986	4.52403333333333	0	0	-	Unknown	-	-	-	-	0	-	-	0	-	-
neg-M1031T449	16306239.3342944	70288856.9769755	45566762.6777954	38366176.8164633	35962414.9298352	14905204.3373353	42012539.4128653	57278706.202194	0.880552362976092	0.802430519086742	0.685714285714286	0.91582690443544	0.860861977312163	0.473500901957648	0.266480955121503	none	1030.81529341705	7.48557	0	0	-	Unknown	-	-	-	-	0	-	-	0	-	-
neg-M1031T540	41156519.8844677	49237716.6616434	42582574.5484426	47454037.2727978	27706669.1573015	35469370.2173544	45055354.794362	43415970.3850289	0.840473599311009	0.191588013630302	0.342857142857143	0.50608103869523	0.633394831225186	0.588991249110491	0.165905772502814	none	1030.82264807631	9.00316666666667	0	0	-	Unknown	-	-	-	-	0	-	-	0	-	-
neg-M1032T272	11941854.2729233	10528583.0372828	12900305.5267071	10651517.5926992	10194320.072778	9023573.62515244	11995151.4872884	9284247.12447198	0.879950092230441	0.159094817231941	0.2	0.467934623950223	0.502769576831154	0.3810965461929	0.0748097494026231	none	1031.58105722689	4.52511666666667	0	0	-	Unknown	-	-	-	-	0	-	-	0	-	-
neg-M1032T497	2517533.41937619	1853580.06172302	3356165.00235888	4373323.77236376	1570005.38471231	2180360.3834724	3515424.40929475	3397428.41695164	0.881213874235128	0.646087507008272	0.885714285714286	0.833527468457064	0.955214544201275	0.266195963559506	0.469389250224245	none	1031.74508428936	8.27654166666667	0	0	-	Unknown	-	-	-	-	0	-	-	0	-	-
neg-M1032T504_1	5770399.16692205	16528429.8949338	7058913.40369335	11295798.3868444	6433108.15728487	15385222.1420542	14228594.1513655	20142515.3783724	1.38215364888121	0.371815547527674	0.485714285714286	0.660025196599061	0.743456355320762	0.758038808840913	0.371895357785787	none	1031.79687862775	8.401	1	0	-	Unknown	-	-	-	-	187	CL(i-13:0/a-21:0/i-19:0/a-25:0)[rac];CL(a-13:0/a-21:0/i-19:0/a-25:0)[rac];CL(i-13:0/i-21:0/i-19:0/a-25:0)[rac];CL(a-13:0/i-21:0/i-19:0/a-25:0)[rac];CL(i-13:0/i-21:0/i-20:0/i-24:0);CL(a-13:0/a-21:0/i-20:0/i-24:0)[rac];CL(a-13:0/i-21:0/i-20:0/i-24:0)[rac];CL(i-13:0/a-21:0/i-20:0/i-24:0)[rac];CL(i-13:0/i-21:0/i-22:0/i-22:0);CL(a-13:0/a-21:0/i-22:0/i-22:0)[rac];CL(a-13:0/i-21:0/i-22:0/i-22:0)[rac];CL…	HMDB0073216;HMDB0073217;HMDB0073218;HMDB0073219;HMDB0073284;HMDB0073285;HMDB0073286;HMDB0073287;HMDB0073494;HMDB0073495;HMDB0073496;HMDB0073497;HMDB0073554;HMDB0073555;HMDB0073556;HMDB0073557;HMDB0073622;HMDB0073623;HMDB0073624;HMDB0073625;HMDB0074041;HMDB0074042;HMDB0074074;HMDB0074075;HMDB0074174;HMDB0074175;HMDB0074176;HMDB0074177;HMDB0074212;HMDB0074213;HMDB0074214;HMDB0074215;HMDB0074244;HMD…	0	-	-
neg-M1032T525	2638191.62189614	7268308.1410205	7831368.52841474	6252645.09793932	1453731.15904876	7983761.83623325	3866107.87808757	5579448.62889896	0.787104852483633	0.488907598783561	0.685714285714286	0.742181575163329	0.860861977312163	0.590946187870131	0.472278340345919	none	1031.82475405781	8.75831666666667	0	0	-	Unknown	-	-	-	-	0	-	-	0	-	-
neg-M1032T540	14757715.6910031	16434969.6508037	14459228.8839644	16870649.9492782	13537321.7257256	12385930.5747508	14999951.8938123	15712094.7436123	0.905837751301029	0.180010452344131	0.342857142857143	0.492504129651345	0.633394831225186	0.328639453981465	0.134001664437701	none	1031.82040060335	9.00216666666667	0	0	-	Unknown	-	-	-	-	0	-	-	0	-	-
neg-M1032T578	15842702.4065164	21062765.7908365	21373484.1943625	26441310.0077609	18259070.7418702	19666515.5814412	20622654.0044632	23966417.334691	0.973966030385851	0.904525777235611	0.685714285714286	0.961198092598184	0.860861977312163	0.0876135722055495	0.463953936953948	none	1031.58237202949	9.62678	0	0	-	Unknown	-	-	-	-	0	-	-	0	-	-
neg-M1033T275	197925146.967374	203656518.727688	180111116.699482	174788208.618073	247175249.752398	180086147.424691	248454857.051944	164425945.622917	1.11059261215189	0.47414081662531	0.885714285714286	0.732576854927604	0.955214544201275	0.278442545608364	0.0289368479789282	none	1032.59927556864	4.58088333333333	0	0	-	Unknown	-	-	-	-	0	-	-	0	-	-
neg-M1033T540	2241788.15253521	3081337.09752193	4557241.88347422	3238810.19522366	1293506.58620168	2357704.27943852	3016470.50985211	2488002.05183841	0.697885484577071	0.163421069377008	0.2	0.472913439315469	0.502769576831154	0.788673061387336	0.335680540384394	none	1032.82004606856	8.99485	0	0	-	Unknown	-	-	-	-	0	-	-	0	-	-
neg-M1034T275	110528857.087182	111334529.392967	95240697.7137439	94045154.2413484	134564636.448819	100091818.730234	135978878.180095	89906123.3478167	1.12013209232662	0.428656376753032	0.685714285714286	0.702098073895848	0.860861977312163	0.310211981725002	0.0302221761426693	none	1033.60407195672	4.58096666666667	0	0	-	Unknown	-	-	-	-	0	-	-	0	-	-
neg-M1035T275	37578420.3537002	37466527.4869222	31963340.7642113	30744638.6947071	43993169.9345336	32210155.0824479	46315290.7762139	28845917.3852968	1.0988117359521	0.570153968433385	0.685714285714286	0.788535046657545	0.860861977312163	0.238609481287977	0.0258145976113023	none	1034.60503747762	4.58103333333333	0	0	-	Unknown	-	-	-	-	0	-	-	0	-	-
neg-M1035T589	1662970.38576214	1767013.21727101	1972584.67525252	2188179.86269705	1550584.2139116	1954081.76530207	2242884.23473073	1819751.91407444	0.996911238190437	0.950694266044672	1	0.980468576026346	1	0.0171186095069986	0.103163345338252	none	1034.5963194075	9.81174166666667	0	0	-	Unknown	-	-	-	-	0	-	-	0	-	-
neg-M1036T275	9197446.77982409	8461145.7119887	7498517.62166313	7028836.75469565	11020369.8920841	8496180.85462532	11328179.410302	7140345.86316603	1.18017581324415	0.280422048483095	0.342857142857143	0.584302633584308	0.633394831225186	0.45304775527677	0.0387173088215991	none	1035.60122715796	4.58656666666667	0	0	-	Unknown	-	-	-	-	0	-	-	0	-	-
neg-M1037T276	612461.249578866	1364242.70139718	611642.840998856	751002.454090207	1003205.79551438	593499.422454415	1411440.23884987	923400.226496888	1.17733887461704	0.524074526945355	0.685714285714286	0.76186801758617	0.860861977312163	0.424332983939967	0.311060646460269	none	1036.59841302246	4.59311666666667	0	0	-	Unknown	-	-	-	-	0	-	-	0	-	-
neg-M103T473	10542142.441391	10747497.7835378	6414848.79246018	8193718.98819382	10646311.3600652	13568223.6264788	17197822.0964532	17476758.8231028	1.64044723059551	0.0258452965518111	0.0571428571428571	0.225229588398749	0.272763328502784	1.04253601029106	0.429689359751097	up	103.005079904685	7.87908333333333	1	0	-	Unknown	-	-	-	-	1	Orotic acid	HMDB0000226	3	Orotate;Uracil_5-carboxylate;Propane-1,2-diol_1-phosphate	C00295;C03030;C03894
neg-M103T591	41023500.9745009	65748167.2178225	50367507.8025293	44860608.2506889	43520241.799342	54641074.0517016	54636167.1980853	62493740.0503554	1.06579927252688	0.594380176329717	0.685714285714286	0.802574812850876	0.860861977312163	0.257121253594331	0.193561549525894	none	103.007254159536	9.84755	1	1	Malonic acid	Organic acids and derivatives	Carboxylic acids and derivatives	HMDB0000691	C00383	(map00240)Pyrimidine metabolism;(map00410)beta-Alanine metabolism	1	Tetrahydropteridine	HMDB0001216	1	Tetrahydropteridine	C05650
neg-M1040T559	1164273.92932326	3361054.27477236	1273952.97335706	1941040.79611917	730117.254633153	729123.609433179	2301438.75199424	1310320.78189161	0.655140757098521	0.267343621318171	0.485714285714286	0.573874104776736	0.743456355320762	0.772714144284018	0.496453036713351	none	1039.54189220852	9.31745833333333	0	0	-	Unknown	-	-	-	-	0	-	-	0	-	-
neg-M1040T584	3629490.57193847	4555768.02264469	5414635.62187679	4383608.63476279	6052166.48967637	4069606.35893636	8061504.25200239	7193492.45528189	1.41111382837029	0.121240646998155	0.2	0.416744330829299	0.502769576831154	0.695809879481311	0.308658043469018	none	1039.64327261224	9.73082	0	0	-	Unknown	-	-	-	-	0	-	-	0	-	-
neg-M1041T584	1645728.47640979	2269734.9027495	3036991.8161634	2661949.9401874	2973368.52065979	2012888.41454184	4111990.00621805	3616526.15075591	1.32247111630594	0.235325761295257	0.342857142857143	0.546689724834513	0.633394831225186	0.522989701859828	0.354384563838835	none	1040.64346595072	9.73401666666667	0	0	-	Unknown	-	-	-	-	0	-	-	0	-	-
neg-M1042T584	732773.99499153	840775.766614936	1222410.19789447	768394.170428368	1172562.78307167	638812.96662054	1449134.79718076	1526891.26291317	1.3431330432594	0.308388446395552	0.485714285714286	0.609302843187898	0.743456355320762	0.456548167453038	0.437084930334356	none	1041.64479299366	9.72565	0	0	-	Unknown	-	-	-	-	0	-	-	0	-	-
neg-M1044T553	14403753.2415996	15223562.2384208	10970018.2200637	1.11666e+07	8445716.15700236	13698076.2043758	21078437.510046	18184684.1984811	1.18628772180285	0.596750316560172	0.685714285714286	0.803924690003197	0.860861977312163	0.31715098183503	0.293108135955842	none	1043.82908452152	9.21938333333333	0	0	-	Unknown	-	-	-	-	0	-	-	0	-	-
neg-M1045T553	5435407.35897275	9428298.67361163	11113336.1465479	7653815.49658731	5753549.79280412	7139099.64721493	13320380.9928302	17461273.4275088	1.29863782486551	0.545741175384227	0.685714285714286	0.774796659968503	0.860861977312163	0.476491811013292	0.280532715765548	none	1044.83136363383	9.22326666666667	0	0	-	Unknown	-	-	-	-	0	-	-	0	-	-
neg-M1046T554	852444.25965734	1112524.20622046	1071935.93720262	1465616.24432427	963240.947469131	2105404.63405084	1358941.24509963	1959000.51914365	1.41844709794825	0.189516226244161	0.342857142857143	0.502929599506061	0.633394831225186	0.632543224423418	0.441806192147362	none	1045.83226353343	9.22988333333333	0	0	-	Unknown	-	-	-	-	0	-	-	0	-	-
neg-M1047T561	1080212.24023047	1861729.22722359	808617.288457858	1081041.69586829	1324221.39596919	2181029.63622884	1474296.30343551	1330425.25260573	1.30597979928459	0.220149520670619	0.2	0.534446906919313	0.502769576831154	0.430728247640441	0.471777567186693	none	1046.57174087624	9.343	0	0	-	Unknown	-	-	-	-	0	-	-	0	-	-
neg-M1048T283	2962970.59414316	2111217.94953542	2946677.44958881	1254125.78388346	3274675.42693161	1986246.02275075	2190239.23582332	2462170.90994824	1.06882376110302	0.670401344288543	0.885714285714286	0.846313174741834	0.955214544201275	0.287726166813814	0.128555237147947	none	1047.55435965481	4.71388333333333	1	0	-	Unknown	-	-	-	-	1	Dehydrotomatine	HMDB0032002	0	-	-
neg-M1049T284	1035348.43391768	724526.930759304	878415.423237254	341737.316501566	1225790.13435825	797826.398734963	1180258.73215793	961172.190201298	1.39765375007057	0.206468137054898	0.2	0.520198050353365	0.502769576831154	0.691802958542774	0.136833626402537	none	1048.5544135402	4.72621666666667	1	0	-	Unknown	-	-	-	-	1	Cavipetin E	HMDB0030364	0	-	-
neg-M104T16	1480417.18065589	745363.787537795	736814.981691832	1225244.33598507	1123623.3382473	1420476.40741342	1481077.56491406	1666878.09640142	1.35918636299973	0.148600269913955	0.2	0.454344678206562	0.502769576831154	0.963557315870017	0.139722787150343	none	103.992008476704	0.25851	0	0	-	Unknown	-	-	-	-	0	-	-	0	-	-
neg-M104T4	1673423.87496354	2983682.89171639	2964630.08805268	1003690.74246968	2801331.81341493	1640191.23892865	2882460.78779248	2991613.04039869	1.19595194142963	0.450439959231444	0.885714285714286	0.716658618487504	0.955214544201275	0.673338210210957	0.194921392292365	none	103.943383209882	0.0680826666666667	0	0	-	Unknown	-	-	-	-	0	-	-	0	-	-
neg-M104T43	27730812.3628676	46525328.5607134	48955545.0214456	103973794.811633	21988293.943956	34660239.3941518	21703165.2609661	15162163.2492207	0.411619006359205	0.0512596905935434	0.0571428571428571	0.295098044914085	0.272763328502784	1.30833242692176	0.293512337411542	none	104.036237628088	0.718181666666667	1	1	L-Serine	Organic acids and derivatives	Carboxylic acids and derivatives	HMDB00187	C00065	(map00260)Glycine, serine and threonine metabolism;(map00261)Monobactam biosynthesis;(map00270)Cysteine and methionine metabolism;(map00460)Cyanoamino acid metabolism;(map00600)Sphingolipid metabolism;(map00630)Glyoxylate and dicarboxylate metabolism;(map00680)Methane metabolism;(map00920)Sulfur metabolism;(map00970)Aminoacyl-tRNA biosynthesis;(map01060)Biosynthesis of plant secondary metabolites…	3	L-Serine;D-Serine;Protein serine	HMDB0000187;HMDB0003406;HMDB0062263	3	L-Serine;Serine;D-Serine	C00065;C00716;C00740
neg-M104T592	465525.571897609	2932716.3658084	1728372.92237796	1773836.16270709	1129710.1755919	2118482.0962087	1281992.60990824	1755979.64726398	0.910978790837099	0.887929845773159	0.885714285714286	0.953234484406211	0.955214544201275	0.299208584832966	0.34805131776743	none	104.018298720172	9.87448333333333	0	0	-	Unknown	-	-	-	-	0	-	-	0	-	-
neg-M1050T285	9538512.0985678	8661217.15334146	8293921.15911563	5811658.8613261	12192441.1927065	8505946.12628335	13197423.8264352	8047290.05535914	1.29833461265396	0.175755207371032	0.485714285714286	0.487964455388161	0.743456355320762	0.61631300251843	0.0295077167282288	none	1049.57399096421	4.75141666666667	1	0	-	Unknown	-	-	-	-	1	Tomatine	HMDB0034103	1	Tomatine	C10827
neg-M105T3	4247964.04240797	6129653.79673164	2433032.36601781	4634660.90644012	5145526.20239356	2855201.52455983	4672391.1073225	5328316.66163734	1.03187815801955	0.828432563988908	0.685714285714286	0.927099929696186	0.860861977312163	0.357449202006317	0.256801744784577	none	105.009366483776	0.0544950833333333	0	0	-	Unknown	-	-	-	-	0	-	-	0	-	-
neg-M105T45	20315934.3923256	25634003.4744145	14918700.8145058	22253735.9730393	24302500.7033111	27590292.4378978	29310110.4021403	47985470.7213413	1.55419494211996	0.0678836364769055	0.0571428571428571	0.327988796006603	0.272763328502784	0.814866846777834	0.230582182974474	none	105.020475891261	0.751115	1	1	Glyceric acid	Organic oxygen compounds	Organooxygen compounds	HMDB0000139	C00258	(map00030)Pentose phosphate pathway;(map00260)Glycine, serine and threonine metabolism;(map00561)Glycerolipid metabolism;(map00630)Glyoxylate and dicarboxylate metabolism;(map00680)Methane metabolism;(map01100)Metabolic pathways;(map01110)Biosynthesis of secondary metabolites;(map01120)Microbial metabolism in diverse environments;(map01130)Biosynthesis of antibiotics;(map01200)Carbon metabolism	0	-	-	0	-	-
neg-M106T520	1224102682.91601	627121262.302309	365606542.036581	706365365.384956	1425739755.78433	1298549176.33958	885780733.711429	1179290001.52009	1.63839848877395	0.101058936828473	0.114285714285714	0.389685240988197	0.382542653901695	1.25023209028914	0.474229363176337	none	106.042130957168	8.66446666666667	1	0	-	Unknown	-	-	-	-	0	-	-	2	1-Chloro-2-methylpropene;3-Chloro-2-methylpropene	C19206;C19363
neg-M107T11	1300427.28792782	1928658.78619419	1290206.39821398	518493.97866696	1445065.62063573	1605356.26398335	1167183.32064583	783263.671938125	0.992671866074719	0.862448045934098	1	0.942019674184928	1	0.118338200781162	0.3573251828167	none	107.026184985085	0.183251666666667	1	0	-	Unknown	-	-	-	-	0	-	-	2	Octanoic_acid;Valproic_acid	C06423;C07185
neg-M107T46	210492.333142602	644302.993343425	925512.723936765	69248.1244961247	212990.27403352	207525.932770492	111917.640367182	1291965.10625087	0.986398238756952	0.925596185550874	1	0.970157037158114	1	0.100468842683834	0.288470125018734	none	107.036048096127	0.773926666666667	1	0	-	Unknown	-	-	-	-	4	2,2-Dihydroperoxypropane;Glycyl-Serine;Serinyl-Glycine;L-4-Hydroxyglutamine	HMDB0034260;HMDB0028850;HMDB0029039;HMDB0029424	0	-	-
neg-M107T528	154933047.039492	175629467.606578	195469531.521445	121228666.395943	329884290.362439	36613170.8131817	195289754.566938	308867637.716293	1.34513780391621	0.956957035238566	0.485714285714286	0.982964384873548	0.743456355320762	0.180283235203735	0.309575822285499	none	107.038884091537	8.80828333333333	1	0	-	Unknown	-	-	-	-	9	4,5-Dihydro-1-benzoxepin-3(2H)-one;3-(4-Methoxyphenyl)-2-propenal;Safrole;Cassiastearoptene;Methyl cinnamate;3,6-Dimethyl-2(3H)-benzofuranone;Cinnamyl formate;Allyl benzoate;1,2-Dihydronaphthalene-1,2-diol	HMDB0029714;HMDB0032611;HMDB0033591;HMDB0033830;HMDB0033833;HMDB0038893;HMDB0040577;HMDB0040592;HMDB0060335	10	cis-1,2-Dihydronaphthalene-1,2-diol;(1S,2S)-1,2-Dihydronaphthalene-1,2-diol;1,2-Dihydronaphthalene-1,2-diol;Methyl_cinnamate;Isosafrole;p-Methoxycinnamaldehyde;Safrole;4-Hydroxycinnamoylmethane;trans-2-Phenylcyclopropanecarboxylic_acid;Eugenol_quinone_methide	C04314;C04514;C06205;C06358;C10472;C10475;C10490;C12088;C15419;C20269
neg-M109T220	68339453.4105056	87891160.2111948	58164967.4857427	65511964.0840005	11341203.4840253	69193185.5935987	64112030.3171283	80898258.1618116	0.805782771601609	0.421461894307828	0.885714285714286	0.697879701350697	0.955214544201275	1.09958700335814	0.0823988531111658	none	109.040710645031	3.66595	1	0	-	Unknown	-	-	-	-	3	Imidazole-4-acetaldehyde;Methoxypyrazine;3-Hydroxy-4-aminopyridine	HMDB0003905;HMDB0033156;HMDB0060741	2	N-Acetylimidazole;Imidazole-4-acetaldehyde	C02560;C05130
neg-M109T289	47258250.2857623	57636210.9158044	47714613.7776468	48717767.3709163	44356699.9727506	50588133.0434668	44894264.2160219	49985902.3067203	0.942869799789701	0.36607039511557	0.685714285714286	0.655816524903468	0.860861977312163	0.199045608773464	0.279005787568803	none	109.049202149244	4.81193333333333	0	0	-	Unknown	-	-	-	-	0	-	-	0	-	-
neg-M109T41	149326677.523923	138313376.512002	109913005.476466	160568356.488284	141073915.646058	133331144.505176	92804358.279681	163775637.232327	0.951379109348852	0.693404727760662	0.885714285714286	0.859527125186111	0.955214544201275	0.168854521172624	0.0613511310241885	none	108.903355197299	0.684558333333333	0	0	-	Unknown	-	-	-	-	0	-	-	0	-	-
neg-M110T3	4150968.47633776	5745728.92136783	4480719.41959206	4524212.64117302	4699637.10188078	2788839.81651536	4434397.27156302	2710948.10269842	0.774209563509325	0.155351810347001	0.342857142857143	0.463592410015808	0.633394831225186	0.682749619556019	0.33877021850728	none	110.007634467487	0.0448038333333333	0	0	-	Unknown	-	-	-	-	0	-	-	0	-	-
neg-M111T41	49210295.7728355	63760904.9464464	35522996.1460909	64092250.2951155	52191569.6420073	49750998.2252692	42435665.4385379	62529823.4137899	0.973289028925738	0.957408450725926	0.885714285714286	0.982987635176458	0.955214544201275	0.206073870087623	0.167569525741832	none	110.906689117837	0.675986666666667	1	0	-	Unknown	-	-	-	-	2	Phosphoryl chloride;Carbon tetrachloride	HMDB0034789;HMDB0031330	1	Carbon_tetrachloride	C07561
neg-M111T45	17668096.2547131	38485791.5667593	24167581.7137414	42684476.7429771	32825144.9865018	32904367.0375282	28341364.7755525	22519338.328804	0.947842105654839	0.985438376867763	0.885714285714286	0.995404814614106	0.955214544201275	0.179622456060863	0.221511473741855	none	110.927244998501	0.748586666666667	0	0	-	Unknown	-	-	-	-	0	-	-	0	-	-
neg-M111T51	25851869.1298758	21585354.1929028	24912199.1902413	22686541.9082486	31673605.8492104	43104744.0064266	43517847.7615339	27471334.8486752	1.53381441808386	0.0306429212655701	0.0285714285714286	0.242374213951735	0.193078501241767	0.899087732824541	0.20081075864937	none	110.992949102228	0.852593333333333	1	0	-	Unknown	-	-	-	-	31	p-Hydroxyphenylacetic acid;3-Hydroxyphenylacetic acid;Ortho-Hydroxyphenylacetic acid;Mandelic acid;p-Anisic acid;3-Cresotinic acid;3,4-Dihydroxyphenylacetaldehyde;4-Hydroxy-3-methylbenzoic acid;Vanillin;2,4'-Dihydroxyacetophenone;2',3'-Dihydroxyacetophenone;2',4'-Dihydroxyacetophenone;2',6'-Dihydroxyacetophenone;3',4'-Dihydroxyacetophenone;3',5'-Dihydroxyacetophenone;Phenoxyacetic acid;Methyl fur…	HMDB0000020;HMDB0000440;HMDB0000669;HMDB0000703;HMDB0001101;HMDB0002390;HMDB0003791;HMDB0004815;HMDB0012308;HMDB0029657;HMDB0029658;HMDB0029659;HMDB0029660;HMDB0029661;HMDB0029662;HMDB0031609;HMDB0032399;HMDB0032572;HMDB0032594;HMDB0032604;HMDB0032606;HMDB0032629;HMDB0032919;HMDB0033003;HMDB0034172;HMDB0036907;HMDB0041283;HMDB0060390;HMDB0062635;HMDB0015320;HMDB0060648	24	4-Hydroxyphenylacetate;4-Hydroxy-3-methoxy-benzaldehyde;(R)-Mandelate;(S)-Mandelate;Phenoxyacetate;4-Methoxybenzoate;3-Methoxytropolone;6-Methylsalicylate;2',4'-Dihydroxyacetophenone;3,4-Dihydroxyphenylacetaldehyde;3-Hydroxyphenylacetate;2-Hydroxyphenylacetate;3',4'-Dihydroxyacetophenone;2-(Hydroxymethyl)benzoic_acid;Resorcinol_monoacetate;Methyl_salicylate;4-Hydroxyphenacyl_alcohol;4-Hydroxyphen…	C00642;C00755;C01983;C01984;C02181;C02519;C02639;C02657;C03663;C04043;C05593;C05852;C10675;C10804;C12064;C12305;C13635;C13636;C14088;C14103;C14108;C17900;C21167;C07519
neg-M111T55	24258023.7462504	45625794.7211637	32512638.1763352	36985189.1803389	44108155.1239377	64383118.2290514	51645073.2005553	70476934.3239779	1.65454554302348	0.0246594307472182	0.0571428571428571	0.221353052806732	0.272763328502784	1.02408878628574	0.136190555107556	up	111.010885684883	0.921091666666667	1	1	2-Furoic acid	Organoheterocyclic compounds	Furans	HMDB0000617	C01546	(map00365)Furfural degradation;(map01120)Microbial metabolism in diverse environments	13	2-Isopropyl-1,4-benzenediol;3-(4-Hydroxyphenyl)-1-propanol;3-(5-Methyl-2-furanyl)butanal;2-Propenyl 2,4-hexadienoate;1-(2-Furanyl)-1-pentanone;4-(Ethoxymethyl)phenol;4-Ethyl-2-methoxyphenol;2,6,6-Trimethyl-2-cyclohexene-1,4-dione;2-(Ethoxymethyl)phenol;(Dimethoxymethyl)benzene;2-Isopropoxyphenol;3,5-Dimethoxytoluene;Uric acid	HMDB0032132;HMDB0032599;HMDB0036169;HMDB0036227;HMDB0039801;HMDB0039956;HMDB0040175;HMDB0040216;HMDB0040449;HMDB0041326;HMDB0041804;HMDB0059853;HMDB0000289	2	3-Isopropylcatechol;Urate	C01014;C00366
neg-M111T598	49578096.7276496	69322366.7746509	47392026.5304571	45925589.0676978	49472203.8112281	62342515.3596291	58008664.0810965	59350256.9474613	1.07989687387064	0.456171015105258	0.485714285714286	0.720501185504559	0.743456355320762	0.3283509660259	0.197817197510791	none	111.012162987721	9.96	1	1	3-Furoic acid	Organoheterocyclic compounds	Furans	HMDB0000444	null	-	1	Uric acid	HMDB0000289	1	Urate	C00366
neg-M112T51	6818730.63678418	7414804.65754791	2979270.09834866	6871028.91236168	6976066.2546591	6184044.79034859	5739154.12366207	7163346.23214209	1.08216204574016	0.582245652057638	1	0.795046544821888	1	0.357262207237355	0.317800373408823	none	112.023886493675	0.85352	0	0	-	Unknown	-	-	-	-	0	-	-	0	-	-
neg-M112T581	26360325.1097371	15209401.0743116	20781828.9322366	20706528.2360688	17230941.2746913	24661874.6427782	4621743.88198058	23263337.4202844	0.840109648614433	0.467115278795098	0.885714285714286	0.728266483576174	0.955214544201275	0.816669490788508	0.252815122967703	none	112.025363182806	9.6814	0	0	-	Unknown	-	-	-	-	0	-	-	0	-	-
neg-M113T281	294760345.507866	301141397.17265	180412605.855011	166684062.215098	277519796.801204	247365323.129895	163919300.093943	382870378.347217	1.13645451164569	0.629441810522079	1	0.823098509137436	1	0.228376635453822	0.393881271605309	none	112.999164857848	4.69111666666667	1	0	-	Unknown	-	-	-	-	2	Parabanic Acid;2-[(Isopropylthio)methyl]furan	HMDB0062802;HMDB0036181	0	-	-
neg-M113T53	583008372.397356	539272426.78789	382107852.975442	347263982.990678	711421493.580793	638955257.410268	476690393.441383	586386690.413091	1.30340528727098	0.125351073276015	0.114285714285714	0.422118897520453	0.382542653901695	0.575474288869299	0.294770626286635	none	112.999245584985	0.88646	1	0	-	Unknown	-	-	-	-	2	Parabanic Acid;2-[(Isopropylthio)methyl]furan	HMDB0062802;HMDB0036181	0	-	-
neg-M114T121	47385706.9533539	48327606.1142907	50604927.5123908	37640242.2360965	46091079.7725436	82633142.2227429	37546337.296529	42276805.5664524	1.13366538832957	0.68662138578715	0.685714285714286	0.855817087555989	0.860861977312163	0.226476622122942	0.201011464938938	none	114.018457253952	2.01843333333333	0	0	-	Unknown	-	-	-	-	0	-	-	0	-	-
neg-M114T146	34150663.4983443	56420820.1774783	27533168.7803692	27763705.7293772	21547090.4112002	30672578.7567345	27515016.6642288	51502278.3074419	0.899694531233772	0.665507052754878	0.485714285714286	0.843509087261428	0.743456355320762	0.381612223749279	0.208282397058805	none	114.018334869391	2.42948333333333	0	0	-	Unknown	-	-	-	-	0	-	-	0	-	-
neg-M114T175	69411982.6234868	97445819.634104	58258979.9655029	58247550.3226394	67879352.140556	92361900.5146647	58107244.9320124	57226732.5369942	0.972512057704903	0.888560531575898	0.485714285714286	0.953490449433861	0.743456355320762	0.0790202145825042	0.216472996001412	none	114.018116138457	2.92426666666667	0	0	-	Unknown	-	-	-	-	0	-	-	0	-	-
neg-M114T50	61597796.2603824	22704903.0025542	135603666.258942	81987429.5771685	21411047.366159	22274694.0876632	25784788.3434137	23000386.3859062	0.306302804775447	0.0753844810834478	0.114285714285714	0.342466947726913	0.382542653901695	1.73717225622675	0.179679654647129	none	114.04840821541	0.82723	1	1	1-Amino-1-cyclobutanecarboxylic acid	Unknown	-	NA	NA	-	0	-	-	0	-	-
neg-M114T582	10558387.724692	20430870.0775281	9169455.43161005	10515550.630822	20288428.3948454	32746294.7060281	9222384.35095967	6565055.82299682	1.35812852572757	0.705021146476422	1	0.866367275134765	1	0.357084472978745	0.269787904199817	none	114.020592227187	9.696	1	0	-	Unknown	-	-	-	-	0	-	-	2	Maleamate;Moniliformin	C01596;C20592
neg-M115T231	62703065.0227481	73958504.6527268	53488917.1815082	61020615.1849935	61633603.2729846	63246469.5570113	33820412.3792348	73565486.7947442	0.924732065574796	0.578680028348213	1	0.793206407581019	1	0.253803465986216	0.357698506861167	none	115.026325438509	3.85608333333333	1	0	-	Unknown	-	-	-	-	1	Diazenedicarboxamide	HMDB0029616	0	-	-
neg-M115T29	119369790.71082	114362481.733337	79848845.1986912	75703397.328309	104382964.39087	90317532.7435863	77185259.9733876	79176937.2037453	0.901815204074069	0.54262904374753	0.685714285714286	0.772501109847088	0.860861977312163	0.244839743996938	0.460784008736608	none	115.033516519272	0.487173333333333	1	1	Alpha-ketoisovaleric acid	Organic acids and derivatives	Keto acids and derivatives	HMDB0000019	C00141	(map00280)Valine, leucine and isoleucine degradation;(map00290)Valine, leucine and isoleucine biosynthesis;(map00770)Pantothenate and CoA biosynthesis;(map00966)Glucosinolate biosynthesis;(map01100)Metabolic pathways;(map01110)Biosynthesis of secondary metabolites;(map01130)Biosynthesis of antibiotics;(map01210)2-Oxocarboxylic acid metabolism;(map01230)Biosynthesis of amino acids	6	Allyl isothiocyanate;3-Thiocyanato-1-propene;4-Methylthiazole;5-Methylthiazole;Thiiraneacetonitrile;Isothiocyanatocyclopropane	HMDB0005843;HMDB0029755;HMDB0033116;HMDB0033117;HMDB0038624;HMDB0061872	1	Allyl_isothiocyanate	C19317
neg-M115T295	48999760.8631614	72727542.9943727	97162596.8814376	57092745.4752365	56704987.3959609	90552749.056311	50644078.8627427	69442476.1958371	0.968699645351426	0.912209878248214	0.885714285714286	0.964305340405339	0.955214544201275	0.122728820899892	0.177946442263092	none	115.035368319319	4.90915	1	0	-	Unknown	-	-	-	-	2	Formiminoglutamic acid;N-Acetylasparagine	HMDB0000854;HMDB0006028	2	N-Formimino-L-glutamate;Formylisoglutamine	C00439;C16674
neg-M115T302	38952431.4883864	92755258.1304786	70990214.7532831	69628327.9009104	105621965.341109	85066939.5507179	42667260.7801349	34758701.2349015	0.98453558685462	0.829487080322303	1	0.927457518256038	1	0.185842689231768	0.165404074217641	none	115.025526850912	5.03441666666667	1	0	-	Unknown	-	-	-	-	1	Diazenedicarboxamide	HMDB0029616	0	-	-
neg-M115T44	38131420.8375838	40825093.2839127	29906419.7249503	22011515.3302016	53623548.2808153	53849574.7077433	69511612.4555594	130308681.491007	2.34800160664175	0.021948719308232	0.0285714285714286	0.211343591788097	0.193078501241767	1.4143495816914	0.2899895462495	up	115.013150075794	0.735322	1	1	Maleic acid	Organic acids and derivatives	NA	HMDB0000176	C01384	(map00350)Tyrosine metabolism;(map00650)Butanoate metabolism;(map00760)Nicotinate and nicotinamide metabolism;(map01120)Microbial metabolism in diverse environments	5	3-Methyl-4-phenyl-3-buten-2-one;2-Phenyl-4-pentenal;3-Phenyl-4-pentenal;1-Oxo-1H-2-benzopyran-3-carboxaldehyde;Juglone	HMDB0031567;HMDB0035207;HMDB0038790;HMDB0030577;HMDB0030773	2	Juglone;Lawsone	C03840;C10368
neg-M115T456	13741425.732873	33234390.1178367	13840958.3665168	2.11639e+07	28741447.549766	27717464.7092191	23094721.7743687	24517228.9396654	1.26945603027915	0.245398653552862	0.342857142857143	0.55471141246716	0.633394831225186	0.657132753711254	0.370525533789657	none	115.00901966202	7.59272	1	0	-	Unknown	-	-	-	-	1	Brassilexin	HMDB0039638	0	-	-
neg-M115T469	22629272.2355876	119639330.383081	33865162.9281735	63199160.1222037	95023058.5789045	26555923.9912441	36942761.3283347	80123538.6334051	0.997126834365831	0.898305294591571	0.885714285714286	0.958605218147852	0.955214544201275	0.5051920132727	0.440620069644279	none	114.962084816316	7.81266666666667	1	0	-	Unknown	-	-	-	-	0	-	-	2	2,4-Dichlorotoluene;Benzal_chloride	C18300;C19165
neg-M115T53	12967740.3641449	60481999.1940682	16713785.3065676	43332683.9159947	81637843.8715999	71010655.4705864	72896238.2791726	17325951.2484297	1.81930776227979	0.266301061362267	0.114285714285714	0.5730809096424	0.382542653901695	1.0561808305012	0.471932622685046	none	115.023944234895	0.878134166666667	1	0	-	Unknown	-	-	-	-	14	(7R)-7-hydroxyoctanoic Acid;7-Hydroxyoctanoic acid;Hydroxyoctanoic acid;3-Hydroxyoctanoic acid;(R)-2-Hydroxycaprylic acid;(R)-3-Hydroxyoctanoic acid;5-Hydroxyvalproic acid;3-Hydroxyvalproic acid;4-Hydroxyvalproic acid;Ethyl (卤)-3-hydroxyhexanoate;(+/-)-Ethyl 2-hydroxy-3-methylvalerate;Peroxyoctanoic acid;Isoamyl lactate;Ethyl 2-hydroxy-4-methylpentanoate	HMDB0062596;HMDB0000486;HMDB0000711;HMDB0001954;HMDB0002264;HMDB0010722;HMDB0013898;HMDB0013899;HMDB0013900;HMDB0031509;HMDB0032270;HMDB0032827;HMDB0059825;HMDB0059867	7	Ethyl_(R)-3-hydroxyhexanoate;Ethyl_(S)-3-hydroxyhexanoate;4-Hydroxyvalproic_acid;5-Hydroxyvalproic_acid;3-Hydroxyvalproic_acid;Rengyol;3-Hydroxyoctanoate	C03864;C03865;C16649;C16650;C16651;C17527;C20793
neg-M115T572	234939067.873354	273078829.118556	198173071.234478	118725994.260678	91501029.1734241	234035683.040884	209786025.936403	227347776.914955	0.924542165754804	0.746978634564338	0.685714285714286	0.888375454914861	0.860861977312163	0.228697232947315	0.282564175976822	none	114.951952808982	9.54138333333333	0	0	-	Unknown	-	-	-	-	0	-	-	0	-	-
neg-M115T576	39509372.1726226	182839986.926589	91564794.2291784	99177052.9317376	64308449.7569484	122464273.767863	105411856.578456	150826658.469931	1.07242960358306	0.675910000218381	0.685714285714286	0.849295621869524	0.860861977312163	0.4729228630448	0.378700854574967	none	114.958716688479	9.60138333333333	0	0	-	Unknown	-	-	-	-	0	-	-	0	-	-
neg-M115T582	47081152.6238341	52394517.754375	19918412.3701845	64398397.5684079	54296848.881959	48950733.7375008	47038468.3917606	53254001.083815	1.10744493868408	0.525385123218999	0.885714285714286	0.7624445786349	0.955214544201275	0.470557439602014	0.408136948873233	none	114.97333802679	9.70825	1	0	-	Unknown	-	-	-	-	1	cis-2-Chloro-4-carboxymethylenebut-2-en-1,4-olide	HMDB0060455	2	cis-2-Chloro-4-carboxymethylenebut-2-en-1,4-olide;trans-2-Chloro-4-carboxymethylenebut-2-en-1,4-olide	C04706;C04729
neg-M115T587	13643987.2855541	22280078.1770049	9374292.06707141	17552044.3124195	17611330.4470723	23164770.1449686	13317139.8928973	25292501.967671	1.26309045170649	0.326195422022802	0.342857142857143	0.623684809793598	0.633394831225186	0.661433547031527	0.230692469091492	none	115.00375929999	9.78543333333333	1	0	-	Unknown	-	-	-	-	6	Fumaric acid;Maleic acid;cis-Aconitic acid;trans-Aconitic acid;Dehydroascorbic acid;2,5-Dimethyl-3-(methyldithio)furan	HMDB0000134;HMDB0000176;HMDB0000072;HMDB0000958;HMDB0001264;HMDB0040200	7	Fumarate;Maleic_acid;Formylpyruvate;Phenylmethanesulfonyl_fluoride;cis-Aconitate;trans-Aconitate;Dehydroascorbate	C00122;C01384;C02150;C06747;C00417;C02341;C05422
neg-M115T593	39063434.4466373	46471032.926141	31881195.6368115	33019127.6675403	34104106.2969377	36383390.6325651	36714355.5092832	26299098.6173562	0.887434020117513	0.35617177210189	0.685714285714286	0.648280482181788	0.860861977312163	0.30812536905848	0.304127233903887	none	115.018373884756	9.87710833333333	1	0	-	Unknown	-	-	-	-	0	-	-	1	3-Dehydrocarnitine	C02636
neg-M116T197	33444345.959075	61735950.3419145	19112359.2893126	33766067.7218253	27118624.0290996	28733130.3271791	25242366.3413412	27495038.2570109	0.733419527910628	0.41693033394751	0.342857142857143	0.694344796843134	0.633394831225186	0.672008792761214	0.305962920458161	none	116.046972951249	3.27620833333333	1	1	Indole	Organoheterocyclic compounds	Indoles and derivatives	HMDB0000738	C00463	(map00380)Tryptophan metabolism;(map00400)Phenylalanine, tyrosine and tryptophan biosynthesis;(map00402)Benzoxazinoid biosynthesis;(map01100)Metabolic pathways;(map01110)Biosynthesis of secondary metabolites;(map04974)Protein digestion and absorption	1	Guanidoacetic acid	HMDB0000128	3	Guanidinoacetate;N-Nitroso-N-ethylurea;Hydantoin	C00581;C19178;C05146
neg-M116T39	2663172.95229762	4017336.2443404	1298397.50810198	2738131.92796071	4223334.9931389	2793476.24800917	4225668.0559058	6969167.00192814	1.69931703366386	0.118195833921832	0.0571428571428571	0.413256483742047	0.272763328502784	1.09861330036943	0.448571099889181	none	116.036642594057	0.654690833333333	0	0	-	Unknown	-	-	-	-	0	-	-	0	-	-
neg-M116T43	4979598.95595125	3426662.49281919	2398494.69289289	2102031.47887261	4071744.66712352	3010416.29894793	4331942.0031125	5133189.29923134	1.28206124985639	0.255666680179541	0.342857142857143	0.563294230787024	0.633394831225186	0.62075297547507	0.354096473567458	none	116.023426266576	0.709274166666667	1	0	-	Unknown	-	-	-	-	1	(S1)-Methoxy-3-heptanethiol	HMDB0032380	0	-	-
neg-M116T53	208029466.34087	315416852.525317	270963436.923334	247491573.47763	55420269.1669193	65320988.2382076	57503215.9848131	72581475.8952024	0.240738678643944	2.44993553006045e-05	0.0285714285714286	0.0208606177204814	0.193078501241767	2.1574118888867	0.0475375693978944	down	116.07057292735	0.876343	1	1	5-Aminopentanoic acid	Organic acids and derivatives	Carboxylic acids and derivatives	HMDB0003355	C00431	(map00310)Lysine degradation;(map00330)Arginine and proline metabolism	7	Betaine;L-Valine;Vaporole;N-Methyl-a-aminoisobutyric acid;5-Aminopentanoic acid;Norvaline;Amyl Nitrite	HMDB0000043;HMDB0000883;HMDB0001382;HMDB0002141;HMDB0003355;HMDB0013716;HMDB0015550	10	L-Valine;5-Aminopentanoate;Betaine;D-Norvaline;L-Norvaline;2-Amino-2-methylbutanoate;D-Valine;Amyl_nitrite;4-Methylaminobutyrate;Valine	C00183;C00431;C00719;C01799;C01826;C03571;C06417;C07457;C15987;C16436
neg-M116T74	12361505.8786497	22222295.9131244	27552276.9792916	6173804.08722546	10673798.0229633	14096885.9494344	19716299.4968592	8464679.33725617	0.775168403031246	0.702200768262544	0.685714285714286	0.864860995819159	0.860861977312163	0.285844519199393	0.312783534369137	none	116.056950231194	1.23771166666667	0	0	-	Unknown	-	-	-	-	0	-	-	0	-	-
neg-M117T194	74911656.4261017	86398524.528336	35583110.824273	32943801.961374	45259423.8368451	28442412.3270783	41714282.5850137	35889005.6228633	0.658314643252957	0.27198260154029	0.685714285714286	0.577454393035138	0.860861977312163	0.838481996585809	0.237577454139553	none	117.012487699792	3.2285	1	0	-	Unknown	-	-	-	-	1	Sulforaphane	HMDB0005792	1	3-Nitrosothiazolidine	C11119
neg-M117T281	21283030.1619481	90990138.5386824	64091856.6442943	99219193.8315576	89216371.5662756	85997318.9288029	55751947.0007698	105320571.21561	1.22026656575754	0.442255457088926	0.885714285714286	0.711517402357836	0.955214544201275	0.696151070673532	0.378202579921447	none	116.960886992071	4.68505833333333	0	0	-	Unknown	-	-	-	-	0	-	-	0	-	-
neg-M117T31	114449276.919365	112593869.439063	60138742.6921092	93975515.9975682	121215657.35614	108545013.303161	80424036.6297551	103157232.047024	1.08443895845055	0.585395262455564	0.885714285714286	0.797493280011362	0.955214544201275	0.317465267804083	0.310689548728652	none	117.018674293271	0.515793333333333	1	1	Succinic acid	Organic acids and derivatives	NA	HMDB0000254	C00042	(map00020)Citrate cycle (TCA cycle);(map00190)Oxidative phosphorylation;(map00250)Alanine, aspartate and glutamate metabolism;(map00350)Tyrosine metabolism;(map00360)Phenylalanine metabolism;(map00361)Chlorocyclohexane and chlorobenzene degradation;(map00620)Pyruvate metabolism;(map00630)Glyoxylate and dicarboxylate metabolism;(map00640)Propanoate metabolism;(map00650)Butanoate metabolism;(map007…	6	Methylmalonic acid;Succinic acid;Erythrono-1,4-lactone;Threonolactone;4-Hydroxy-2-oxobutanoic acid;xi-3-Hydroxy-2-oxobutanoic acid	HMDB0000202;HMDB0000254;HMDB0000349;HMDB0000940;HMDB0031204;HMDB0039324	3	Succinate;Methylmalonate;Methyl_oxalate	C00042;C02170;C10900
neg-M117T42	86741967.9863158	50120666.6510751	88053849.7794272	55227644.9438033	31630871.6732552	51791304.3460816	26945234.4235678	48406337.0543095	0.566757361146873	0.0391456238101837	0.0571428571428571	0.264025545703321	0.272763328502784	1.40446781619998	0.207048801973903	down	116.986150946863	0.693083333333333	1	0	-	Unknown	-	-	-	-	4	S-2-Propenyl 1-propanesulfinothioate;R-1-Propenyl 1-propanesulfinothioate;R-Propyl 1-propenesulfinothioate;S-Propyl 2-propene-1-sulfinothioate	HMDB0032741;HMDB0032748;HMDB0032749;HMDB0039965	2	2-Dehydro-D-xylonate;2,4-Dihydroxypteridine	C02928;C03212
neg-M117T46	73010614.7301905	66733285.0338534	78294682.0335312	63884531.3110408	37218024.8037887	12875075.8565176	33119391.1959756	70102429.413707	0.543818204827079	0.113470274865261	0.114285714285714	0.406120864014673	0.382542653901695	1.70030008656086	0.154989003152937	none	117.002768860804	0.76971	0	0	-	Unknown	-	-	-	-	0	-	-	0	-	-
neg-M117T508	3077016999.98733	5049001040.74976	3663270250.03973	3438953353.87843	4273764212.02768	4625173425.93815	3701582854.56986	4035355321.95141	1.09243576524975	0.42492711505529	0.342857142857143	0.700319313910288	0.633394831225186	0.299547243297121	0.247420026154816	none	116.930766853699	8.46201666666667	0	0	-	Unknown	-	-	-	-	0	-	-	0	-	-
neg-M117T527	4215960110.56366	4458344231.87353	3404261238.26798	12009723984.0971	4792270375.93631	3830000763.32417	3425987423.51012	6674747219.71415	0.777265888145198	0.655613517924223	1	0.838258600584398	1	0.335515386496941	0.298256760687935	none	116.930660507806	8.7811	0	0	-	Unknown	-	-	-	-	0	-	-	0	-	-
neg-M117T568	18817990474.1246	17991504430.7858	12679626145.4451	12328226487.2646	18897496352.1722	15102163347.0568	13299224099.9113	14876716719.9112	1.00579534702962	0.908411411101732	0.685714285714286	0.962759264109762	0.860861977312163	0.0616952355025313	0.257068529433298	none	116.930625567807	9.46012	0	0	-	Unknown	-	-	-	-	0	-	-	0	-	-
neg-M117T595	40223227.8816081	47571442.9185489	22347126.6096012	29469015.5503075	51134864.7234013	28509464.2905702	28864099.3441919	20782074.9523278	0.926078006203384	0.729016405996191	0.685714285714286	0.877696091813755	0.860861977312163	0.317096939189689	0.324306145113906	none	116.966262437488	9.92235	0	0	-	Unknown	-	-	-	-	0	-	-	0	-	-
neg-M117T62	69847830.6218414	20439921.1168719	54484366.2673527	12450461.6011299	79850408.2305469	79549535.7451163	66778982.1499126	105156010.048129	2.10742589901215	0.0969973017909079	0.0571428571428571	0.382912132639463	0.272763328502784	1.89739919737324	0.32762459762897	none	117.02253517442	1.04099083333333	1	1	Succinic acid	Organic acids and derivatives	Carboxylic acids and derivatives	HMDB0000254	C00042	(map00020)Citrate cycle (TCA cycle);(map00190)Oxidative phosphorylation;(map00250)Alanine, aspartate and glutamate metabolism;(map00350)Tyrosine metabolism;(map00360)Phenylalanine metabolism;(map00361)Chlorocyclohexane and chlorobenzene degradation;(map00620)Pyruvate metabolism;(map00630)Glyoxylate and dicarboxylate metabolism;(map00640)Propanoate metabolism;(map00650)Butanoate metabolism;(map007…	0	-	-	0	-	-
neg-M118T45	13703116.8775108	29428548.2539532	20929934.8961405	31757694.621489	7806715.17741494	14301311.540584	10268472.2638426	11337882.1687166	0.456216895674797	0.0204073073794369	0.0571428571428571	0.206043513976121	0.272763328502784	1.32254181188519	0.296502109436283	down	118.051536835223	0.743858333333333	1	1	L-Threonine	Organic acids and derivatives	Carboxylic acids and derivatives	HMDB0000167	C00188	(map00260)Glycine, serine and threonine metabolism;(map00261)Monobactam biosynthesis;(map00290)Valine, leucine and isoleucine biosynthesis;(map00860)Porphyrin and chlorophyll metabolism;(map00970)Aminoacyl-tRNA biosynthesis;(map01060)Biosynthesis of plant secondary metabolites;(map01100)Metabolic pathways;(map01110)Biosynthesis of secondary metabolites;(map01120)Microbial metabolism in diverse en…	12	L-Threonine;L-Homoserine;L-Allothreonine;Hydroxyethyl glycine;4-Amino-3-hydroxybutyrate;2-Ketobutyric acid;Acetoacetic acid;2-Methyl-3-oxopropanoic acid;Succinic acid semialdehyde;(S)-Methylmalonic acid semialdehyde;4-Hydroxycrotonic acid;Acetic anhydride	HMDB0000167;HMDB0000719;HMDB0004041;HMDB0061148;HMDB0061877;HMDB0000005;HMDB0000060;HMDB0001172;HMDB0001259;HMDB0002217;HMDB0003381;HMDB0031646	14	L-Threonine;L-Homoserine;D-Threonine;2-Methylserine;4-Amino-3-hydroxybutanoate;L-Allothreonine;(-)-erythro-(2R,3R)-Dihydroxybutylamide;D-Allothreonine;2-Oxobutanoate;Acetoacetate;Succinate_semialdehyde;2-Methyl-3-oxopropanoate;(S)-Methylmalonate_semialdehyde;(R)-Methylmalonate_semialdehyde	C00188;C00263;C00820;C02115;C03678;C05519;C11108;C12317;C00109;C00164;C00232;C00349;C06002;C21030
neg-M118T480	314637002.699875	179511146.237365	199320080.36682	63907739.4100239	274088677.710073	57621047.9503222	96218664.9544007	196892730.969292	0.824981445668186	0.66791965874869	0.685714285714286	0.844775029054574	0.860861977312163	0.44230877731539	0.345921688371722	none	117.929987186364	7.99995	0	0	-	Unknown	-	-	-	-	0	-	-	0	-	-
neg-M118T59	1572386.80135883	3489478.78893025	2262299.49339869	4676384.85577487	2076842.47288836	1082762.02748902	755448.267246249	5220940.66024071	0.761297896675678	0.381650110722027	0.485714285714286	0.668065161999076	0.743456355320762	0.964345132958994	0.386900222385588	none	118.036014270832	0.987006666666667	0	0	-	Unknown	-	-	-	-	0	-	-	0	-	-
neg-M118T63	3224176.90630354	4199249.9470872	2694152.21175562	3311448.97145458	2717047.83296037	3.51053e+06	2928462.17393192	3516427.37462494	0.943662526900331	0.662427979656244	1	0.841913050268911	1	0.159503455947096	0.293092261292217	none	118.026534507478	1.05187	0	0	-	Unknown	-	-	-	-	0	-	-	0	-	-
neg-M119T41	9442879.82894577	10886403.4915104	15913106.7937408	6205489.22690812	8429041.66617301	7410687.1791302	2139025.72550098	12644230.3911709	0.721425556171915	0.350176719944127	0.485714285714286	0.642340191473578	0.743456355320762	0.968888456397491	0.147335062691306	none	118.971074797292	0.675618333333333	0	0	-	Unknown	-	-	-	-	0	-	-	0	-	-
neg-M119T47	30028156.7625341	20291302.9627527	24620995.7123774	20644826.3081978	53789987.6497099	56262226.3432722	37540305.3563133	97134769.7930491	2.56030305788097	0.0128299804484775	0.0285714285714286	0.167206566848285	0.193078501241767	1.36818969862543	0.0925663433500665	up	119.030477028911	0.77904	1	1	(S)-3,4-Dihydroxybutyric acid	Organic acids and derivatives	Hydroxy acids and derivatives	HMDB0000337	null	-	2	Methionine sulfoximine;12-Tridecene-4,6,8,10-tetraynal	HMDB0029430;HMDB0038915	3	L-Methionine_sulfoximine;2S,5S-Methionine_sulfoximine;Fluoren-9-one	C03510;C03829;C06712
neg-M119T483	72934716.3597237	47969301.5755262	89296812.8796081	77953365.4982082	101107540.562203	35453504.1844849	73322155.861495	79546036.8564446	1.00442485713509	0.89027039845094	0.885714285714286	0.954335847771263	0.955214544201275	0.111236898998147	0.457567587419169	none	118.929183438826	8.05751666666667	1	0	-	Unknown	-	-	-	-	1	Magnesium Sulfate	HMDB0014791	0	-	-
neg-M119T596	6443340.94486616	9982446.75179829	4171983.67347973	4785427.04665563	7302704.60265628	4415275.53239466	6049477.19783401	9499309.00594204	1.07420530270057	0.728434230719645	0.885714285714286	0.877467830739557	0.955214544201275	0.369673519398684	0.351171047841708	none	119.010680341361	9.93515	1	0	-	Unknown	-	-	-	-	2	2,5-Dimethyl-1,4-dithiane-2,5-diol;Ethyl 2-(methyldithio)propionate	HMDB0033556;HMDB0038896	0	-	-
neg-M120T171	1334019.86371361	2226674.53973953	2354302.14112444	1470741.5554299	1514149.43391926	1652174.89575887	1577945.09787181	1681259.58360366	0.869991451652895	0.504033111336643	1	0.75022804529752	1	0.226759886371946	0.467811165724966	none	120.018756684345	2.85723333333333	0	0	-	Unknown	-	-	-	-	0	-	-	0	-	-
neg-M120T42	109755050.768875	115787589.107949	1.2035e+08	102714418.803918	23605249.8111964	84150490.658066	23435331.772998	76455448.5372681	0.462869854520058	0.0750408293007195	0.0285714285714286	0.341948284588727	0.193078501241767	0.936657209950601	0.0831398572968455	none	119.948525306397	0.69543	0	0	-	Unknown	-	-	-	-	0	-	-	0	-	-
neg-M121T194	25979444.6264362	41556534.9817145	35584788.8875755	23674246.4256733	36448497.3369896	10147259.7651335	33969695.6865708	31041208.1101406	0.880213318859734	0.554990171107256	0.885714285714286	0.778885428896386	0.955214544201275	0.54823311229323	0.1999941656852	none	121.028770986699	3.23593333333333	1	1	3-Hydroxybenzaldehyde	Unknown	-	NA	C03067	(map00623)Toluene degradation;(map01120)Microbial metabolism in diverse environments;(map01220)Degradation of aromatic compounds	5	Benzoic acid;4-Hydroxybenzaldehyde;3-(2-Furanyl)-2-propenal;2-Hydroxybenzaldehyde;4-Pyridoxic acid	HMDB0001870;HMDB0011718;HMDB0032918;HMDB0034170;HMDB0000017	11	Benzoate;Aromatic_acid;4-Hydroxybenzaldehyde;3-Hydroxybenzaldehyde;Salicylaldehyde;Tropolone;4-Pyridoxate;3-Carboxy-4-methoxy-N-methyl-2-pyridone;3-Hydroxy-4-hydroxymethyl-2-methylpyridine-5-carboxylate;5-Methoxy-3-hydroxyanthranilate;3,5-Dihydroxy-phenylglycine	C00180;C00539;C00633;C03067;C06202;C15474;C00847;C04447;C04773;C11466;C12026
neg-M121T243	25166485.003342	57887265.9262336	43978686.1713426	76653075.2176971	47271440.4816433	46911574.4522318	43344984.8373493	47824581.8763271	0.909993938879725	0.949071629758636	0.885714285714286	0.979642660723556	0.955214544201275	0.22225914021833	0.118352615106767	none	121.034320940002	4.04776666666667	1	1	3-Hydroxybenzaldehyde	Unknown	-	NA	C03067	(map00623)Toluene degradation;(map01120)Microbial metabolism in diverse environments;(map01220)Degradation of aromatic compounds	0	-	-	0	-	-
neg-M121T572	57275900.2855214	43939682.6685716	29944950.6836121	13625092.5251375	38402061.1066648	36424213.6549944	33201999.9542906	37123351.8746959	1.00252787819829	0.707251373778159	1	0.867436848516857	1	0.31691603382204	0.356015149810505	none	121.04675694411	9.53368	1	0	-	Unknown	-	-	-	-	2	14-hydroperoxy-H4-neuroprostane;2-Amino-a-carboline	HMDB0062292;HMDB0033141	3	Phenylboronic_acid;2-Amino-9H-pyrido[2,3-b]indole;Chlorphentermine	C16200;C19186;C07559
neg-M121T589	11222938.2245723	13204948.6931573	5003227.74815092	10755347.420196	4585337.78300542	4798349.16841076	6643230.38275372	11908430.4244345	0.695143247464006	0.263804341204084	0.342857142857143	0.569999771989628	0.633394831225186	0.95836471164103	0.279098126346081	none	121.033379551909	9.81015	1	0	-	Unknown	-	-	-	-	1	Thiodiglycol	HMDB0042033	0	-	-
neg-M122T220	66280839.9365948	79154871.9841652	55456077.4133781	56513348.3263505	66459658.2032361	64991136.2169918	59319441.3143914	38649903.4466203	0.891280342212281	0.439053551735717	0.885714285714286	0.708932324235719	0.955214544201275	0.250403229892848	0.431713371852738	none	122.029727719243	3.66543333333333	0	0	-	Unknown	-	-	-	-	0	-	-	0	-	-
neg-M122T248	56476696.0297637	68780904.782463	49674969.2316406	52786055.0511931	56773591.6895278	1.2346e+08	51616456.5650947	58299511.5707449	1.27415640986347	0.445633121794679	0.485714285714286	0.71401127695436	0.743456355320762	0.394922822190785	0.236460835376163	none	122.029326154827	4.13268333333333	0	0	-	Unknown	-	-	-	-	0	-	-	0	-	-
neg-M122T42	26420933.5960982	24512732.5963755	28017800.2045252	24722570.7627191	14080107.7027971	28597819.4546317	12745679.9608467	18684960.3067165	0.714822818280163	0.121453977917358	0.342857142857143	0.417156853465287	0.633394831225186	0.721517527486169	0.239231450408144	none	121.965732688791	0.7034	0	0	-	Unknown	-	-	-	-	0	-	-	0	-	-
neg-M122T51	11257562.936393	22062575.3085797	19702355.4775802	7087534.39239796	29424477.8112443	30380797.5781823	34890233.4197468	20214801.2333498	1.91166621687109	0.0635144844299473	0.0571428571428571	0.320660991056421	0.272763328502784	1.24980893247302	0.385229724586061	none	122.025875890027	0.843132	1	0	-	Unknown	-	-	-	-	7	Nicotinic acid;Picolinic acid;2-Hydroxy-4-imino-2,5-cyclohexadienone;Nitrobenzene;Isonicotinic acid;L-Arginine;D-Arginine	HMDB0001488;HMDB0002243;HMDB0031713;HMDB0041950;HMDB0060665;HMDB0000517;HMDB0003416	7	Nicotinate;Nitrobenzene;Isonicotinic_acid;Picolinic_acid;L-Arginine;D-Arginine;Amino_acid(Arg-)	C00253;C06813;C07446;C10164;C00062;C00792;C02385
neg-M122T596	24666318.414701	28039687.0584496	22201983.8896133	14343086.1153609	12754056.7951694	22712210.7213637	12754892.0917842	23733760.6108131	0.80620787854558	0.349081201491638	0.342857142857143	0.641508907825835	0.633394831225186	0.571372391989912	0.206396241523005	none	122.02795702954	9.94116666666667	1	0	-	Unknown	-	-	-	-	5	2-Mercaptopropanoic acid;3-Mercaptopropanoic acid;N-Methyltryptamine;2-Butyl-1H-benzimidazole;3-(Dimethylaminomethyl)indole	HMDB0031520;HMDB0041604;HMDB0004370;HMDB0033755;HMDB0035762	4	S-Methylthioglycolate;N-Methyltryptamine;Gramine;alpha-Methyltryptamine	C03173;C06213;C08304;C20127
neg-M122T7	21317136.5632306	64205906.6501513	48897185.0363812	65528100.4555015	11306384.8894695	44766615.5639639	48640003.6769027	73691101.0864558	0.892251044917559	0.667721192147119	0.685714285714286	0.844775029054574	0.860861977312163	0.417180534218609	0.386385606158344	none	122.023544989307	0.123842333333333	1	0	-	Unknown	-	-	-	-	6	Nicotinic acid;Picolinic acid;2-Hydroxy-4-imino-2,5-cyclohexadienone;Nitrobenzene;Isonicotinic acid;Hexanethioic acid S-propyl ester	HMDB0001488;HMDB0002243;HMDB0031713;HMDB0041950;HMDB0060665;HMDB0039466	4	Nicotinate;Nitrobenzene;Isonicotinic_acid;Picolinic_acid	C00253;C06813;C07446;C10164
neg-M123T4	5543977.26633086	6806391.44283442	5432458.6409614	5412296.12096692	6862795.21074929	4066592.18986711	4972963.07991912	5770941.73269084	0.934390034191291	0.544304368201984	0.885714285714286	0.773665056265475	0.955214544201275	0.218907209669548	0.343306231000628	none	122.998409025779	0.0682352	1	0	-	Unknown	-	-	-	-	0	-	-	3	4-Hydroxyaminoquinoline_N-oxide;Pemoline;4-Chlorophenoxyacetate	C04050;C07899;C07088
neg-M123T7	5685210.42344127	7521473.16344504	5138873.62988903	4295811.42861145	6430454.73087956	2741054.50604328	4437939.75632992	5302273.86037182	0.835272953231026	0.385909952657312	0.685714285714286	0.67142038915197	0.860861977312163	0.569768885179726	0.269222300512183	none	123.011638739463	0.116355833333333	1	0	-	Unknown	-	-	-	-	5	Cinnamyl acetate;Ethyl cinnamate;2-Propenyl phenylacetate;2-(Phenylethenyl)-1,3-dioxolane;3-(4-Methoxyphenyl)-2-methyl-2-propenal	HMDB0029699;HMDB0033834;HMDB0036905;HMDB0037142;HMDB0037145	8	Ethyl_methanesulfonate;Ethyl_cinnamate;Lachnophyllum_ester;Prenylbenzoquinone;Cinnamyl_acetate;cis-1,2-Dihydroxy-1,2-dihydro-8-methylnaphthalene;cis-1,2-Dihydroxy-1,2-dihydro-7-methylnaphthalene;5,6,7,8-Tetrahydro-2-naphthoic_acid	C19239;C06359;C08453;C10389;C12299;C14083;C14102;C14111
neg-M124T1	17222619.3797895	18554738.9676002	7998092.56244807	12204183.8594223	16381987.6024718	14998720.4292185	13145790.027354	14947815.5593294	1.06242768220118	0.615303164076141	1	0.814618382707351	1	0.329189571048943	0.326408795788049	none	123.961487991211	0.0236605833333333	1	0	-	Unknown	-	-	-	-	0	-	-	1	Disodium_malate	C20341
neg-M124T174	11062304.0407171	8707029.79209269	5245897.81710952	4272984.9673946	6934815.73012484	10568947.6768874	9580400.61862144	8411769.73196475	1.21195271878093	0.350357335316154	0.685714285714286	0.642536593164073	0.860861977312163	0.581988100976891	0.465628659687906	none	124.021205588335	2.8944	1	0	-	Unknown	-	-	-	-	1	Methional diethyl acetal	HMDB0041608	0	-	-
neg-M124T3	17939242.7356435	23243038.0221265	17866129.3415322	15585694.4763656	14418921.6006295	8399978.64896244	16229545.5188099	9455695.24070818	0.649892449100586	0.0567687658898987	0.0571428571428571	0.308348208650449	0.272763328502784	1.02612564905119	0.205878569644214	none	123.978110389969	0.057685	0	0	-	Unknown	-	-	-	-	0	-	-	0	-	-
neg-M124T7	7517856.74648176	6820159.55100878	5461753.89634862	4357447.97732695	6842084.00680542	6021985.73464315	5199728.11652077	5959465.30195243	0.994454866024093	0.936508750256497	1	0.974041005312728	1	0.036531713873916	0.319356161014111	none	123.992222427611	0.109274333333333	0	0	-	Unknown	-	-	-	-	0	-	-	0	-	-
neg-M124T89	19933762.6903769	10545377.7437572	11072382.6079038	11870709.6498894	7979162.56914522	13728052.9309238	11498759.9076565	4844965.4286751	0.712267887713172	0.224311845967211	0.485714285714286	0.538290995658845	0.743456355320762	0.769945889009218	0.451801833485423	none	124.022293023839	1.48057166666667	1	0	-	Unknown	-	-	-	-	2	4-Methyl-5-vinylthiazole;2-Pyridinemethanethiol	HMDB0031858;HMDB0041346	0	-	-
neg-M125T46	1641559.27013855	6160664.90407163	966395.988369604	4812725.5421194	12523404.3767283	8121660.18757596	8182255.83583762	12014119.5595358	3.00717181107808	0.0509423200436107	0.0285714285714286	0.294394522151419	0.193078501241767	2.1255378670601	0.082504511180444	none	125.026484944117	0.773881666666667	1	0	-	Unknown	-	-	-	-	11	2,2,7,7-Tetramethyl-1,6-dioxaspiro[4.4]nona-3,8-diene;Jasmolone;2-Phenylpropionaldehyde dimethyl acetal;Dihydroactinidiolide;(+)-Myrtenyl formate;Norecasantalic acid;Bovolide;4-(Butoxymethyl)phenol;3-tert-Butyl-4-hydroxyanisole;2-tert-Butyl-4-hydroxyanisole;Thiotepa	HMDB0030007;HMDB0030039;HMDB0032468;HMDB0035240;HMDB0036669;HMDB0036817;HMDB0039159;HMDB0039957;HMDB0059925;HMDB0059926;HMDB0015576	2	3-tert-Butyl-5-methylcatechol;Thiotepa	C03929;C07641
neg-M126T12	5735558.94599653	5649573.13132114	7714834.57869729	7634699.41578022	4405515.19687394	8329176.54272921	5064817.11944536	8073093.90312083	0.967754850301448	0.757428792753867	1	0.893251520836902	1	0.15348268234012	0.390920359625885	none	125.965992720695	0.192576666666667	0	0	-	Unknown	-	-	-	-	0	-	-	0	-	-
neg-M126T164	3778838.58465453	11888415.5377503	9327235.34917573	8479767.93419775	11743294.5245563	10048262.6976661	8951399.52873323	8785992.10934101	1.18087604994855	0.411896273025765	0.685714285714286	0.69038534734289	0.860861977312163	0.528938097619592	0.330576132102609	none	125.969164867283	2.74076666666667	1	0	-	Unknown	-	-	-	-	0	-	-	1	2-Oxo-4-phosphonobutanoate	C17941
neg-M126T175	4496332.80051938	9358292.69410792	2083149.6719674	7026405.39049717	8788021.90238217	7912483.27817344	7333172.34873763	8256341.31124156	1.40610368222187	0.238665180899691	0.342857142857143	0.548813284422244	0.633394831225186	1.08619939277592	0.475431653499962	none	126.008476206533	2.92168333333333	1	0	-	Unknown	-	-	-	-	4	Galactitol;Sorbitol;Mannitol;L-Iditol	HMDB0000107;HMDB0000247;HMDB0000765;HMDB0011632	6	Mannitol;D-Sorbitol;D-Iditol;L-Iditol;Galactitol;L-Glucitol	C00392;C00794;C01489;C01507;C01697;C01722
neg-M126T192	7774242.46847624	3004089.93684761	5655239.98579745	3721228.94042864	7337310.61842436	6703229.31551768	6554149.02708594	7248967.61452841	1.3814900041694	0.163604269044441	0.342857142857143	0.473149629204976	0.633394831225186	0.937033372678699	0.319870088021311	none	126.014498037022	3.20035	1	0	-	Unknown	-	-	-	-	1	Dacarbazine	HMDB0014989	1	Dacarbazine	C06936
neg-M126T25	10434251.922936	10585323.1792311	8011273.3675893	7743936.6278241	5114714.99400732	4259680.75479081	8117621.01287785	7654750.68004812	0.68380460619955	0.0756147992466323	0.114285714285714	0.342786765933774	0.382542653901695	0.904485466877158	0.301090295276085	none	125.98148561455	0.411201666666667	1	0	-	Unknown	-	-	-	-	4	Dipropyl trisulfide;Ethyl 1-(ethylthio)ethyl disulfide;Ethyl 1-(methylthio)propyl disulfide;1,1'-Thiobis-1-propanethiol	HMDB0032825;HMDB0033055;HMDB0039654;HMDB0040235	0	-	-
neg-M126T7	3795835.35511249	6750664.82066695	3913767.22449137	3528774.73839441	4656705.44327723	3753259.85650968	4183165.40638119	4810189.39296638	0.967440065178801	0.992652885033505	0.685714285714286	0.996793128515868	0.860861977312163	0.226576281566446	0.258832582704968	none	125.950431661583	0.123179583333333	1	0	-	Unknown	-	-	-	-	1	Nitrosylsulfuric acid	HMDB0034828	0	-	-
neg-M126T90	5859855.44871164	3276554.94038481	3408537.34647858	4991355.63252165	4826605.41386513	2050640.02343625	2160669.47950406	4316331.19809142	0.761520021328547	0.288167325387112	0.342857142857143	0.590089489482062	0.633394831225186	0.685913577552104	0.463004970000464	none	126.009047997832	1.49366833333333	1	0	-	Unknown	-	-	-	-	4	Galactitol;Sorbitol;Mannitol;L-Iditol	HMDB0000107;HMDB0000247;HMDB0000765;HMDB0011632	7	Mannitol;D-Sorbitol;D-Iditol;L-Iditol;Galactitol;L-Glucitol;Lathyrine	C00392;C00794;C01489;C01507;C01697;C01722;C08290
neg-M126T99	12510927.2765436	5126397.20221476	8211479.43792362	2567537.22417498	12613300.3734874	9398330.5360499	9557514.66974883	9301458.01407319	1.43827818615943	0.228442524530485	0.2	0.541515099536276	0.502769576831154	0.991941697767252	0.377342002498235	none	125.989425610037	1.65744666666667	0	0	-	Unknown	-	-	-	-	0	-	-	0	-	-
neg-M127T174	44051325.6517557	78736722.4465517	52695920.1617968	36739536.588146	39423617.4846141	73348915.6041509	38454994.5924387	56218252.5149202	0.977487297387051	0.939099586921159	1	0.974921023788739	1	0.0645506069118036	0.146748086349589	none	127.036892677083	2.90738333333333	1	1	xi-5-Acetyltetrahydro-2(3H)-furanone	Organic oxygen compounds	Organooxygen compounds	HMDB0038072	null	-	0	-	-	0	-	-
neg-M127T579	16167487.5585416	10234848.5872412	4996702.53006151	1.64955e+07	9498141.60447776	17467747.0685476	16105725.3174806	16878309.7219557	1.25170730619522	0.390153581568983	0.485714285714286	0.674622544371802	0.743456355320762	0.649988118272712	0.125226113036733	none	127.008900981019	9.6536	1	0	-	Unknown	-	-	-	-	1	(Z)-5-[(5-Methyl-2-thienyl)methylene]-2(5H)-furanone	HMDB0033845	0	-	-
neg-M127T591	7543309.0602369	14422399.1008851	2668549.83137609	6532441.00922449	8418329.75859395	7.0451e+06	5247557.34455026	11265129.2185103	1.02597047540643	0.707569615264116	0.885714285714286	0.867648627797124	0.955214544201275	0.499029694686785	0.475820750096316	none	127.021898508283	9.8573	1	0	-	Unknown	-	-	-	-	8	2-(Methylthiomethyl)furan;2-Methyl-3-(methylthio)furan;2-(1-Mercaptoethyl)furan;5-Methyl-2-furanmethanethiol;2,5-Dimethyl-3-furanthiol;2-Methyl-5-(methylthio)furan;Scopoletin;8-Hydroxy-7-methoxy-2H-1-benzopyran-2-one	HMDB0032916;HMDB0036610;HMDB0039586;HMDB0039800;HMDB0040197;HMDB0041566;HMDB0034344;HMDB0030692	13	Scopoletin;Naphthazarin;3,4-Dehydro-6-hydroxymellein;1,3,6,8-Naphthalenetetrol;trans-o-Hydroxybenzylidenepyruvate;2-Hydroxychromene-2-carboxylate;Acamelin;Anemonin;Methylenedioxycinnamic_acid;Isoscopoletin;5,7-Dihydroxy-2-methyl-4H-chromen-4-one;Naphthalene-1,2,4,8-tetrol;Monodechloroaminopyrrolnitrin	C01752;C01938;C03830;C04033;C06203;C06204;C10290;C16913;C18077;C18079;C20462;C21414;C21110
neg-M128T101	25004109.0735232	22509087.6745178	9545187.59540294	14611102.4406736	17801564.5593925	17114221.6565627	15530082.6795215	18081782.8082972	0.956162165779037	0.928929661030384	1	0.971526657827941	1	0.166753977338858	0.15131141680247	none	128.044505313219	1.68174333333333	0	0	-	Unknown	-	-	-	-	0	-	-	0	-	-
neg-M128T15	6854204.26846541	12919048.2948414	10505359.2271206	9805151.36113196	6393981.71439792	10638814.8880962	10047183.7410278	5377877.28841288	0.809750758909773	0.330381890480428	0.485714285714286	0.627016172458477	0.743456355320762	0.546027095242587	0.328869257176912	none	128.002518140724	0.248828333333333	1	0	-	Unknown	-	-	-	-	5	3(S)-hydroxy-13-cis-docosenoyl-CoA;3(S)-hydroxy-13-cis-eicosenoyl-CoA;5,6-epoxy-13-cis-retinoate;5,8-epoxy-13-cis-retinoate;1-Naphthaleneacetic acid	HMDB0062200;HMDB0062201;HMDB0062411;HMDB0062412;HMDB0032708	1	Monomethyl_sulfate	C02704
neg-M128T175	15922610.0111608	15663955.4074881	6128944.96509818	8418954.50434423	15223715.2318809	11671693.1634851	4626682.93358238	16341648.7301894	1.03748336900062	0.978098697978394	1	0.992534829211018	1	0.131508371646654	0.469125652174508	none	128.023654508662	2.9198	1	0	-	Unknown	-	-	-	-	2	cis- and trans-L-Mercapto-p-menthan-3-one;8-Mercapto-p-menthan-3-one	HMDB0032205;HMDB0037385	0	-	-
neg-M128T4	9298047.65348393	10398939.584246	8685519.59209323	9769484.65430698	8668202.67875537	5.04176e+06	7932779.30498115	9874692.33215629	0.826101818721781	0.233032775030946	0.2	0.544523317245193	0.502769576831154	0.553364881904456	0.197106889082151	none	127.972640966212	0.0725103333333333	0	0	-	Unknown	-	-	-	-	0	-	-	0	-	-
neg-M128T582	31968612.2708585	35556705.0748068	23173922.9086391	18034072.104599	36288686.3570105	30956194.4782811	17424730.9186105	29207881.2287958	1.0473100700438	0.841502963616266	1	0.932910564351321	1	0.112540127110402	0.239893422361692	none	128.035998428779	9.70770833333333	1	1	dimethadione	Organoheterocyclic compounds	Azolidines	HMDB0061093	null	-	12	(3R,5S)-1-pyrroline-3-hydroxy-5-carboxylic Acid;Pyroglutamic acid;Pyrrolidonecarboxylic acid;Pyrroline hydroxycarboxylic acid;N-Acryloylglycine;1-Pyrroline-4-hydroxy-2-carboxylate;5-Oxoprolinate;dimethadione;3-Furoic acid;2-Furoic acid;3-Hydroxy-2H-pyran-2-one;2,3-Dihydroxy-2,4-cyclopentadien-1-one	HMDB0062585;HMDB0000267;HMDB0000805;HMDB0001369;HMDB0001843;HMDB0002234;HMDB0060262;HMDB0061093;HMDB0000444;HMDB0000617;HMDB0032994;HMDB0039437	6	4-Oxoproline;Pidolic_acid;5-Oxo-D-proline;L-1-Pyrroline-3-hydroxy-5-carboxylate;1-Pyrroline-4-hydroxy-2-carboxylate;2-Furoate	C01877;C01879;C02237;C04281;C04282;C01546
neg-M128T8	4318239.80213478	7463023.09067638	5079549.78989607	5633198.00184695	6504003.40475732	6111938.50875751	4496931.80010831	5893666.34125844	1.02278514834526	0.821801325255268	0.685714285714286	0.92437272573012	0.860861977312163	0.173864383956381	0.35569688881645	none	127.990480694774	0.135112	1	0	-	Unknown	-	-	-	-	1	Pyrocoll	HMDB0033163	1	Glyphosate-monoammonium	C18565
neg-M129T131	49270189.2797999	51477749.1748842	39084573.708936	23751234.442228	39122070.4543278	6796953.58981641	35082127.2626389	39150649.3956036	0.734497180773651	0.372686926072963	0.485714285714286	0.660938188970453	0.743456355320762	1.09911086909316	0.279474304119614	none	129.037224967226	2.18365	1	0	-	Unknown	-	-	-	-	4	2-[(Methylthio)methyl]-2-butenal;S-2-Propenyl propanethioate;2-Ethyldihydro-3(2H)-thiophenone;9H-Carbazole-3-carboxaldehyde	HMDB0031370;HMDB0037493;HMDB0040238;HMDB0029743	2	Pyridarone;Acridone	C14591;C20142
neg-M129T161	21593688.4557978	41164866.4851663	27060405.9300385	47190380.2546449	116941884.831003	28390646.834076	28190530.071496	80007342.8921098	1.85046072439819	0.304441597797911	0.342857142857143	0.605323285476416	0.633394831225186	1.16910367701562	0.344012137859662	none	129.037132228836	2.67808333333333	1	0	-	Unknown	-	-	-	-	4	2-[(Methylthio)methyl]-2-butenal;S-2-Propenyl propanethioate;2-Ethyldihydro-3(2H)-thiophenone;9H-Carbazole-3-carboxaldehyde	HMDB0031370;HMDB0037493;HMDB0040238;HMDB0029743	2	Pyridarone;Acridone	C14591;C20142
neg-M129T30	98594959.8149489	90600098.0941583	54229167.8283274	66221790.9962263	164706122.131119	74379648.7566091	61355753.9954112	69302129.4390895	1.19408496909637	0.665071127824675	0.885714285714286	0.843294343825913	0.955214544201275	0.301620585333118	0.291489452844851	none	129.037865890337	0.4947	1	0	-	Unknown	-	-	-	-	4	2-[(Methylthio)methyl]-2-butenal;S-2-Propenyl propanethioate;2-Ethyldihydro-3(2H)-thiophenone;9H-Carbazole-3-carboxaldehyde	HMDB0031370;HMDB0037493;HMDB0040238;HMDB0029743	2	Pyridarone;Acridone	C14591;C20142
neg-M129T324	30325419.497077	34556264.5024018	27021107.1822045	29787429.1454712	29443253.1817744	29789534.0643835	25361107.626051	31116991.1098759	0.950864298470372	0.491276901447505	0.685714285714286	0.743533747380375	0.860861977312163	0.167334659291869	0.225087416503107	none	129.044297052897	5.404	1	0	-	Unknown	-	-	-	-	0	-	-	1	2-Amino-4-hydroxy-6-hydroxymethyl-7,8-dihydropteridine	C01300
neg-M129T39	84609045.8904834	94978423.8975008	148573705.702752	97979109.0031744	55993000.2647883	98153556.0407668	49848358.7699035	57754776.1786207	0.614233623946012	0.043869151850601	0.2	0.277191620389392	0.502769576831154	0.946312546001439	0.0873148889930236	none	128.900251097542	0.657068333333333	0	0	-	Unknown	-	-	-	-	0	-	-	0	-	-
neg-M129T44	14025026.1545532	12397002.7960101	8630411.20391778	8326400.5071488	18652674.4369784	16312220.5576644	11925548.8134797	16807003.986578	1.46839903563958	0.0534629293338488	0.114285714285714	0.300808885908921	0.382542653901695	0.889938301583658	0.280581406892952	none	129.011725852894	0.73839	1	1	Gamma-delta-Dioxovaleric acid	Organic acids and derivatives	Keto acids and derivatives	HMDB0013233	C02800	(map00860)Porphyrin and chlorophyll metabolism	5	Fluorouracil;Trigoforin;(E)-3-(2-Methylpropylidene)-1(3H)-isobenzofuranone;3-Butylidene-1(3H)-isobenzofuranone;Allyl cinnamate	HMDB0014684;HMDB0029495;HMDB0032028;HMDB0032061;HMDB0041219	3	5-FU;cis-2,3-Dihydro-2,3-dihydroxybiphenyl;Butylidenephthalide	C07649;C06589;C16924
neg-M129T52	89105444.792205	105705796.368907	80864357.9601714	75941162.9277128	150282722.289328	171032894.430447	125697259.195086	186692568.030922	1.80226175866291	0.00215470167579426	0.0285714285714286	0.0908417920809789	0.193078501241767	1.15316	0.319121114322181	up	129.023352686129	0.863358333333333	1	1	Gamma-delta-Dioxovaleric acid	Organic acids and derivatives	Keto acids and derivatives	HMDB0013233	C02800	(map00860)Porphyrin and chlorophyll metabolism	0	-	-	0	-	-
neg-M129T577	32870185.1359736	57283105.435982	36576030.8913261	11249505.9599197	35749507.5807258	40222365.3181404	36116912.0066781	37683643.4593208	1.08547399019047	0.550493731726982	0.685714285714286	0.776965697135541	0.860861977312163	0.465398452166857	0.414878673043493	none	129.045584637264	9.62025	1	0	-	Unknown	-	-	-	-	1	N6,N6,N6-Trimethyl-L-lysine	HMDB0001325	4	Quinoxaline;7,8-Diaminononanoate;N6,N6,N6-Trimethyl-L-lysine;Propamocarb	C18575;C01037;C03793;C18885
neg-M129T75	88284978.0247938	90579661.3354404	34895359.6246215	53650428.3914624	34777747.8736048	76197819.1848671	48954522.719267	106017559.404259	0.994529838612981	0.951447818214467	0.885714285714286	0.980680103613839	0.955214544201275	0.199563176999172	0.18772386823364	none	129.028871915343	1.24598166666667	1	0	-	Unknown	-	-	-	-	16	5-Methyl-2-phenyl-2-hexenal;2-Butyl-3-phenyl-2-propen-1-al;3-Buten-2-one 1-(2,3,6-trimethyl phenyl);1-H-Inden-1-one,2,3-dihydro-3,3,5,6-tetramethyl;1-(2,3,6-trimethyl phenyl)-3-Buten-2-one;Salicyluric acid;Dopaquinone;4-Carboxyphenylglycine;Alpha-Hydroxyhippuric acid;Leucodopachrome;3-Hydroxyhippuric acid;4-Hydroxyhippuric acid;2-Hydroxy-6,7-dimethoxybenzoxazole;2-Hydroxy-7-methoxy-2H-1,4-benzoxa…	HMDB0031855;HMDB0037292;HMDB0059677;HMDB0059683;HMDB0059697;HMDB0000840;HMDB0001229;HMDB0002016;HMDB0002404;HMDB0004067;HMDB0006116;HMDB0013678;HMDB0030726;HMDB0038055;HMDB0039119;HMDB0060602	5	Dopaquinone;1,2-Epoxy-3-(p-Nitrophenoxy)propane;2-Carboxy-2,3-dihydro-5,6-dihydroxyindole;Salicyluric_acid;6-Hydroxy-3-succinoylpyridine	C00822;C04274;C05604;C07588;C19631
neg-M129T9	83391236.8042687	78362680.4815432	60934593.9877091	13019908.6864353	83777901.4630023	67029218.9639059	58375775.6378416	59927436.1555336	1.14170860873787	0.506027362126887	1	0.751304448130075	1	0.774678488359393	0.490727198288775	none	129.036990268193	0.148727	1	0	-	Unknown	-	-	-	-	3	2-[(Methylthio)methyl]-2-butenal;S-2-Propenyl propanethioate;2-Ethyldihydro-3(2H)-thiophenone	HMDB0031370;HMDB0037493;HMDB0040238	2	4-Fluorocyclohexadiene-cis,cis-1,2-diol;1-Fluorocyclohexadiene-cis,cis-1,2-diol	C16483;C16484
neg-M129T98	5476326.56412425	44715141.8266928	32205878.8488879	59366765.2431742	48042877.9370983	65136890.4837619	30183477.4069402	34687867.8126417	1.2559674696369	0.441171747564607	0.685714285714286	0.710812039845264	0.860861977312163	0.964758192648364	0.46710984689869	none	129.036477996412	1.63743666666667	1	0	-	Unknown	-	-	-	-	0	-	-	2	4-Fluorocyclohexadiene-cis,cis-1,2-diol;1-Fluorocyclohexadiene-cis,cis-1,2-diol	C16483;C16484
neg-M130T102	1172588462.0549	1197274947.64456	1157191958.94239	1403776716.04192	217473652.30472	251773167.177775	209680281.235809	237354038.697351	0.185826879455462	1.64102309762924e-07	0.0285714285714286	0.00220582969119081	0.193078501241767	2.59078500124669	0.0596779978013523	down	130.087927313133	1.69348333333333	1	1	(??)-erythro-Isoleucine	Unknown	Unknown	-	-	-	31	L-Isoleucine;L-Alloisoleucine;L-Leucine;L-Norleucine;Aminocaproic acid;Beta-Leucine;D-Leucine;3-Aminocaproic acid;(卤)-erythro-Isoleucine;6-Deoxyfagomine;N-(2-Hydroxyethyl)-morpholine;N-methylvaline;3,3,5-triiodo-L-thyronine-beta-D-glucuronoside;Delta-Hexanolactone;Gamma-Caprolactone;trans-Hex-2-enoic acid;Allyl propionate;2-Methyl-4-pentenoic acid;2,3-Hexanedione;3,4-Hexanedione;3-Hexenoic acid;4…	HMDB0000172;HMDB0000557;HMDB0000687;HMDB0001645;HMDB0001901;HMDB0003640;HMDB0013773;HMDB0029168;HMDB0033923;HMDB0036382;HMDB0060650;HMDB0061716;HMDB0062203;HMDB0000453;HMDB0003843;HMDB0010719;HMDB0029487;HMDB0031158;HMDB0031491;HMDB0031492;HMDB0031501;HMDB0031559;HMDB0031560;HMDB0031561;HMDB0031562;HMDB0032490;HMDB0033568;HMDB0039581;HMDB0040328;HMDB0060476;HMDB0061929	16	L-Leucine;L-Isoleucine;D-Leucine;L-Norleucine;6-Aminohexanoate;(3R)-beta-Leucine;D-Isoleucine;beta-Alaninebetaine;Isoleucine;Leucine;N,N-Diethylglycine;D-allo-Isoleucine;L-allo-Isoleucine;2-Hydroxycyclohexan-1-one;epsilon-Caprolactone;3-Hydroxycyclohexanone	C00123;C00407;C01570;C01933;C02378;C02486;C06418;C08263;C16434;C16439;C16647;C21092;C21096;C01147;C01880;C03228
neg-M130T121	28248565.931803	27230362.0326012	36395690.0868044	23577060.0912574	8334886.82823911	19872970.795974	14595098.6727351	11152424.5558359	0.467341676802686	0.0153659263657273	0.0285714285714286	0.179919578919649	0.193078501241767	1.60435398818153	0.257024417834592	down	130.077948960812	2.01893333333333	0	0	-	Unknown	-	-	-	-	0	-	-	0	-	-
neg-M130T131	13972860.9402976	22381918.6558226	5824653.77663543	11033686.1182391	10462410.9736866	12041571.2008838	8125779.75145223	5665886.36883246	0.682080822211474	0.384427135394927	0.342857142857143	0.670405794301881	0.633394831225186	0.635935203364048	0.405275083967368	none	130.061701798585	2.19155833333333	1	0	-	Unknown	-	-	-	-	5	Creatine;Beta-Guanidinopropionic acid;Dihydrouracil;N-Methylhydantoin;L-3-Cyanoalanine	HMDB0000064;HMDB0013222;HMDB0000076;HMDB0003646;HMDB0060245	7	Creatine;3-Guanidinopropanoate;5,6-Dihydrouracil;3-Cyano-L-alanine;N-Methylhydantoin;2,5-Dioxopiperazine;Muscimol	C00300;C03065;C00429;C02512;C02565;C02777;C08311
neg-M130T4	5.6665e+06	4965131.25209067	5729343.10876039	3677717.92241086	5133447.09981071	5818682.16402987	5456984.05151033	5050988.41747913	1.07093315830726	0.494626	0.685714285714286	0.745169000891373	0.860861977312163	0.249064144262961	0.270365368699898	none	130.022317003012	0.067863	1	0	-	Unknown	-	-	-	-	2	N-(o)-Hydroxyarginine;L-erythro-4-Hydroxyarginine	HMDB0004224;HMDB0034326	4	N(omega)-Hydroxyarginine;gamma-Hydroxy-L-arginine;beta-Hydroxyarginine;L-Hydroxyarginine	C05933;C08284;C18473;C20330
neg-M130T40	10534324.5670894	12125615.804501	18320211.7116186	15086399.3829175	6897781.39589571	15847018.0548592	7723154.82611791	6687979.0271681	0.662711230357895	0.11221217669892	0.2	0.404610996481828	0.502769576831154	0.834534976789967	0.105287187425457	none	129.89471037217	0.660365	0	0	-	Unknown	-	-	-	-	0	-	-	0	-	-
neg-M130T56	4143590.66944865	3932479.42614453	7231509.72968028	7418282.51070831	8986581.5935628	11424462.3470445	9635419.90274145	1.27522e+07	1.88325850505157	0.0224710828823606	0.0285714285714286	0.212933456820079	0.193078501241767	1.38181302555362	0.418637935308771	up	130.038924361713	0.934768333333333	1	0	-	Unknown	-	-	-	-	1	N-carbamoyl-beta-alaninate	HMDB0062812	1	2-(Octylthio)ethanol	C18863
neg-M131T101	85034609.7967384	93103952.0968125	85196224.5961247	8062253.44026095	29341463.7698645	37492045.4285628	29123104.0090384	20076929.7777553	0.427541667422666	0.441553559515256	0.342857142857143	0.711106835782428	0.633394831225186	0.921571171879583	0.157699030389506	none	131.071386823531	1.68159166666667	1	0	-	Unknown	-	-	-	-	18	2-Hydroxy-3-methylpentanoic acid;(5R)-5-Hydroxyhexanoic acid;5-Hydroxyhexanoic acid;D-Leucic acid;Leucinic acid;Hydroxyisocaproic acid;2-Hydroxycaproic acid;2-Ethyl-2-Hydroxybutyric acid;(R)-3-Hydroxyhexanoic acid;6-Hydroxyhexanoic acid;2-Methyl-3-hydroxyvaleric acid;(+/-)-1-Acetoxy-1-ethoxyethane;Paraldehyde;4,4-Dimethoxy-2-butanone;Ethyl (卤)-3-hydroxybutyrate;Butoxyacetic acid;Threo-3-Hydroxy-2…	HMDB0000317;HMDB0000409;HMDB0000525;HMDB0000624;HMDB0000665;HMDB0000746;HMDB0001624;HMDB0001975;HMDB0010718;HMDB0012843;HMDB0029166;HMDB0032158;HMDB0032456;HMDB0033851;HMDB0040409;HMDB0041844;HMDB0059770;HMDB0061652	4	(R)-2-Hydroxyisocaproate;Ethyl_(R)-3-hydroxybutanoate;6-Hydroxyhexanoic_acid;Paraldehyde	C03264;C03499;C06103;C07834
neg-M131T185	4492105.09303502	47108551.2641737	15161413.8272923	17009749.4868983	16145629.5278533	6217903.12188642	9252797.03176588	15665524.955018	0.564412410068086	0.566491102061342	0.685714285714286	0.786171960100715	0.860861977312163	0.815133733832801	0.37753032766555	none	131.054305769699	3.08488333333333	1	0	-	Unknown	-	-	-	-	7	4-Mercapto-4-methyl-2-pentanone;2,5-Dimethyl-3-mercaptotetrahydrofuran;4-(Methylthio)-2-pentanone;3-Mercapto-2-methylpentanal;S-Methyl 3-methylthiobutyrate;2-Amino-3-methylimidazo[4,5-f]quinoline;2-Amino-6-methyldipyrido[1,2-a:3',2'-d]imidazole	HMDB0031519;HMDB0032237;HMDB0032430;HMDB0035176;HMDB0039843;HMDB0029706;HMDB0029749	3	2-Amino-3-methylimidazo[4,5-f]quinoline;Glu-P-1;SK&F_91581	C19180;C19244;C11799
neg-M131T2	4864458.4353085	7518540.28263464	5512225.0267431	4117586.39977126	7989352.63140881	6268184.72584505	5177445.85099796	5389630.19439787	1.12773486164374	0.450696230042992	0.485714285714286	0.716803063299812	0.743456355320762	0.325751237259765	0.481152232132675	none	131.014198218274	0.0371915833333333	1	0	-	Unknown	-	-	-	-	9	2,4,6-Octatriynoic acid;Oxoamide;N'-Hydroxymethylnorcotinine;Hydroxycotinine;Cotinine N-oxide;5'-Hydroxycotinine;3-Dechloroethylifosfamide;2-Dechloroethylifosfamide;Dechloroethyl cyclophosphamide	HMDB0030967;HMDB0001004;HMDB0001324;HMDB0001390;HMDB0001411;HMDB0001427;HMDB0013858;HMDB0013859;HMDB0060881	5	Acanthicifoline;2,6-Dihydroxy-N-methylmyosmine;Naphthalic_anhydride;Dechloroethylcyclophosphamide;2-Dechloroethylifosfamide	C09907;C16151;C19125;C16550;C16555
neg-M131T39	99062961.7082328	137307582.660753	103773652.676276	92147856.3573564	58799874.5353412	131399343.708477	58744962.3532865	64703161.2340351	0.725545009126092	0.153039664791389	0.2	0.460292567313004	0.502769576831154	0.660083167176613	0.0614000155864401	none	130.895227163835	0.656051666666667	1	0	-	Unknown	-	-	-	-	1	Zinc dithionite	HMDB0034906	0	-	-
neg-M131T4	10280971.3088599	10181945.4044894	6115635.48464907	5673130.03541507	9468141.50634432	6770606.00929868	5307094.47530296	3799150.32900511	0.785850242989592	0.343931317880567	0.342857142857143	0.637033248476992	0.633394831225186	0.592295666287306	0.482119599403583	none	131.026003478515	0.0710005	1	0	-	Unknown	-	-	-	-	23	5,6-Dihydro-5-fluorouracil;2-Methyl-1-phenyl-2-propanyl acetate;4-Phenyl-2-butyl acetate;Ethyl 4-phenylbutanoate;Benzyl 3-methylbutanoate;3-Methylbutyl benzoate;2-Methylpropyl phenylacetate;2-Phenylethyl butanoate;2-Phenylethyl 2-methylpropanoate;5-Isopropyl-2-methylphenol acetate;3-Phenylpropyl propanoate;11,12,13-Trinor-1(10)-spirovetivene-2,7-dione;4-Methyl-2-(1-phenylethyl)-1,3-dioxolane, 9CI…	HMDB0060402;HMDB0031571;HMDB0031614;HMDB0031618;HMDB0032043;HMDB0033380;HMDB0035010;HMDB0035014;HMDB0035015;HMDB0035447;HMDB0036388;HMDB0036734;HMDB0037165;HMDB0037709;HMDB0037716;HMDB0037717;HMDB0037792;HMDB0038180;HMDB0039496;HMDB0039643;HMDB0039841;HMDB0040427;HMDB0040164	4	5,6-Dihydro-5-fluorouracil;Thymyl_acetate;Senkyunolide;Sedanonic_acid_lactone	C16630;C09909;C17853;C17875
neg-M131T47	169640835.339611	216960909.827511	79988395.6875398	196428328.858659	56413813.5648896	48063045.8779408	34351078.8346836	85114874.3618572	0.337762555447665	0.0114499476482265	0.0571428571428571	0.159825537781373	0.272763328502784	1.77629669461769	0.282278371066279	down	131.038864275631	0.779431666666667	1	1	L-Asparagine	Organic acids and derivatives	Carboxylic acids and derivatives	HMDB0000168	C00152	(map00250)Alanine, aspartate and glutamate metabolism;(map00460)Cyanoamino acid metabolism;(map00970)Aminoacyl-tRNA biosynthesis;(map01060)Biosynthesis of plant secondary metabolites;(map01100)Metabolic pathways;(map01110)Biosynthesis of secondary metabolites;(map01230)Biosynthesis of amino acids;(map04974)Protein digestion and absorption;(map04978)Mineral absorption;(map05230)Central carbon meta…	1	3-(2-Furanyl)-2-phenyl-2-propenal	HMDB0036185	6	3,4-Dihydroxyfluorene;1,2-Dihydroxyfluorene;Dehydrosafynol;4-Hydroxybenzophenone;Capillarin;Atractylodinol	C07717;C07724;C08447;C14230;C16926;C17856
neg-M132T104	4411276.35429534	7978594.40123615	8314314.11729841	1546405.20587589	5498965.93975683	4414122.50544388	4214364.12711594	1594378.13770151	0.706580394246004	0.615527534825966	0.685714285714286	0.814855101075227	0.860861977312163	0.477716908816338	0.196717826391364	none	132.046308639339	1.73796666666667	1	0	-	Unknown	-	-	-	-	7	Indoxyl;4-Hydroxybenzeneacetonitrile;2-Methyl-4,5-benzoxazole;(卤)-2-Hydroxy-2-phenylacetonitrile;5-Hydroxyindole;Mandelonitrile;1,3-Dihydro-(2H)-indol-2-one	HMDB0004094;HMDB0029757;HMDB0032390;HMDB0034666;HMDB0059805;HMDB0060486;HMDB0061918	6	Mandelonitrile;Hydroxyindole;(S)-Mandelonitrile;4-Hydroxyphenylacetonitrile;Indoxyl;Indolin-2-one	C00561;C02040;C02615;C03766;C05658;C12312
neg-M132T169	10507213.7555209	12215221.0519476	9583156.52213758	9315326.06143058	3233909.41877657	9862307.88641467	9689479.38103501	10666938.1070195	0.803745733880676	0.357025728701362	0.885714285714286	0.649160083395797	0.955214544201275	0.750614544848991	0.271553267674688	none	132.032536794021	2.81091666666667	0	0	-	Unknown	-	-	-	-	0	-	-	0	-	-
neg-M132T3	3388092.45735288	2004533.66411106	2829253.65959042	1963123.6092669	3194365.31139648	3086696.43241618	2789072.18803263	2862149.0774793	1.17155415192731	0.264835841870549	0.485714285714286	0.571440773318123	0.743456355320762	0.536943901933619	0.324508649678141	none	131.987323332458	0.0466170833333333	0	0	-	Unknown	-	-	-	-	0	-	-	0	-	-
neg-M132T43	26484159.4365354	30540927.8938437	16613526.5946423	25373169.6993675	39008414.7487849	25797165.0711073	47191972.0159009	74256083.4538954	1.88112594755651	0.0721010434915199	0.114285714285714	0.335800817382234	0.382542653901695	1.05021302494496	0.107176715568248	none	132.032425247301	0.721658333333333	1	1	Aspartate	Organic acids and derivatives	Carboxylic acids and derivatives	HMDB0000191	C00049	(map00220)Arginine biosynthesis;(map00250)Alanine, aspartate and glutamate metabolism;(map00260)Glycine, serine and threonine metabolism;(map00261)Monobactam biosynthesis;(map00270)Cysteine and methionine metabolism;(map00300)Lysine biosynthesis;(map00340)Histidine metabolism;(map00410)beta-Alanine metabolism;(map00460)Cyanoamino acid metabolism;(map00710)Carbon fixation in photosynthetic organis…	0	-	-	0	-	-
neg-M132T566	53881675.6203073	40218180.5133599	50418966.7488978	51042411.9317651	30717047.5755868	2.41344e+07	25165773.2439634	39380484.162534	0.610538795434038	0.0121136198020542	0.0285714285714286	0.163912561534379	0.193078501241767	0.948738358707949	0.482231511589308	none	132.05302457927	9.43571666666667	1	0	-	Unknown	-	-	-	-	13	Diazenedicarboxamide;Geranylacetone;(+/-)-[R-(E)]-5-Isopropyl-8-methylnona-6,8-dien-2-one;4-(2,6,6-Trimethyl-1-cyclohexen-1-yl)-2-butanone;Octahydro-6-isopropyl-2(1H)-naphthalenone;7,8-Dehydro-3,4-dihydro-beta-ionol;beta-Ionol;Theaspirane;Dihydro-alpha-ionone;5-Isopropyl-2-(2-methylpropyl)-2-cyclohexen-1-one;4,7-Megastigmadien-9-ol;(E)-2-(2-Octenyl)cyclopentanone;(3S,6E)-Nerolidol	HMDB0029616;HMDB0031846;HMDB0032355;HMDB0032913;HMDB0036026;HMDB0036184;HMDB0036820;HMDB0036823;HMDB0038026;HMDB0038216;HMDB0038731;HMDB0038897;HMDB0041629	1	Oxidized_Latia_luciferin	C03527
neg-M133T101	7470059.14793283	25820693.7395673	19944110.1643616	17529546.3279661	28544397.9771726	26759547.988523	24053602.1417545	22020070.5155605	1.43260742951823	0.193837764335179	0.114285714285714	0.508189885958341	0.382542653901695	0.86583290893234	0.382989928476939	none	132.998010968619	1.68344666666667	1	0	-	Unknown	-	-	-	-	3	Galactonic acid;Gluconic acid;Gulonic acid	HMDB0000565;HMDB0000625;HMDB0003290	8	D-Gluconic_acid;D-Mannonate;L-Idonate;L-Gulonate;D-Altronate;D-Galactonate;2-Carboxy-D-arabinitol;L-Galactonate	C00257;C00514;C00770;C00800;C00817;C00880;C03215;C15930
neg-M133T168	4388802.83790496	8128519.03811638	3860544.80525358	4908930.12657152	8447263.0518064	12564023.2198899	4958750.92014011	15124653.5752614	1.93052487596208	0.0893998526151336	0.0571428571428571	0.368710021140008	0.272763328502784	1.17957980751785	0.136279488929838	none	132.955994112212	2.79387	1	0	-	Unknown	-	-	-	-	0	-	-	1	Tetranitromethane	C19300
neg-M133T169	5884986.04516085	7441110.70088492	5241652.55050359	2196380.11771411	2477563.75516015	12531940.058565	3444746.59549218	5575820.83448049	1.15728768417283	0.927547767819838	1	0.970992084415306	1	0.12289438485477	0.343837200688075	none	132.97071292273	2.81205	0	0	-	Unknown	-	-	-	-	0	-	-	0	-	-
neg-M133T176	5115741.52861183	3059338.43259058	2875142.12863021	5421561.87141507	4373144.71447283	4143742.88310186	3961519.8924603	5072074.34974316	1.06548761694958	0.60115466523766	1	0.806032286226349	1	0.20587573089404	0.195935237825259	none	132.991747671507	2.9352	0	0	-	Unknown	-	-	-	-	0	-	-	0	-	-
neg-M133T181	18122149.3313523	15989313.3778883	5899448.38330238	12481887.7560497	18523400.9271121	18820715.1911739	16392156.819648	25615487.9014165	1.51166945904767	0.150574155379539	0.0571428571428571	0.45719417088496	0.272763328502784	0.859017970764714	0.3488350032524	none	133.006623679077	3.01655	1	1	D-(+)-Malic acid	Lipids and lipid-like molecules	Fatty Acyls	HMDB0031518	C00497	(map00650)Butanoate metabolism	14	Homoveratric acid;Xanthoxylin;2,4,5-Trimethoxybenzaldehyde;(+)-3-(3,4-Methylenedioxyphenyl)-1,2-propanediol;Maltyl isobutyrate;(S)-Batatic acid;1-(2,4,5-Trihydroxyphenyl)-1-butanone;2-Hydroxy-3-(4-methoxyphenyl)propanoic acid;(S)-2-(4-Methoxyphenoxy)propanoic acid;4-Hydroxy-6-methyl-3-(1-oxobutyl)-2H-pyran-2-one;5-Hydroxyconiferyl alcohol;3-(3-Hydroxyphenyl)-2-methyllactic acid;3-(3,4-Dihydroxyph…	HMDB0000434;HMDB0029645;HMDB0029648;HMDB0030571;HMDB0032365;HMDB0035721;HMDB0037177;HMDB0039427;HMDB0040256;HMDB0040637;HMDB0060398;HMDB0060733;HMDB0060735;HMDB0062121	8	2,3-Dihydroxy-p-cumate;Phlorisobutyrophenone;Acetosyringone;2',6'-Dimethoxy-4'-hydroxyacetophenone;Xanthoxylin;5-Hydroxyconiferyl_alcohol;Cantharidin;Paeonilactone_B	C06580;C07351;C10664;C10684;C10726;C12205;C16778;C17455
neg-M133T197	8383572.47316881	19359343.5079052	15862957.6119255	11592266.9644832	19260201.6356713	15093053.1248273	20441002.445983	35764949.0213698	1.64062059542647	0.106441197402419	0.2	0.395595403946502	0.502769576831154	0.896545196495935	0.395878090785179	none	133.010131595371	3.28476666666667	1	1	D-(+)-Malic acid	Lipids and lipid-like molecules	Fatty Acyls	HMDB0031518	C00497	(map00650)Butanoate metabolism	0	-	-	0	-	-
neg-M133T281	21475241.448904	10009109.1753878	14583004.0526178	15098178.1713091	18898503.598828	17301328.9683198	21446694.8260299	10443526.6916756	1.11320953017474	0.640240646777291	0.685714285714286	0.829522714475753	0.860861977312163	0.260183553519771	0.472727702238733	none	133.007490238927	4.68025	1	1	D-(+)-Malic acid	Lipids and lipid-like molecules	Fatty Acyls	HMDB0031518	C00497	(map00650)Butanoate metabolism	1	m-chlorophenylpiperazine (m-CPP)	HMDB0061008	2	m-Chlorophenylpiperazine;Chlordimeform	C11738;C14746
neg-M133T44	100918669.643399	121716142.025289	15021614.3046845	100374457.314303	573110991.081485	5.85101e+08	779579208.969916	1491494596.26033	10.1448898800152	0.00907704122969188	0.0285714285714286	0.146573953398515	0.193078501241767	2.63603492634338	0.0339187308434689	up	133.010759937425	0.726945833333333	1	1	D-(+)-Malic acid	Lipids and lipid-like molecules	Fatty Acyls	HMDB0031518	C00497	(map00650)Butanoate metabolism	0	-	-	0	-	-
neg-M133T45	104305870.032247	112561984.617121	63674968.5579602	81320124.2823658	576463744.429845	581693434.459241	750084501.215598	1337682551.5733	8.97003756310372	0.000220586589315733	0.0285714285714286	0.0397599961402735	0.193078501241767	2.74330168841135	0.0621479871111658	up	132.979773722304	0.745803333333333	0	0	-	Unknown	-	-	-	-	0	-	-	0	-	-
neg-M133T587	10899174.4754827	11274157.5644755	6973106.31149181	7714486.07270667	7334626.36575202	7482262.27253718	10046544.018251	10134144.1011729	0.9494492421025	0.790324089624315	0.685714285714286	0.910025439279566	0.860861977312163	0.135206949742845	0.452571715273101	none	132.945395144962	9.77883333333333	1	0	-	Unknown	-	-	-	-	0	-	-	1	Tungsten_carbide	C19183
neg-M133T595	88833188.4584717	82221433.2231003	66071006.8563862	62853225.9386721	103345465.939116	99677145.3681107	78928793.121112	113165585.08847	1.31714947110577	0.0504797767890273	0.114285714285714	0.29332376377243	0.382542653901695	0.586514032850062	0.408071299040766	none	133.011182070048	9.91585	1	1	D-(+)-Malic acid	Lipids and lipid-like molecules	Fatty Acyls	HMDB0031518	C00497	(map00650)Butanoate metabolism	2	2-(Ethylamino)-4,5-dihydroxybenzamide;5-Nitro-2-propoxyaniline	HMDB0032852;HMDB0037688	0	-	-
neg-M133T62	18505367.6674018	29949710.571323	5502765.45230704	18746585.9225464	68614045.991257	47440874.9670993	26666376.0675638	58473206.9394896	2.76729361656163	0.0454935494100658	0.0571428571428571	0.28120622133827	0.272763328502784	1.91329184299408	0.371753358061332	up	133.029943833039	1.02780666666667	1	0	-	Unknown	-	-	-	-	2	Phthalide;Phenylglyoxal	HMDB0032469;HMDB0061916	0	-	-
neg-M134T167	58983456.7368246	68120302.7701113	32378855.9525242	32192560.9948383	32571059.7498492	118984822.384677	39702367.4242483	125162726.949701	1.65081875682489	0.393510611772064	0.342857142857143	0.676478679722962	0.633394831225186	0.626179810981984	0.0633994325855139	none	134.04864651064	2.7819	1	1	Adenine	Organoheterocyclic compounds	Imidazopyrimidines	HMDB0000034	C00147	(map00230)Purine metabolism;(map00908)Zeatin biosynthesis;(map01100)Metabolic pathways	1	4-(Hydroxymethyl)benzenediazonium(1+)	HMDB0032593	0	-	-
neg-M134T185	154445119.612876	81987332.716179	78588040.2446293	131556001.518992	73503890.6542234	105759850.285599	63935098.6411336	98975331.2702727	0.766216259425913	0.28720629058769	0.342857142857143	0.589353928448901	0.633394831225186	0.617091236642022	0.204473219796838	none	134.048017969532	3.07733	1	1	Adenine	Organoheterocyclic compounds	Imidazopyrimidines	HMDB0000034	C00147	(map00230)Purine metabolism;(map00908)Zeatin biosynthesis;(map01100)Metabolic pathways	0	-	-	1	7H-Dibenzo[c,g]carbazole	C19221
neg-M134T39	3084837.50273378	4450210.94015625	5043460.67806915	4449868.5710321	1125555.30406253	2644686.08409356	1193379.40595242	746432.959443287	0.335325763665515	0.0144259556467431	0.0285714285714286	0.175000347977893	0.193078501241767	2.06312277338075	0.299560927178086	down	133.888807420054	0.656391666666667	0	0	-	Unknown	-	-	-	-	0	-	-	0	-	-
neg-M134T44	1191714.65638432	2048625.81893286	1126458.83422408	616049.971528895	21528856.9951784	17977965.9180526	31533083.7585216	60186759.0266001	26.3356682685312	0.000113833194301961	0.0285714285714286	0.0324192881558257	0.193078501241767	3.51425040282256	0.143956591045301	up	134.019215741668	0.727546666666667	0	0	-	Unknown	-	-	-	-	0	-	-	0	-	-
neg-M134T560	12645164.236323	49638683.7939068	50297188.1115007	32387882.5784512	44788156.3961783	44442754.9143943	28638275.9093991	47473467.5517655	1.14053864946652	0.521098385812491	0.885714285714286	0.759657567753055	0.955214544201275	0.578809636669332	0.40867403013035	none	134.039565714045	9.33868333333333	1	0	-	Unknown	-	-	-	-	2	7-Isopropyl-1,4-dimethylazulene;Cadalene	HMDB0036648;HMDB0059698	3	3-Nitrosothiazolidine;Guaiazulene;1,3,5,7,9,11,13-Pentadecaheptaene	C11119;C09675;C21358
neg-M134T62	1166570.47504475	855155.567793026	950245.58518352	848295.460463815	2867929.35679204	1037695.13368028	1206377.3089111	3160581.06366984	2.16544620348356	0.102144114077014	0.0571428571428571	0.391378855420833	0.272763328502784	1.11642188214559	0.246662295867205	none	134.038719469259	1.03213166666667	1	0	-	Unknown	-	-	-	-	0	-	-	1	3-Nitrosothiazolidine	C11119
neg-M135T101	7102866.99810319	6704769.29629692	4553571.08758752	4719263.21999689	5661812.99423372	2872454.87878735	4246154.56887992	4145470.47206294	0.733342625713559	0.13043067418255	0.114285714285714	0.430300901302246	0.382542653901695	0.789160223540867	0.421705527495473	none	134.979433308337	1.68382	0	0	-	Unknown	-	-	-	-	0	-	-	0	-	-
neg-M135T168	10037988.0483614	11852870.9524054	5847200.74398045	5291866.9110388	5800625.53050622	7065597.87064578	6272019.71638437	11132361.9880526	0.916459955271692	0.807366075834228	1	0.917504064398104	1	0.150544476412796	0.351258382149285	none	134.974427255715	2.8057	1	0	-	Unknown	-	-	-	-	1	D-Erythrose 4-phosphate	HMDB0001321	6	D-Erythrose_4-phosphate;D-Threose_4-phosphate;Erythrulose_1-phosphate;D-Erythrulose_4-phosphate;D-Erythrulose_1-phosphate;L-Erythrulose_4-phosphate	C00279;C03109;C03394;C03604;C21285;C21286
neg-M135T185	13795967.3245508	12650851.6438375	10219242.3442277	11206667.1602642	11967127.299597	13050655.1278936	10340475.7469728	12389285.9829516	0.997385059940001	0.99765567966128	1	0.999108440662187	1	0.0158079049549817	0.385077411959284	none	135.001793246866	3.07756666666667	0	0	-	Unknown	-	-	-	-	0	-	-	0	-	-
neg-M135T186	7213248.29071743	7.93199e+06	6409492.40918767	7746445.94261574	15225022.378023	15625608.2013253	6077730.80570919	14213519.4830146	1.7453863112347	0.115222567941038	0.342857142857143	0.40831302869155	0.633394831225186	1.04880779139885	0.245883881063027	none	134.984866962216	3.10688333333333	1	0	-	Unknown	-	-	-	-	2	4-Fumarylacetoacetic acid;Maleylacetoacetic acid	HMDB0001268;HMDB0002052	8	Dibenzothiophene-5-oxide;4-Maleylacetoacetate;4-Fumarylacetoacetate;2-Hydroxy-5-carboxymethylmuconate_semialdehyde;cis-4,5-Dihydroxycyclohexa-1(6),2-diene-1,2-dicarboxylate;3-Carboxymethylmuconate;(3S,4R)-3,4-Dihydroxycyclohexa-1,5-diene-1,4-dicarboxylate;Phthalate_3,4-cis-dihydrodiol	C21149;C01036;C01061;C04642;C04783;C05592;C06318;C18314
neg-M135T191	10171890.6996133	10392153.0407211	3366035.56360119	8228606.70241788	9299771.95812079	13596229.9236353	7357540.83450024	7678579.24304566	1.17952959744089	0.494576064452274	1	0.745156269672322	1	0.544208584856338	0.29473628015679	none	134.972280036051	3.18681666666667	1	0	-	Unknown	-	-	-	-	2	Methyl 2-propenyl selenide;Sevoflurane	HMDB0030878;HMDB0015366	1	Sevoflurane	C07520
neg-M135T263	86439814.9483536	97179177.6707983	53396001.7290996	61024160.6612712	84698821.9020435	78528588.0264856	60106360.2208945	70444849.4597356	0.985704779627941	0.966328710568411	0.885714285714286	0.987310649315682	0.955214544201275	0.096765558564233	0.424613135767751	none	134.914687928233	4.38718333333333	0	0	-	Unknown	-	-	-	-	0	-	-	0	-	-
neg-M135T376	1094203062.79203	563827313.957027	370605417.906269	166289778.438769	636103341.183006	508480805.391825	346528867.182478	371215733.139324	0.848470112028166	0.959853437340193	1	0.983919184519803	1	0.13101787483604	0.492050744386753	none	134.897966667998	6.27075	0	0	-	Unknown	-	-	-	-	0	-	-	0	-	-
neg-M135T44	26993590.2114711	27543142.3792854	27617449.2162594	25941935.4236229	49423358.6455121	40777517.0626165	42570416.3881829	63696272.6080218	1.81752656559478	0.00948459870170286	0.0285714285714286	0.149553888346692	0.193078501241767	1.11329409732041	0.0831785895957946	up	134.991518291094	0.726281666666667	0	0	-	Unknown	-	-	-	-	0	-	-	0	-	-
neg-M135T45	23893398.5314278	21659553.4383374	22653811.686104	25117080.7947421	40377784.7254084	17179782.2414216	13027651.4281138	26013500.2584327	1.03509150552085	0.835287530767881	1	0.930288155569011	1	0.100160030988132	0.378372824729271	none	134.97724178892	0.74461	1	0	-	Unknown	-	-	-	-	1	4-vinylphenol Sulfate	HMDB0062775	0	-	-
neg-M135T460	908943992.261698	1036628080.31953	1200706606.07088	706479083.441046	889167863.279066	872180034.304966	1202666883.27427	919168956.474586	1.00789719393705	0.901830421028893	1	0.960373399941494	1	0.0575126904407639	0.21094126689096	none	134.899092321993	7.66348333333333	0	0	-	Unknown	-	-	-	-	0	-	-	0	-	-
neg-M135T479	144101466.209642	172329940.231355	121797683.443561	115529525.765758	99120273.4840562	61009352.2308963	64097109.9099239	126762582.687169	0.633830893808948	0.0617214958573269	0.114285714285714	0.317924635321697	0.382542653901695	1.20796290791848	0.268574233901889	none	134.896425321629	7.98308333333333	1	0	-	Unknown	-	-	-	-	0	-	-	1	Pentachloroethane	C19496
neg-M135T53	20406785.3360556	22926108.8947832	19962573.3056066	8264379.60955639	27385685.0293381	30274935.0126427	8842222.62052401	34982427.6635615	1.4181873546908	0.477001703134635	0.2	0.733967177397405	0.502769576831154	0.585552099654549	0.401113043468836	none	135.02695977913	0.876243333333333	1	1	Threonic acid	Organic oxygen compounds	Organooxygen compounds	HMDB0000943	NA	-	1	Phenyl vinyl sulfide	HMDB0031825	0	-	-
neg-M135T587	328145914.684427	369976682.018637	282555851.937229	299029722.97465	326435187.661729	306371962.630549	270548547.006129	328433171.713565	0.962554507608951	0.646747800445235	0.885714285714286	0.83372249083924	0.955214544201275	0.181712184491009	0.159808380928159	none	134.898652748203	9.78873333333333	0	0	-	Unknown	-	-	-	-	0	-	-	0	-	-
neg-M135T71	19228931.1451185	3790590.90019083	19624661.7473017	17972529.8783803	30100842.1544121	33413317.8972479	27419539.4635338	41732080.9585446	2.18860067528251	0.0965701698029169	0.0285714285714286	0.382536820169685	0.193078501241767	1.63327003144193	0.270488819482019	none	135.029645848391	1.17771333333333	1	1	Threonic acid	Organic oxygen compounds	Organooxygen compounds	HMDB0000943	NA	-	7	Erythronic acid;Threonic acid;L-threonic Acid;1-Pentanesulfenothioic acid;Ethyl propyl disulfide;Ethyl isopropyl disulfide;2-(2-Methylpropoxy)naphthalene	HMDB0000613;HMDB0000943;HMDB0062620;HMDB0031160;HMDB0033053;HMDB0033054;HMDB0035076	1	Threonate	C01620
neg-M135T80	3655532.9082999	7384242.40643548	5359729.89175751	2483764.21557052	10285719.5088484	3569373.26792878	3.71745e+06	6829593.81052084	1.29226209377982	0.518333966027495	0.685714285714286	0.758579935057917	0.860861977312163	0.495778976350379	0.288289025301378	none	135.010485167916	1.33855416666667	1	0	-	Unknown	-	-	-	-	4	Monobenzone;(Z)-3-(1-Butenyl)-1H-2-benzopyran-1-one;Safynol;Daucic acid	HMDB0014738;HMDB0030646;HMDB0036460;HMDB0031665	8	(+)-(3S,4R)-cis-3,4-Dihydroxy-3,4-dihydrofluorene;Safynol;Dehydrotremetone;4-(Benzyloxyl)phenol;Bis(4-hydroxyphenyl)methane;2,2'-Bisphenol_F;(3-Phenoxyphenyl)methanol;Oxaloglutarate	C07721;C08458;C08741;C14244;C14298;C14747;C19800;C05533
neg-M136T197	16290426.8025088	5045673.07291526	12936947.6875192	6398293.2734962	18681710.8400366	17378947.8073878	4863893.4385561	17212185.1129927	1.42942760192665	0.449738949806466	0.342857142857143	0.716417119063646	0.633394831225186	0.881840091389032	0.344209572297895	none	136.045870883979	3.29126666666667	0	0	-	Unknown	-	-	-	-	0	-	-	0	-	-
neg-M136T279	1.05589e+07	15391345.2322973	9284060.48722891	2997547.08999883	5881671.47379331	10735824.407415	9.63707e+06	9686466.70117423	0.940079610646495	0.869460615574084	1	0.945498100533978	1	0.148075647760773	0.209354219310616	none	136.051273458506	4.64827	1	0	-	Unknown	-	-	-	-	1	Isoniazid	HMDB0015086	1	Isoniazid	C07054
neg-M136T42	45411679.981308	72663252.9302572	26217592.4240969	65940082.0125421	10508906.1062144	29379230.1656948	8422154.20278175	34995689.9924534	0.396256230267678	0.0585307746044086	0.114285714285714	0.311194645280338	0.382542653901695	1.12736344967318	0.106226167600117	none	135.922947310838	0.702398	1	0	-	Unknown	-	-	-	-	1	1,2,4,5,7-Pentathiocane	HMDB0039431	0	-	-
neg-M136T458	43317903.6386984	53530116.0858252	15503756.6445542	11844367.9580774	11847064.4715409	46468987.0070179	24417718.9098441	44960677.0236158	1.02816756594028	0.864757787479478	0.885714285714286	0.943026543347654	0.955214544201275	0.259926674128728	0.171373172901944	none	135.909945933554	7.63685	0	0	-	Unknown	-	-	-	-	0	-	-	0	-	-
neg-M136T54	4254793.51664979	2689481.58707245	1692279.80204844	2404506.39798936	3034845.38777195	5036046.12015859	6749434.96368887	2734717.22337823	1.58997792078369	0.166635397748045	0.114285714285714	0.476027011828175	0.382542653901695	0.820168826962215	0.460382794470437	none	136.041851320624	0.904535833333333	1	0	-	Unknown	-	-	-	-	2	Asymmetric dimethylarginine;Symmetric dimethylarginine	HMDB0001539;HMDB0003334	3	4-Fluoro-L-threonine;Arg-OEt;NG,NG-Dimethyl-L-arginine	C15533;C01404;C03626
neg-M136T588	24370068.2900758	23376662.3189698	22273981.1383986	23625458.1744795	24125455.8326557	26235688.5429949	17280884.9833861	31336395.2680001	1.05694044625166	0.807157974064141	0.485714285714286	0.917504064398104	0.743456355320762	0.0988205103459162	0.226645452432552	none	135.906496841997	9.7951	0	0	-	Unknown	-	-	-	-	0	-	-	0	-	-
neg-M137T125	2236088.78512729	14570721.0610732	19724928.463375	3366067.37003578	16894334.1134383	14105191.1094752	5116469.26864741	13872393.6490696	1.25291071248502	0.435650427259261	0.885714285714286	0.707493798798837	0.955214544201275	0.956394242338439	0.285248338822225	none	137.022437961103	2.08274166666667	1	1	4-Imidazoleacrylic acid	Organoheterocyclic compounds	Azoles	HMDB0000301	C00785	(map00340)Histidine metabolism;(map01100)Metabolic pathways	0	-	-	1	Benzthiazuron	C19058
neg-M137T167	10916417.3319055	13206713.4316274	10747456.8808977	9482130.73997769	11207420.9138195	5298711.45533705	9771575.70509545	10153321.4079401	0.821393384875346	0.281589819785062	0.485714285714286	0.584875403232194	0.743456355320762	0.510038011711315	0.367169677303099	none	136.996493123713	2.78198333333333	1	0	-	Unknown	-	-	-	-	0	-	-	1	4-Methoxy_potassium_salicylate	C18346
neg-M137T207	32121347.0086342	55152457.441742	43198941.3531214	36740901.0907277	42196851.4966066	63098162.916207	38935662.8279533	35126830.5921844	1.07262481959028	0.721712584049349	0.885714285714286	0.874661362784587	0.955214544201275	0.136091034405499	0.139530319700706	none	137.019457965965	3.45083	1	1	4-Hydroxybenzoic acid	Benzenoids	Benzene and substituted derivatives	HMDB0000500	C00156	(map00130)Ubiquinone and other terpenoid-quinone biosynthesis;(map00360)Phenylalanine metabolism;(map00362)Benzoate degradation;(map00363)Bisphenol degradation;(map00623)Toluene degradation;(map00627)Aminobenzoate degradation;(map01061)Biosynthesis of phenylpropanoids;(map01100)Metabolic pathways;(map01110)Biosynthesis of secondary metabolites;(map01120)Microbial metabolism in diverse environment…	1	2-Amino-4-hydroxy-6-pteridinecarboxylic acid	HMDB0033136	2	Diethyl_(2R,3R)-2-methyl-3-hydroxysuccinate;Diethyl_(2S,3R)-2-methyl-3-hydroxysuccinate	C04586;C04587
neg-M137T21	7386350.51459738	7408224.97252913	5885317.89656791	5670187.80820237	7479032.26772605	6475238.26741036	5451344.55052636	5961862.96953322	0.962709673281653	0.718651938396796	1	0.872983625704786	1	0.0861131682977324	0.245922211159328	none	137.020327476817	0.35801	0	0	-	Unknown	-	-	-	-	0	-	-	0	-	-
neg-M137T222	46141508.8076074	39336348.2180288	49865431.3216321	36689823.3370843	32276003.0215773	16278078.8448801	29869983.3218146	26223304.7627812	0.608297838285114	0.0340883279435898	0.0285714285714286	0.250453305548084	0.193078501241767	0.965994578705922	0.450184193623059	none	137.00655273365	3.7031	1	0	-	Unknown	-	-	-	-	4	L-beta-aspartyl-L-alanine ;5-L-Glutamylglycine;Alanyl-Aspartate;Aspartyl-Alanine	HMDB0011162;HMDB0011667;HMDB0028683;HMDB0028746	1	Dichlormid	C18782
neg-M137T228	30917174.4260579	13966746.8318645	25019566.4785912	12444319.7948313	27536742.8873189	18643234.061527	4510551.3723691	17110895.6804965	0.823354331272312	0.530660270839869	0.885714285714286	0.764604053415608	0.955214544201275	0.73625579173898	0.212477448133308	none	136.989435096867	3.80193	0	0	-	Unknown	-	-	-	-	0	-	-	0	-	-
neg-M137T260	13002623.3331408	20432135.3220437	1.37758e+07	14335513.4790395	12485851.9359893	10596032.8206818	14247775.3982685	7427318.82426055	0.727211446570986	0.111068749883047	0.114285714285714	0.402762181435562	0.382542653901695	0.786599836437759	0.424538095725156	none	136.949618988024	4.33913333333333	0	0	-	Unknown	-	-	-	-	0	-	-	0	-	-
neg-M137T276	3597679.08316172	8054379.10634218	2941982.68367509	3318522.56091984	2379378.50523478	5585632.20527047	6899665.89282495	4337046.51243845	1.07196958081476	0.80185629595322	0.885714285714286	0.91543439598794	0.955214544201275	0.332823692927163	0.322141553777576	none	137.033508753327	4.5925	1	0	-	Unknown	-	-	-	-	2	Bufotenin;Psilocin	HMDB0041842;HMDB0042000	3	Bufotenine;Psilocin;Caulophylline	C08299;C08312;C10760
neg-M137T38	2481947.91037478	2739657.98693014	3154641.9866526	4143940.10984477	2899266.7132242	4154631.50991601	5140322.48857141	4847620.3784812	1.36114897784513	0.125018692428255	0.114285714285714	0.422118897520453	0.382542653901695	0.701450970466167	0.395477060082809	none	136.942199878764	0.631601666666667	0	0	-	Unknown	-	-	-	-	0	-	-	0	-	-
neg-M137T460	284360187.853704	319793119.847443	153994796.245191	144991465.505295	274571082.620449	260142118.491707	145750846.000497	365379995.326824	1.15800932415628	0.596687798381615	0.885714285714286	0.803901033970891	0.955214544201275	0.366036566747526	0.368660887642538	none	136.898193356412	7.66561666666667	1	0	-	Unknown	-	-	-	-	1	Barium	HMDB0004142	1	Barium_cation	C13881
neg-M137T479	39995239.6647565	22394455.1916384	22321479.4963776	37604524.1257956	25102654.8193962	34756641.9807379	35568485.7466911	39308245.9037967	1.10154322075208	0.54595289999068	0.885714285714286	0.774899492358576	0.955214544201275	0.271818162121225	0.330402955479328	none	136.893480984156	7.97851666666667	0	0	-	Unknown	-	-	-	-	0	-	-	0	-	-
neg-M137T588	9.04291e+07	90621646.3445869	70619005.5549149	83482089.0726568	88444751.3409324	84919221.6100469	78224374.5696721	92016217.7930366	1.02522061945366	0.697118807491333	0.885714285714286	0.861662511354253	0.955214544201275	0.14284101542919	0.147106531409648	none	136.901966366435	9.79167	0	0	-	Unknown	-	-	-	-	0	-	-	0	-	-
neg-M138T182	25375729.447278	25439223.1811499	27478994.8795012	23408370.7553809	22986412.1972709	19243489.901573	22280647.2779989	24479144.5949351	0.875001627213465	0.073972696759653	0.0571428571428571	0.340289629729703	0.272763328502784	0.333644762023695	0.331109421112122	none	138.040711779096	3.03996666666667	1	0	-	Unknown	-	-	-	-	8	Diethyl disulfide;2,3-Butanedithiol;1,2-Bis(methylthio)ethane;Methyl propyl disulfide;(卤)-1,3-Butanedithiol;1,2-Butanedithiol;Agrocybenine;Monoethylglycinexylidide	HMDB0029572;HMDB0031157;HMDB0031708;HMDB0031872;HMDB0033552;HMDB0041492;HMDB0041445;HMDB0060656	3	Oxotremorine;Isoproturon;Monoethylglycinexylidide	C07485;C11005;C16561
neg-M138T292	38363706.0819529	28559593.1221429	34603785.4758604	40647446.4515865	31199061.6187392	40506890.3645075	34589527.2708967	41616408.5956215	1.04035432135812	0.701612075226157	0.885714285714286	0.864552788720207	0.955214544201275	0.130700239242526	0.233889448890532	none	138.023834445084	4.86975	1	1	2-Nitrophenol	Benzenoids	Phenols	NA	C01988	-	1	3-Mercaptolactic acid	HMDB0002127	5	3-Aminopropanesulfonate;3-Mercaptolactate;1,3-Propane_sultone;trans,trans-1,4-Diphenyl-1,3-butadiene;1,4-Dimethylphenanthrene	C03349;C05823;C19296;C14761;C19407
neg-M138T3	2237613.74073497	6348836.96512682	4727805.46228807	2760391.27434432	4530435.63276759	4444887.41021995	4876012.79878825	5198547.35213878	1.18508870953867	0.370229610516761	0.685714285714286	0.658944808785184	0.860861977312163	0.632880275692836	0.309796680122392	none	138.010423164855	0.0457565833333333	0	0	-	Unknown	-	-	-	-	0	-	-	0	-	-
neg-M138T42	8334428.25479011	12500770.7555095	8108239.05101824	11084485.9519885	3072485.4598873	6456216.50997161	3527761.65629979	12713515.5255198	0.643800041768638	0.167096974019193	0.342857142857143	0.476845769004423	0.633394831225186	0.825590954018915	0.13262685298213	none	137.924184998195	0.6961	0	0	-	Unknown	-	-	-	-	0	-	-	0	-	-
neg-M138T588	6409450.74468363	7114803.57163131	6253580.86435845	5721832.55452958	8756560.09852829	5424112.95203709	6203181.92423672	6079865.16076593	1.0378064691029	0.845862076788551	0.685714285714286	0.93491552528146	0.860861977312163	0.0745019658588827	0.162206076962618	none	137.94265873446	9.79593333333333	0	0	-	Unknown	-	-	-	-	0	-	-	0	-	-
neg-M138T596	7515427.76749473	8737262.32984701	6256409.23969309	6071150.40585309	6601440.84854049	3978108.80256587	6234049.36048048	7067025.51945587	0.835563885755943	0.269735378460913	0.485714285714286	0.575890253361853	0.743456355320762	0.51600921653152	0.239325618149753	none	138.003848882468	9.9345	0	0	-	Unknown	-	-	-	-	0	-	-	0	-	-
neg-M139T571	22361867.9535635	26115555.2234435	11260419.8819486	21466845.3856489	21452058.1694216	22328787.8048968	20666570.2292421	23931704.8424982	1.08834998001807	0.539233378935141	0.885714285714286	0.770267770005531	0.955214544201275	0.32152855732323	0.407907032367405	none	138.987043616279	9.50988333333333	1	0	-	Unknown	-	-	-	-	0	-	-	2	Fraxetin;3-[(1-Carboxyvinyl)oxy]benzoate	C09265;C20772
neg-M139T588	11487689.2973309	8586160.75259654	9387349.95498982	7896051.74948318	7722455.71191233	10069941.1206909	7828336.72670162	11009096.7990813	0.980527973503067	0.862582069470012	0.685714285714286	0.942085877363381	0.860861977312163	0.113350517589753	0.254222095154545	none	138.975937069193	9.79168333333333	0	0	-	Unknown	-	-	-	-	0	-	-	0	-	-
neg-M139T595	1762650.60165624	4520849.39278334	2475624.19086785	4640757.39784911	5398113.46002543	5150494.5635769	1689640.53492134	4960899.24987785	1.2835298358174	0.548425758556423	0.342857142857143	0.775822863033813	0.633394831225186	0.537953707683248	0.218926675327933	none	139.016181409589	9.91538333333333	1	0	-	Unknown	-	-	-	-	2	Ethyl beta-D-glucopyranoside;Dambonitol	HMDB0029968;HMDB0033942	2	Uracil_5-carbaldehyde;(S)-2-Hydroxypropylphosphonate	C17206;C06452
neg-M140T10	9616350.70254056	2168534.83152808	6532987.55366082	7081043.15108049	9467175.08303571	2006114.56538331	7736670.07114599	8065207.2911099	1.07387129254744	0.919122383125897	0.885714285714286	0.967654549756994	0.955214544201275	0.233631062223807	0.267933115477789	none	139.97817404098	0.163048333333333	1	0	-	Unknown	-	-	-	-	1	Fluorocitric acid	HMDB0031255	0	-	-
neg-M140T14	2569922.73873128	4011316.29239633	6957471.09747339	2224384.59642799	8186340.43773494	6945806.51973018	6900240.36480233	6829425.69774614	1.83097377282052	0.0689199145196673	0.2	0.32994832437113	0.502769576831154	1.49863432087285	0.203077148457604	none	139.989351220816	0.225941666666667	0	0	-	Unknown	-	-	-	-	0	-	-	0	-	-
neg-M140T172	4362120.71341023	5009141.92876426	3554514.58481176	3641440.81095935	4634248.45757709	4539289.13543172	3895068.04792595	4573570.07556538	1.06488462191374	0.476562073350262	0.485714285714286	0.733967177397405	0.743456355320762	0.198148655099597	0.329007545999944	none	139.998071995478	2.85981666666667	1	0	-	Unknown	-	-	-	-	2	Ethyl 1-(propylthio)propyl disulfide;Butyl 1-(methylthio)propyl disulfide	HMDB0033048;HMDB0033049	1	5-Nitrofurfural	C14281
neg-M140T174	2955918.82220892	3128675.41046937	1589579.22653539	2708778.00644516	4708167.24286237	2896518.96889234	3824556.59751839	3442356.95977421	1.4323094756086	0.0965198125176057	0.114285714285714	0.382533818048898	0.382542653901695	1.03173556932951	0.240167615278673	none	140.013836637678	2.90596666666667	1	0	-	Unknown	-	-	-	-	9	Sinapyl alcohol;5-(3',5')-Dihydroxyphenyl-gamma-valerolactone;3,4-Dihydroxyphenylvaleric acid;3-Methyl-1-(2,4,6-trihydroxyphenyl)-1-butanone;2'-Hydroxy-4',6'-dimethoxy-3'-methylacetophenone;2-Methoxy-4-(4-methyl-1,3-dioxolan-2-yl)phenol;2-Methoxy-3-(4-methoxyphenyl)propanoic acid;Bancroftinone;3-(4-Hydroxy-3-methoxyphenyl)-2-methylpropionic acid	HMDB0013070;HMDB0029187;HMDB0029233;HMDB0033798;HMDB0034047;HMDB0036199;HMDB0039428;HMDB0041406;HMDB0060737	4	Phosphoagmatine;Sinapyl_alcohol;Phlorisovalerophenone;Multifidol	C02726;C02325;C07350;C10709
neg-M140T26	3298893.88741733	6395475.34449652	5340126.80445388	4774020.5860244	6612936.43545131	5691611.83506299	5085513.10292259	5500608.7086305	1.15559738866014	0.327542066786621	0.342857142857143	0.624971938585149	0.633394831225186	0.400909043419039	0.408453424757077	none	140.001675425496	0.440563333333333	1	0	-	Unknown	-	-	-	-	2	N-Carbamoyl-2-amino-2-(4-hydroxyphenyl)acetic acid;N-(5-Amino-2-hydroxybenzoyl)glycine	HMDB0031813;HMDB0061683	1	Sulfoacetaldehyde	C00593
neg-M140T4	7727859.88295227	8243745.76749138	3626489.39359824	3884480.19318402	7121314.14005166	5348079.32950685	4671390.7218752	2431181.54866776	0.833467604910508	0.584027803966976	0.685714285714286	0.796395025091475	0.860861977312163	0.411084113419526	0.385303327281489	none	139.959346438831	0.0740706666666667	0	0	-	Unknown	-	-	-	-	0	-	-	0	-	-
neg-M140T583	20141564.7326859	21037897.2805009	14452878.8615127	14706783.1793632	18501966.2738734	18013804.7744733	2673879.59536495	15680958.2626894	0.780086611033533	0.397533703496523	0.685714285714286	0.679569804227661	0.860861977312163	0.977762071088347	0.451122780029405	none	140.032003695953	9.7131	1	0	-	Unknown	-	-	-	-	9	Jasmonic acid;Sedanonic acid;Dihydro-3-(2-octenyl)-2,5-furandione;(R)-8-Acetoxycarvotanacetone;1-Benzyloxy-1-(2-methoxyethoxy)ethane;4-(Butoxymethyl)-2-methoxyphenol;Isoamyl 2-furonpropionate;Dihydro-3-(1-octenyl)-2,5-furandione;3-Ethenyl-2,5-dimethyl-4-oxohex-5-en-2-yl acetate	HMDB0032797;HMDB0032871;HMDB0033102;HMDB0037104;HMDB0037135;HMDB0037642;HMDB0037735;HMDB0037816;HMDB0041573	2	(-)-Jasmonic_acid;(+)-7-Isojasmonic_acid	C08491;C16317
neg-M140T91	8611836.0751113	948145.51590007	5923358.0400199	6787674.49664033	3705371.76261321	6789200.70666142	6928301.81979624	4213867.11399615	0.971520258531178	0.726171458294316	1	0.87618907963535	1	0.628654291513002	0.468566876639025	none	140.010195940264	1.51334	1	0	-	Unknown	-	-	-	-	1	5-Hydroxymethyl-2-furanoate	HMDB0029188	0	-	-
neg-M141T43	1099337024.68991	605746586.894486	645678674.150801	512705663.069166	379041500.953985	491057540.230114	308012630.498965	599695379.949378	0.620858023703308	0.0800905091457848	0.0571428571428571	0.352741803174792	0.272763328502784	0.670236839674508	0.0759083892119476	none	141.018974357669	0.711321666666667	1	1	cis,cis-Muconic acid	Lipids and lipid-like molecules	Fatty Acyls	HMDB0006331	C02480	(map00362)Benzoate degradation;(map01100)Metabolic pathways;(map01120)Microbial metabolism in diverse environments;(map01220)Degradation of aromatic compounds	7	trans-trans-Muconic acid;Sumiki's acid;cis,cis-Muconic acid;Kojic acid;5-Hydroxymaltol;2,3-Methylenesuccinic acid;N-Lactoyl ethanolamine phosphate	HMDB0002349;HMDB0002432;HMDB0006331;HMDB0032923;HMDB0032988;HMDB0059762;HMDB0032357	13	2-Hydroxymuconate_semialdehyde;cis,cis-Muconate;2-Oxo-2,3-dihydrofuran-5-acetate;cis,trans-Hexadienedioate;1,2,3,5-Tetrahydroxybenzene;2,5-Dihydro-5-oxofuran-2-acetate;cis,cis-4-Hydroxymuconic_semialdehyde;Kojic_acid;(S)-5-Oxo-2,5-dihydrofuran-2-acetate;5-Hydroxymethyl-2-furoate;5-(Dihydroxymethyl)furan-2-carbaldehyde;4-Hydroxylamino-2,6-dinitrotoluene;2-Hydroxylamino-4,6-dinitrotoluene	C00682;C02480;C03586;C03647;C03743;C04105;C06603;C14516;C14610;C20448;C20900;C16392;C16393
neg-M141T55	526248852.278271	513620852.836363	551904401.544724	484366170.378299	317590482.502623	449105280.296503	231860271.641801	473543921.30734	0.709056113418663	0.103667196698447	0.0285714285714286	0.392807095255891	0.193078501241767	0.741894256073865	0.0944271219788336	none	141.019134733267	0.911540833333333	1	1	cis,cis-Muconic acid	Lipids and lipid-like molecules	Fatty Acyls	HMDB0006331	C02480	(map00362)Benzoate degradation;(map01100)Metabolic pathways;(map01120)Microbial metabolism in diverse environments;(map01220)Degradation of aromatic compounds	6	trans-trans-Muconic acid;Sumiki's acid;cis,cis-Muconic acid;Kojic acid;5-Hydroxymaltol;2,3-Methylenesuccinic acid	HMDB0002349;HMDB0002432;HMDB0006331;HMDB0032923;HMDB0032988;HMDB0059762	11	2-Hydroxymuconate_semialdehyde;cis,cis-Muconate;2-Oxo-2,3-dihydrofuran-5-acetate;cis,trans-Hexadienedioate;1,2,3,5-Tetrahydroxybenzene;2,5-Dihydro-5-oxofuran-2-acetate;cis,cis-4-Hydroxymuconic_semialdehyde;Kojic_acid;(S)-5-Oxo-2,5-dihydrofuran-2-acetate;5-Hydroxymethyl-2-furoate;5-(Dihydroxymethyl)furan-2-carbaldehyde	C00682;C02480;C03586;C03647;C03743;C04105;C06603;C14516;C14610;C20448;C20900
neg-M141T593	48374181.5155471	69593381.1233405	61461436.9772353	67617738.6408053	58812157.1851925	62988058.7221323	58888556.4604552	77713481.1908289	1.04596504848354	0.666059499139669	1	0.843889315107802	1	0.257350984115471	0.0730814395146883	none	141.022136813211	9.89089166666667	1	1	cis,cis-Muconic acid	Lipids and lipid-like molecules	Fatty Acyls	HMDB0006331	C02480	(map00362)Benzoate degradation;(map01100)Metabolic pathways;(map01120)Microbial metabolism in diverse environments;(map01220)Degradation of aromatic compounds	2	3,4-Methyleneazelaic acid;2-Amino-3,4-dimethylimidazo[4,5-f]quinoline	HMDB0059744;HMDB0029707	5	4-Chloro-ortho-phenylenediamine;4-Chloro-meta-phenylenediamine;7-Deoxyloganetin;Chrysoidine_free_base;MeIQ	C19207;C19365;C20790;C14617;C19254
neg-M142T103	18532147.0616417	12389215.0156175	20667798.0507022	9462555.23708905	41543221.6381551	8790569.84685916	12639939.2321699	21293985.6764905	1.38026779247409	0.632474942829085	0.685714285714286	0.825133843041505	0.860861977312163	0.393572100256882	0.24081566068794	none	141.905406667453	1.71344166666667	0	0	-	Unknown	-	-	-	-	0	-	-	0	-	-
neg-M142T124	158658565.460153	179858085.297557	126496109.184706	162744698.47693	173019642.736742	184071760.919322	164368477.788997	174537752.844795	1.10870468356096	0.236968181141503	0.2	0.547491567221155	0.502769576831154	0.219050797194245	0.222378937894065	none	141.888884185743	2.0615	0	0	-	Unknown	-	-	-	-	0	-	-	0	-	-
neg-M142T165	121391633.681159	1.32265e+08	147934948.429524	114737328.175951	176430707.809028	175654967.292948	205600054.585461	137501312.387558	1.34640327266248	0.0312856280260194	0.0571428571428571	0.243754882427026	0.272763328502784	0.61519912367516	0.182561684161453	none	141.886424039327	2.74182	0	0	-	Unknown	-	-	-	-	0	-	-	0	-	-
neg-M142T174	10225611.3526997	7588589.68414656	6615813.04270404	9409381.70604004	9556421.13189295	10558921.7800571	7629517.98007831	10665254.1501229	1.13507094764698	0.336226464765793	0.2	0.631739674738179	0.502769576831154	0.315866249507729	0.340102774461013	none	141.910380069388	2.90351666666667	0	0	-	Unknown	-	-	-	-	0	-	-	0	-	-
neg-M142T197	6233735.07893129	5158160.92212268	5229466.28001614	4.67668e+06	8699839.5360094	8620569.37002235	7698550.63952483	9195280.21142549	1.60645021935441	0.0010432267648457	0.0285714285714286	0.0709275200844336	0.193078501241767	1.01742242864318	0.343750495905761	up	142.049782136951	3.2833	1	0	-	Unknown	-	-	-	-	13	Vinylacetylglycine;Trimethadione;Acrylamide-acrylic acid resin;5-ethyl-5-methyl-2,4-oxazolidinedione;6-Oxopiperidine-2-carboxylic acid;1,2,3-Trihydroxybenzene;1,3,5-Trihydroxybenzene;Methyl 2-furoate;Maltol;4-Hydroxy-2H-pyran-3-carboxaldehyde;(Z)-Tamarindienal;5-Hydroxymethyl-2-furancarboxaldehyde;5-Methylfuran-2-carboxylic acid	HMDB0000894;HMDB0014491;HMDB0032161;HMDB0061082;HMDB0061705;HMDB0013674;HMDB0013675;HMDB0029750;HMDB0030776;HMDB0031256;HMDB0032651;HMDB0034355;HMDB0059735	8	2-Hydroxymethylclavam;1,2,3-Trihydroxybenzene;Phloroglucinol;Triacetate_lactone;Benzene-1,2,4-triol;5-Hydroxymethyl-2-furaldehyde;Maltol;4-Hydroxy-5-methyl-2-methylenefuran-3(2H)-one	C17357;C01108;C02183;C02752;C02814;C11101;C11918;C20718
neg-M142T20	45338478.0008995	36978357.1874349	37743518.7487085	28965689.5572913	86288312.192139	9351949.10085703	8594266.29822194	44246605.6075906	0.996343523032963	0.49554234557323	0.885714285714286	0.745444759731568	0.955214544201275	0.985948820941099	0.150578937227736	none	141.899190967667	0.328418333333333	0	0	-	Unknown	-	-	-	-	0	-	-	0	-	-
neg-M142T38	5031386.73774307	8170667.16674582	3.18458e+06	3494108.51077299	2619137.8952025	2293875.86296556	1712566.27187269	5124801.40035665	0.591043454852847	0.138038087227604	0.2	0.439113865453973	0.502769576831154	0.967872541202309	0.451942740985244	none	141.870133554518	0.641464166666667	0	0	-	Unknown	-	-	-	-	0	-	-	0	-	-
neg-M142T45	5118275.40519459	8957345.60663241	30683068.5927185	17249616.5940962	14493196.0462614	22826892.8619887	13250935.0075182	18631776.9752836	1.11602469303649	0.503022895283116	0.685714285714286	0.750091194177648	0.860861977312163	0.576347643556229	0.104890786534607	none	142.021434842472	0.756092	0	0	-	Unknown	-	-	-	-	0	-	-	0	-	-
neg-M142T5	86182764.7963494	70972833.9478447	68624872.2696501	109709669.275529	89047671.6009747	86293734.4346341	96539961.3822166	128710159.616462	1.19404858422594	0.245505434992964	0.2	0.55471141246716	0.502769576831154	0.615918533548097	0.189728543507205	none	141.883882458446	0.080791	0	0	-	Unknown	-	-	-	-	0	-	-	0	-	-
neg-M142T55	22043128.5215328	25888823.1289827	35285078.756469	23501590.5625861	17028146.3000093	30479753.0635022	14652855.9588567	3242888.75554456	0.612860656216329	0.220163073450459	0.2	0.534446906919313	0.502769576831154	1.47155746276773	0.329258575789001	none	142.03425883717	0.910271666666667	1	0	-	Unknown	-	-	-	-	8	2-Propionyl-2-thiazoline;5-(2-Hydroxyethyl)-4-methylthiazole;5-Acetyl-2,3-dihydro-1,4-thiazine;(-)-5-(2-Propenyl)-2-oxazolidinethione;Raphanusamide;5-Methyl-2-thiophenecarboxaldehyde;2-Acetylthiophene;3-Acetylthiophene	HMDB0032493;HMDB0032985;HMDB0034882;HMDB0038439;HMDB0041084;HMDB0032431;HMDB0033133;HMDB0033134	1	5-(2-Hydroxyethyl)-4-methylthiazole	C04294
neg-M142T563	19259178.5412141	29361521.9775005	25820407.1665461	21584619.4874847	24590883.6052241	24163286.5975588	23492781.8522036	26163206.2978788	1.02483117025326	0.724848849005046	0.885714285714286	0.875832086993943	0.955214544201275	0.0933096925708531	0.295984737592039	none	141.971834504219	9.38246666666667	0	0	-	Unknown	-	-	-	-	0	-	-	0	-	-
neg-M142T569	33875636.9122096	16570569.3003178	28068499.9768432	28934649.845227	31327940.638105	17777060.5310629	19234675.3656256	12525869.0814297	0.752592184825987	0.259533959637935	0.485714285714286	0.566633300645411	0.743456355320762	0.656536834659384	0.413837071887146	none	141.984941711317	9.47773333333333	0	0	-	Unknown	-	-	-	-	0	-	-	0	-	-
neg-M142T573	16916111.7025507	17216281.6661975	6942215.37387309	7006119.93396121	16852252.6551855	15120996.3505182	13632135.6180987	16901090.0557894	1.30003176740612	0.263817354341824	1	0.569999771989628	1	0.958096754422525	0.206811946556041	none	141.995839589062	9.54920833333333	1	0	-	Unknown	-	-	-	-	1	Amifostine	HMDB0015274	2	Monolinuron;Amifostine	C18794;C06819
neg-M142T579	5806517.45673138	13530800.2258406	8535665.43064258	7720962.86678292	11753087.4263696	7265782.92244435	9015106.3334925	13210118.6664753	1.15873905556747	0.476250446484552	0.685714285714286	0.733807344557542	0.860861977312163	0.467799154336446	0.333557958039962	none	142.015007613434	9.64298333333333	1	0	-	Unknown	-	-	-	-	0	-	-	1	N-Formylmaleamic_acid	C18232
neg-M142T585	4548500.37219145	13965115.5215873	11278862.2294994	11481392.3760008	6779543.66930664	14710773.7911916	5776138.71539114	9727789.54560014	0.896311522858895	0.778680770620663	0.885714285714286	0.904830199679818	0.955214544201275	0.251597709102506	0.407165480055405	none	142.037837248367	9.75535	1	0	-	Unknown	-	-	-	-	0	-	-	1	5-Tetrazolyl-glycine	C13738
neg-M142T89	6725066.52442994	11443349.2784774	6565171.6959716	4547087.7659507	10472428.7947288	5195168.97603861	4162557.86761869	2617653.48764339	0.766642467190386	0.370497495233822	0.342857142857143	0.658993903538841	0.633394831225186	0.55097987992606	0.287634037308085	none	141.925896993045	1.47607416666667	0	0	-	Unknown	-	-	-	-	0	-	-	0	-	-
neg-M143T10	24491326.5469527	20290055.4514023	15390846.4143067	14082125.6806673	23589406.9110193	15468907.1231047	14941017.0349468	5757027.54667542	0.804752251169534	0.394589279444439	0.685714285714286	0.677060829646485	0.860861977312163	0.673950769104274	0.359404474209494	none	143.037327052142	0.164979	1	0	-	Unknown	-	-	-	-	2	Undecanedioic acid;Butyl butyryllactate	HMDB0000888;HMDB0037137	2	4-Chloroaniline;Terbacil	C14450;C10963
neg-M143T269	28041790.8487536	22669605.3437053	17099007.8997849	18844977.8444425	39363270.2649175	23046648.1456418	38303081.6534786	10340889.6199451	1.28155790444872	0.694639841488648	0.485714285714286	0.860131316856578	0.743456355320762	0.301079930431868	0.399523106145345	none	143.071225341864	4.49098333333333	1	0	-	Unknown	-	-	-	-	5	4-Hydroxycyclohexylcarboxylic acid;Tetrahydrofurfuryl acetate;Botryodiplodin;Methyl (R)-3-methyl-2-oxopentanoate;Ethyl levulinate	HMDB0001988;HMDB0031176;HMDB0036594;HMDB0037114;HMDB0040433	2	trans-4-Hydroxycyclohexanecarboxylate;7-Oxoheptanoic_acid	C04404;C16590
neg-M143T350	26918643.8661218	37292598.5257867	30206184.1989992	27161487.9293005	16212469.0405625	35795352.190639	25028990.6106586	28661116.4928035	0.869377134610748	0.402464397089063	0.485714285714286	0.683100700934935	0.743456355320762	0.40550445797712	0.358466747047075	none	143.088468898545	5.8398	0	0	-	Unknown	-	-	-	-	0	-	-	0	-	-
neg-M143T363	21318860.5900896	20219560.0829132	14951998.3199182	7819174.31477913	20291544.0845244	17953483.5883156	14136870.6824766	15498421.450251	1.0555240099371	0.663698839148228	1	0.842471501752224	1	0.205114773613766	0.345363554003789	none	143.074073120957	6.04293	1	0	-	Unknown	-	-	-	-	3	Acetaldehyde hexyl isoamyl acetal;Valeraldehyde dibutyl acetal;N-a-Acetyl-L-arginine	HMDB0032154;HMDB0032550;HMDB0004620	0	-	-
neg-M143T46	29541717.2296886	26678381.3707553	6766995.90839552	15880038.4120478	36300433.4543606	45874995.2901155	19553969.1689829	77841969.5910774	2.27688469016196	0.104229669644291	0.114285714285714	0.393524223587324	0.382542653901695	1.30773289986094	0.178314443950803	none	143.031717241814	0.770215	1	1	3-Hexenedioic acid	Lipids and lipid-like molecules	Fatty Acyls	HMDB0000393	null	-	4	Nb-Acetyl-Nb-methyltryptamine;Nb-Methyltetrahydroharmol;Bisnorbiotin;6-Aminopenicillanic acid	HMDB0029837;HMDB0034292;HMDB0004821;HMDB0060618	4	Tetrahydroharmine;Girgensonine;6-Aminopenicillanate;Bisnorbiotin	C09243;C10148;C02954;C20384
neg-M143T51	80245360.5775255	60108386.4402021	47860414.5339327	57293714.0948495	95456964.7102651	85645830.6288609	124353509.511729	203348503.783344	2.07245819424055	0.0286767514779598	0.0285714285714286	0.236540043391695	0.193078501241767	1.19259791441863	0.156251621244652	up	143.011007370689	0.858163333333333	1	1	2-Methyl-5-(methylthio)thiophene	Organosulfur compounds	Thioethers	HMDB0040259	null	-	0	-	-	0	-	-
neg-M143T580	20630694.1188387	17015315.1597182	9522796.28085806	5251695.49839349	7325225.52391031	17590463.5382483	5838246.02400137	2590566.80681829	0.63609658855047	0.316600820841288	0.485714285714286	0.6155854756317	0.743456355320762	1.13682707420026	0.341803743539491	none	143.059851283312	9.66163333333333	0	0	-	Unknown	-	-	-	-	0	-	-	0	-	-
neg-M143T71	57845613.0399655	26156468.3630478	29910604.7335599	40987435.4078258	70817109.6951428	68387663.960798	52312443.8525477	82448145.2432707	1.76865815223542	0.0329527133563931	0.0571428571428571	0.247455723901896	0.272763328502784	1.22966643227793	0.182112349286534	up	143.026074160435	1.19010166666667	1	0	-	Unknown	-	-	-	-	2	Ethchlorvynol;3-[4-Hydroxy-3-(3-methyl-2-butenyl)phenyl]-2-propenal	HMDB0014335;HMDB0040833	1	Ethchlorvynol	C07833
neg-M143T73	63992817.5678442	63229691.0501965	47069304.2861728	49362258.4779668	84587360.1167957	81128054.1520883	63108921.0263264	108996369.983855	1.51046078969784	0.02959001304389	0.114285714285714	0.239519702688002	0.382542653901695	0.907609541112188	0.20367940902188	none	143.016794651473	1.21297666666667	1	0	-	Unknown	-	-	-	-	1	Chlorohydrin	HMDB0035190	5	Benzo[b]fluorene;Benzo[a]fluorene;Benzo[c]fluorene;2-Methylfluoranthene;3-Methylfluoranthene	C14384;C19343;C19344;C19454;C19455
neg-M144T107	12582684.765158	8921798.52666921	1219081.21003097	7731031.45415935	21103375.9733762	9620668.15190721	20945795.648821	9739099.8815638	2.01640960019154	0.182097452574642	0.114285714285714	0.49514667723345	0.382542653901695	1.64980994660495	0.343664101539567	none	143.913534327185	1.78286666666667	0	0	-	Unknown	-	-	-	-	0	-	-	0	-	-
neg-M144T165	60805798.1757108	66213792.7030224	89152779.7417022	58614304.0957489	61825713.8218336	63569313.1772186	56364804.3263786	63792171.9984904	0.893609573963299	0.380163140873827	0.685714285714286	0.667002043505049	0.860861977312163	0.213815324793031	0.293047356109996	none	143.891456459864	2.74445833333333	1	0	-	Unknown	-	-	-	-	0	-	-	1	Nickel_chloride	C14711
neg-M144T172	8038674.97591594	12135809.1988497	6805020.31854219	8585869.45098714	8898429.71427711	9708590.91978605	7888540.91201054	5916943.20964419	0.911350034066412	0.614130356537046	0.885714285714286	0.813969676468677	0.955214544201275	0.294713432738027	0.268757046959162	none	143.907814528766	2.87381666666667	0	0	-	Unknown	-	-	-	-	0	-	-	0	-	-
neg-M144T18	31320926.0025433	11294450.2004421	16987514.9854698	11180279.0592279	30426231.1074067	29020846.0370648	13550834.561753	32297590.6088624	1.48757821875792	0.218198917877429	0.342857142857143	0.53249827358623	0.633394831225186	0.878492172497225	0.42104130989148	none	143.904939549539	0.29592	0	0	-	Unknown	-	-	-	-	0	-	-	0	-	-
neg-M144T198	12187348.4989233	7054900.51153466	12115944.2541295	12789372.1522053	11553916.005929	11841483.1255336	10525776.2516825	13451983.2833423	1.07306389875052	0.567369769084026	0.885714285714286	0.786511827590878	0.955214544201275	0.290891661422421	0.292714478308111	none	144.047943849648	3.30576666666667	1	0	-	Unknown	-	-	-	-	6	2-(Methylthiomethyl)furan;2-Methyl-3-(methylthio)furan;2-(1-Mercaptoethyl)furan;5-Methyl-2-furanmethanethiol;2,5-Dimethyl-3-furanthiol;2-Methyl-5-(methylthio)furan	HMDB0032916;HMDB0036610;HMDB0039586;HMDB0039800;HMDB0040197;HMDB0041566	2	3-Fluorocatechol;4-Fluorocatechol	C16472;C16473
neg-M144T212	4694940.40604432	9057408.30197046	5154658.43112576	6168637.43466802	3548324.32572442	7907775.71660456	5990807.33702483	2359441.83134427	0.789864011367658	0.366475802548768	0.485714285714286	0.656218871972951	0.743456355320762	0.740288962956485	0.276784100599115	none	144.022138136302	3.52902	1	0	-	Unknown	-	-	-	-	3	N-Acetylserotonin;Mephenytoin;Primidone	HMDB0001238;HMDB0014673;HMDB0014932	8	4-Chlorophenol;2-Chlorophenol;3-Chlorophenol;N-Acetylserotonin;Abrine;Primidone;L-2-Methyltryptophan;(S)-Mephenytoin	C02124;C14219;C14270;C00978;C02983;C07371;C16831;C20130
neg-M144T276	19462486.1049812	22787976.8532549	14402885.5609458	14451680.6447591	18635102.6029622	20629384.7784295	15485291.9118195	13657752.0905097	0.962063192829853	0.835992572051457	0.885714285714286	0.930598235914402	0.955214544201275	0.0820389099504795	0.353313899458275	none	144.050539652118	4.59853333333333	1	1	4-Hydroxyquinoline	Organoheterocyclic compounds	Quinolines and derivatives	NA	NA	-	0	-	-	0	-	-
neg-M144T352	10786445.1411613	8071157.16987153	7531390.22847147	5489818.1838963	3624381.60784562	1403294.67488554	5259307.5656248	8251571.47784227	0.581532212322777	0.160678195059186	0.2	0.469145265310917	0.502769576831154	1.48779425041162	0.30231387612234	none	144.064995496133	5.86041666666667	0	0	-	Unknown	-	-	-	-	0	-	-	0	-	-
neg-M144T39	3.54498e+06	5202343.96801221	2294403.56330732	2376877.98919519	2415967.63959462	2773913.27176352	1554948.36722715	2143207.10360852	0.662366557744188	0.159832051207051	0.342857142857143	0.46872810537798	0.633394831225186	0.710343985585365	0.423557428889723	none	143.867209154262	0.646128333333333	0	0	-	Unknown	-	-	-	-	0	-	-	0	-	-
neg-M144T5	49899136.6116037	42241529.2285539	40914673.8980998	43616680.8466286	47180265.3535351	41240051.6030864	44976353.8206862	49910792.6972068	1.03755797249424	0.553159916460285	0.485714285714286	0.777908543434254	0.743456355320762	0.131526085753774	0.118072470976574	none	143.882837088751	0.0811806666666667	0	0	-	Unknown	-	-	-	-	0	-	-	0	-	-
neg-M144T53_1	7946478.29487695	9820607.53624636	4979015.20603973	2717734.78732907	1.00905e+07	4745981.70325424	8165916.24491775	18933311.6968289	1.64687323901592	0.273083562066693	0.342857142857143	0.578432510699077	0.633394831225186	0.918489852477796	0.179185124988206	none	144.01604636084	0.878779166666667	0	0	-	Unknown	-	-	-	-	0	-	-	0	-	-
neg-M144T53_2	14403572.3001167	13917268.5545388	3421721.77632581	16758436.4584748	3128768.64994372	11274726.993452	6979182.68198855	2501443.35614774	0.492445972865007	0.201857861054886	0.114285714285714	0.51589021546754	0.382542653901695	1.37740570442323	0.291606406650905	none	144.032782535314	0.882958333333333	1	0	-	Unknown	-	-	-	-	13	3,5,3-triiodothyronine-4-sulfate;(R)-4-Phosphopantothenoyl-cysteine;4-N-(N-Acetyl-D-glucosaminyl)-protein;Serylleucine;Meprobamate;Isoleucyl-Serine;Leucyl-Serine;Serinyl-Isoleucine;Serinyl-Leucine;Threoninyl-Valine;Valyl-Threonine;L-Lysopine;Pantothenamide	HMDB0062205;HMDB0062257;HMDB0062405;HMDB0094712;HMDB0014515;HMDB0028916;HMDB0028938;HMDB0029042;HMDB0029043;HMDB0029074;HMDB0029137;HMDB0033675;HMDB0041313	1	D-Lysopine	C04020
neg-M144T593	2618380.26098862	5304400.49221266	4549990.96964882	4014865.58384912	4065064.31224254	3000773.84100153	4502972.60863685	5137666.62568659	1.01327298003938	0.893533643566693	1	0.956339342092686	1	0.195535370043322	0.245613508253914	none	144.039211455492	9.8836	1	0	-	Unknown	-	-	-	-	0	-	-	1	Aclatonium	C20131
neg-M144T95	14322869.113323	11253528.1286883	3878220.39497927	7407621.47132797	27751647.6192798	16006437.2372334	2683692.93359753	15272271.6656683	1.67418070493315	0.58340334349749	0.342857142857143	0.795898007559214	0.633394831225186	0.539341647914158	0.378304208205561	none	143.924279196197	1.58422666666667	0	0	-	Unknown	-	-	-	-	0	-	-	0	-	-
neg-M145T44	132068520.879126	198822156.738205	179411846.651559	127615492.963076	9797725.72639971	81231819.8142751	13713838.5289212	21101726.9514819	0.19727474004754	0.0210033869309613	0.0285714285714286	0.208623302709083	0.193078501241767	2.53270069140067	0.144847825667339	down	145.060942097642	0.73308	1	1	L-Glutamine	Organic acids and derivatives	Carboxylic acids and derivatives	HMDB0000641	C00064	(map00220)Arginine biosynthesis;(map00230)Purine metabolism;(map00240)Pyrimidine metabolism;(map00250)Alanine, aspartate and glutamate metabolism;(map00471)D-Glutamine and D-glutamate metabolism;(map00630)Glyoxylate and dicarboxylate metabolism;(map00910)Nitrogen metabolism;(map00970)Aminoacyl-tRNA biosynthesis;(map01060)Biosynthesis of plant secondary metabolites;(map01100)Metabolic pathways;(ma…	63	L-Glutamine;Ureidoisobutyric acid;D-Glutamine;Alanylglycine;Alanyl-Glycine;(3R,5S)-1-pyrroline-3-hydroxy-5-carboxylic Acid;Pyroglutamic acid;Pyrrolidonecarboxylic acid;Pyrroline hydroxycarboxylic acid;N-Acryloylglycine;1-Pyrroline-4-hydroxy-2-carboxylate;5-Oxoprolinate;dimethadione;Nootkatol;(2R,6S,7S,10Z)-beta-Santala-3(15),10-dien-12-ol;Dihydronootkatone;2,6-Di-tert-butyl-4-methylphenol;alpha-V…	HMDB0000641;HMDB0002031;HMDB0003423;HMDB0006899;HMDB0028687;HMDB0062585;HMDB0000267;HMDB0000805;HMDB0001369;HMDB0001843;HMDB0002234;HMDB0060262;HMDB0061093;HMDB0013688;HMDB0030232;HMDB0032220;HMDB0033826;HMDB0034661;HMDB0034718;HMDB0034940;HMDB0035020;HMDB0035026;HMDB0035097;HMDB0035306;HMDB0035391;HMDB0035645;HMDB0035704;HMDB0035718;HMDB0035720;HMDB0035739;HMDB0035793;HMDB0036118;HMDB0036192;HMD…	29	L-Glutamine;Glutamine;D-Glutamine;3-Ureidoisobutyrate;Isoglutamine;(R)-3-Ureidoisobutyrate;4-Oxoproline;Pidolic_acid;5-Oxo-D-proline;L-1-Pyrroline-3-hydroxy-5-carboxylate;1-Pyrroline-4-hydroxy-2-carboxylate;2-trans,6-trans-Farnesal;alpha-Santalol;beta-Santalol;4-n-Nonylphenol;Butylhydroxytoluene;Caryophyllene_epoxide;Cyperol;Isocyperol;Alismol;Nootkatol;(5S)-Albaflavenol;(5R)-Albaflavenol;Germacr…	C00064;C00303;C00819;C05100;C16673;C21029;C01877;C01879;C02237;C04281;C04282;C03461;C09719;C09720;C14550;C14693;C16908;C16945;C16974;C17462;C17915;C17953;C17955;C19676;C19711;C19938;C20229;C20307;C20325
neg-M145T50	2983660.45485326	10882086.025477	6669010.05078482	29278464.0490576	69803291.7050192	84053832.8406223	77188547.7261705	103215905.441046	6.71029846734915	0.0170345869987131	0.0285714285714286	0.188720848899621	0.193078501241767	3.17034235553622	0.237926774916443	up	145.044433235906	0.836768333333333	1	0	-	Unknown	-	-	-	-	4	2-methyl-1,3-thiazolidine-2-carboxamide;2-Acetyl-4,5-dihydrothiazole;5-Methoxy-2-methylthiazole;2-Ethoxythiazole	HMDB0062599;HMDB0033561;HMDB0037178;HMDB0041282	1	Goitrin	C16817
neg-M146T2	5449708.54771639	4213703.17062697	5201479.69168388	4995115.58505183	3580784.14777582	3987484.26961792	5247022.46204625	6151481.78518734	0.9550234634523	0.659146503163892	0.885714285714286	0.840610414597643	0.955214544201275	0.198618486232046	0.325824171578207	none	145.928475706639	0.0385666666666667	0	0	-	Unknown	-	-	-	-	0	-	-	0	-	-
neg-M146T41	67887463.5921552	44351233.6861285	97767502.1111846	74075742.2527947	13062088.3910332	8412108.85946842	21136861.658896	25169541.117699	0.238595243454267	0.00369741137376377	0.0285714285714286	0.106806805774265	0.193078501241767	2.23950929704913	0.118543375805946	down	146.048920894573	0.687971666666667	1	1	L-Glutamic acid	Organic acids and derivatives	Carboxylic acids and derivatives	HMDB0000148	C00025	(map00220)Arginine biosynthesis;(map00250)Alanine, aspartate and glutamate metabolism;(map00330)Arginine and proline metabolism;(map00332)Carbapenem biosynthesis;(map00340)Histidine metabolism;(map00430)Taurine and hypotaurine metabolism;(map00471)D-Glutamine and D-glutamate metabolism;(map00480)Glutathione metabolism;(map00524)Neomycin, kanamycin and gentamicin biosynthesis;(map00630)Glyoxylate …	0	-	-	0	-	-
neg-M146T587	1442080.79850611	1295664.45288395	517138.62233325	1272015.50606018	1388422.97319989	1566889.32184346	1073824.26628465	760246.082816941	1.05798301272912	0.76108590482343	0.885714285714286	0.895189986384195	0.955214544201275	0.251172804524492	0.323840251179434	none	146.029622209055	9.78378333333333	0	0	-	Unknown	-	-	-	-	0	-	-	0	-	-
neg-M146T6	8321931.67222092	7583062.22180456	4842858.21403718	5302310.39162007	8726666.62712323	8069133.16595619	5226936.28862452	5772834.02032322	1.06700179326581	0.722780941407897	0.685714285714286	0.875494242874584	0.860861977312163	0.168703687056851	0.317804497197659	none	145.91440261255	0.0965208333333333	0	0	-	Unknown	-	-	-	-	0	-	-	0	-	-
neg-M147T1	5217894.19897087	10347597.5500781	9097406.07147167	6948381.89955227	7423976.39189871	6530276.09102145	2368136.7408563	3468084.94706965	0.626057355035814	0.14595833106757	0.2	0.450523203490285	0.502769576831154	1.12245718746112	0.344378021008797	none	147.015428869169	0.0208896666666667	1	0	-	Unknown	-	-	-	-	2	Temurin;S-(2,5-Dimethyl-3-furanyl) 2-furancarbothioate	HMDB0004328;HMDB0039585	0	-	-
neg-M147T180	62835610.5283982	60320520.2796713	79217100.6231272	66339314.8789222	25599111.0968611	32457363.624286	26679211.0203449	35583931.2198306	0.447763301764342	0.000255224940000069	0.0285714285714286	0.0418685977260664	0.193078501241767	1.72472407457702	0.104978604324851	down	147.043933379271	3.00281666666667	1	1	2,4,6-Trimethyl-1,3,5-dioxathiane	Organoheterocyclic compounds	Dioxathiolanes	HMDB0039653	null	-	7	Cinnamic acid;trans-Cinnamic acid;(E)-3-(2-Hydroxyphenyl)-2-propenal;Di-2-furanylmethane;1-Phenyl-1,2-propanedione;3,4-Dihydro-2H-1-benzopyran-2-one;(E)-3-(4-Hydroxyphenyl)-2-propenal	HMDB0000567;HMDB0000930;HMDB0031725;HMDB0032947;HMDB0035243;HMDB0036626;HMDB0040986	7	trans-Cinnamate;Dihydrocoumarin;4-Hydroxycinnamyl_aldehyde;3-Hydroxy-1-indanone;3-Isochromanone;Cinnamic_acid;Pyruvophenone	C00423;C02274;C05608;C07720;C07728;C10438;C17268
neg-M147T42	346174433.999789	427803426.750884	343729986.377945	338244089.967032	24233558.9936061	155148489.477296	20264987.2021004	174950460.09123	0.257286992942558	0.0532907123304746	0.0285714285714286	0.300312394321215	0.193078501241767	2.21203629367582	0.142523098537576	none	146.970044559014	0.701121666666667	1	0	-	Unknown	-	-	-	-	0	-	-	1	6-Bromo-2-naphthol	C14352
neg-M147T52	160556751.858634	21662684.7757984	8072391.17304343	202012250.985673	41806256.8639889	68815973.1235593	29594519.7224403	22346204.6396373	0.414379974966666	0.757291371213777	1	0.893251520836902	1	0.428680098219085	0.173588541392032	none	147.032030572618	0.86093	1	1	2-Hydroxyglutarate	Organic acids and derivatives	Hydroxy acids and derivatives	HMDB0059655	C02630	(map00650)Butanoate metabolism;(map00660)C5-Branched dibasic acid metabolism	1	(-)-1-Methylpropyl 1-propenyl disulfide	HMDB0034426	0	-	-
neg-M147T592	45685909.025877	47998842.5825392	6742665.34894671	29556941.1269834	39217245.7958973	38572383.2380225	31184089.301949	32896760.9417103	1.0914427040946	0.541434509762267	1	0.771768616382903	1	0.697726298645166	0.292249303382487	none	147.033730026451	9.86468333333333	1	0	-	Unknown	-	-	-	-	1	(4-Hydroxybenzoyl)choline	HMDB0029559	1	Propamocarb_hydrochloride	C18421
neg-M148T1	3500563.81764385	4104573.47591584	2041963.77006387	2938962.99992246	3279366.30763146	3318207.05944384	3161716.27615632	3918577.39035039	1.08674697383738	0.520725802735139	0.885714285714286	0.759657567753055	0.955214544201275	0.350072877648021	0.283131374499834	none	147.949190611346	0.00920846666666667	1	0	-	Unknown	-	-	-	-	1	1,1,1-Trichloroethane	HMDB0041791	2	1,1,1-Trichloroethane;1,1,2-Trichloroethane	C18246;C19536
neg-M148T179	10301360.9119062	11862363.5248828	1721801.80513691	1205586.10710239	8135420.50998769	998750.492234893	7198963.30723228	7863422.50504556	0.964347713162963	0.855823354402533	0.685714285714286	0.939005792481542	0.860861977312163	0.461569869833347	0.351301467061095	none	148.049473974167	2.98908333333333	0	0	-	Unknown	-	-	-	-	0	-	-	0	-	-
neg-M148T75	6695957.58292323	1.3088e+07	15222628.2282669	11928994.5661369	7694788.18244545	4185139.47788028	1793037.27404804	4129217.89432984	0.37928946194694	0.0304081617289103	0.0571428571428571	0.24207609349898	0.272763328502784	1.77238429429913	0.437545070554953	down	148.03906420728	1.24526833333333	1	0	-	Unknown	-	-	-	-	3	5,6-Dihydroxyindole;(S)-4-Hydroxymandelonitrile;NAPQI	HMDB0004058;HMDB0060318;HMDB0060946	7	4-Hydroxymandelonitrile;2,3-Dihydroxyindole;2-Formylaminobenzaldehyde;(S)-4-Hydroxymandelonitrile;5,6-Dihydroxyindole;Gentianadine;3-Hydroxyindolin-2-one	C00650;C02775;C03574;C03742;C05578;C09957;C11130
neg-M149T213	1851815.61862575	18108511.4042444	15055151.5912653	10735390.8069343	15105002.1695498	13963821.6167287	12908143.2948529	14061438.9603008	1.22485991524403	0.418843307239167	0.885714285714286	0.695711767463405	0.955214544201275	1.14112895261198	0.102629832490079	none	149.045909666897	3.55701666666667	1	0	-	Unknown	-	-	-	-	28	D-Xylose;D-Ribose;2-Deoxyribonic acid;D-Ribulose;L-Arabinose;L-Threo-2-pentulose;D-Xylulose;L-Ribulose;Beta-D-ribopyranose;Arabinofuranose;D-Apiose;D-Arabinose;2-Deoxypentonic acid;Aldehydo-D-xylose;Diisopropyl disulfide;Methyl pentyl disulfide;Dipropyl disulfide;1,6-Hexanedithiol;Butyl ethyl disulfide;Methyl isopentyl disulfide;xi-1-(Propylthio)-1-propanethiol;7-Methylhypoxanthine;1-Methylhypoxa…	HMDB0000098;HMDB0000283;HMDB0000366;HMDB0000621;HMDB0000646;HMDB0000751;HMDB0001644;HMDB0003371;HMDB0012194;HMDB0012325;HMDB0029941;HMDB0029942;HMDB0059753;HMDB0060254;HMDB0029578;HMDB0031161;HMDB0031472;HMDB0031709;HMDB0032180;HMDB0032408;HMDB0040056;HMDB0003162;HMDB0013141;HMDB0029744;HMDB0032983;HMDB0038638;HMDB0038849;HMDB0041443	34	D-Ribose;D-Xylose;D-Arabinose;L-Arabinose;D-Ribulose;D-Xylulose;L-Xylulose;D-Lyxose;L-Ribulose;Xylose;D-Apiose;L-Lyxose;L-Xylose;beta-D-Xylose;alpha-D-Lyxose;alpha-D-Xylose;beta-L-Arabinose;alpha-L-Arabinose;Ribulose;L-Arabinofuranose;beta-D-Apiose;beta-D-Ribopyranose;alpha-D-Ribulose;L-Arabinose;beta-D-Ribofuranose;beta-L-Arabinofuranose;Apiose;D-Ribose;D-Arabinofuranose;R-THMF;Dipropyl_disulfid…	C00121;C00181;C00216;C00259;C00309;C00310;C00312;C00476;C00508;C01394;C01488;C01508;C01510;C02096;C02204;C02205;C02479;C02604;C05052;C06115;C08346;C08353;C08354;C11476;C16639;C20569;C21040;C21057;C21067;C21382;C08373;C09228;C14662;C19099
neg-M149T245	36308660.547863	2.95723e+07	24142274.2007632	25758508.1900259	20780297.7579971	21722957.0152912	19533420.7503687	20271603.5789677	0.710891710892611	0.0317817990325937	0.0285714285714286	0.245068776768276	0.193078501241767	0.843722375602818	0.251460069306025	none	149.047402126026	4.07903333333333	1	0	-	Unknown	-	-	-	-	11	Diisopropyl disulfide;Methyl pentyl disulfide;Dipropyl disulfide;1,6-Hexanedithiol;Butyl ethyl disulfide;Methyl isopentyl disulfide;xi-1-(Propylthio)-1-propanethiol;7-Methylhypoxanthine;1-Methylhypoxanthine ;Aminochrome o-semiquinone;Ethiofencarb	HMDB0029578;HMDB0031161;HMDB0031472;HMDB0031709;HMDB0032180;HMDB0032408;HMDB0040056;HMDB0003162;HMDB0013141;HMDB0060279;HMDB0031782	3	Dipropyl_disulfide;Ethiofencarb;Methiocarb	C08373;C18649;C18651
neg-M149T4	2515175.11752396	2554742.5217488	1928326.8127885	957087.146682681	1513451.50537309	1115308.56653049	1950230.77227862	1572716.35570455	0.773281053533713	0.461542094870157	0.485714285714286	0.723816023844437	0.743456355320762	0.543077858264428	0.246535390692469	none	149.027928728403	0.063258	1	0	-	Unknown	-	-	-	-	6	(卤)-2-Hydroxy-4-(methylthio)butanoic acid;Nabumetone;Bisphenol A;(S)-Curzeone;bis(Benzyloxy)methane;(S)-Menthone 8-thioacetate	HMDB0037115;HMDB0014604;HMDB0032133;HMDB0033878;HMDB0061836;HMDB0037386	4	Mansonone_C;Bisphenol_A;1,1-Bis(4-hydroxyphenyl)propane;Lindenenone	C10371;C13624;C15210;C17424
neg-M149T40	3439335.83234028	5913769.47474394	6449767.47149831	2950008.26724625	1481257.88574219	3086947.80094701	1800899.00374391	3542999.90943345	0.528564361691577	0.0646806659702646	0.2	0.322519517070357	0.502769576831154	1.07566507967616	0.137525349408787	none	148.866	0.663274166666667	0	0	-	Unknown	-	-	-	-	0	-	-	0	-	-
neg-M149T50	26601414.1345866	29718389.2895772	28557572.5003274	19253662.7742734	44293129.1203183	54339313.7415624	48208987.9245458	87593516.2741603	2.25134551609316	0.00694750819108677	0.0285714285714286	0.133722706097764	0.193078501241767	1.2973971802318	0.203852352509961	up	149.047823517632	0.83102	1	1	Aldehydo-D-xylose	Organic oxygen compounds	Organooxygen compounds	HMDB0060254	null	-	10	Diisopropyl disulfide;Methyl pentyl disulfide;Dipropyl disulfide;1,6-Hexanedithiol;Butyl ethyl disulfide;Methyl isopentyl disulfide;xi-1-(Propylthio)-1-propanethiol;7-Methylhypoxanthine;1-Methylhypoxanthine ;Aminochrome o-semiquinone	HMDB0029578;HMDB0031161;HMDB0031472;HMDB0031709;HMDB0032180;HMDB0032408;HMDB0040056;HMDB0003162;HMDB0013141;HMDB0060279	1	Dipropyl_disulfide	C08373
neg-M150T251	16785592.1710675	16220328.8482183	10941970.3599595	6055211.01623364	17210923.312031	13497309.5182615	7938699.91097077	12249934.6984737	1.01787419182892	0.851905454122065	0.885714285714286	0.937352865987118	0.955214544201275	0.129489555646027	0.407944869189935	none	150.046548584254	4.1779	0	0	-	Unknown	-	-	-	-	0	-	-	0	-	-
neg-M150T40	3159071.01633695	3.50229e+06	2878224.57490821	2513234.13446338	4214789.69636429	3836870.53324337	3002058.79926083	2687492.4047388	1.14008292488488	0.375311367716228	0.485714285714286	0.663024894964516	0.743456355320762	0.277099716598709	0.371831758345073	none	149.959906654413	0.661855833333333	0	0	-	Unknown	-	-	-	-	0	-	-	0	-	-
neg-M151T258	17896239.3180799	15628875.7876636	8678792.88088271	9121447.8308832	19010266.6290989	9523068.35671907	10369577.7377405	14477643.5528007	1.04004259544069	0.840508140863582	0.685714285714286	0.932283239131788	0.860861977312163	0.149281690938646	0.285991912442344	none	151.044478683587	4.29743333333333	1	1	2-Hydroxy-5-methoxybenzaldehyde	Benzenoids	Benzene and substituted derivatives	NA	NA	-	11	3-Mercaptohexyl hexanoate;Pemirolast;Resveratrol;(Z)-Resveratrol;Seselin;Oxybenzone;Trioxsalen;Benzyl salicylate;2,4-Difurfurylfuran;5,6-Dihydro-5-hydroxy-6-methyl-2H-pyran-2-one;o-Tolyl salicylate	HMDB0037766;HMDB0015023;HMDB0003747;HMDB0034118;HMDB0034257;HMDB0015497;HMDB0015575;HMDB0029818;HMDB0032217;HMDB0034270;HMDB0037667	9	Resveratrol;Seselin;Trioxsalen;Xanthyletin;5,6-Dehydrokawain;2-Hydroxy-4-methoxybenzophenone;Benzylparaben;3,4-Dihydro-8,9-dihydroxy-1(2H)-anthracenone;4,4',6-Trimethylangelicin	C03582;C09312;C09314;C09317;C09925;C14285;C14393;C15196;C19538
neg-M151T54	8007214.44415446	7715645.45821034	6899671.64616683	9288792.37451022	1008400.25029063	10488637.9349158	3381583.44507525	2470070.70276941	0.543653167599365	0.143339112516966	0.342857142857143	0.447064610669459	0.633394831225186	1.75140095181026	0.299475434617761	none	151.060003247292	0.905218333333333	1	0	-	Unknown	-	-	-	-	7	Ribitol;D-Arabitol;L-Arabitol;D-Xylitol;L-2-(Hydroxymethyl)-1,2,3,4-butanetetrol;1-(2,6,6-Trimethyl-2-cyclohexen-1-yl)-1,6-heptadien-3-one;Propyl propane thiosulfonate	HMDB0000508;HMDB0000568;HMDB0001851;HMDB0002917;HMDB0033730;HMDB0029704;HMDB0032496	5	Xylitol;Ribitol;L-Arabitol;D-Apiitol;D-Arabitol	C00379;C00474;C00532;C01569;C01904
neg-M151T597	2242938.95720923	3917667.74036932	2600633.68115405	2612007.12530301	2926697.24745516	2714739.8641546	943097.810826718	2713384.81244857	0.817525489670899	0.413567613327622	0.885714285714286	0.691768240777475	0.955214544201275	0.729655877397406	0.202795254403477	none	151.014727006965	9.95201666666667	1	0	-	Unknown	-	-	-	-	1	1-Methoxypyrene	HMDB0060324	2	1-Methoxypyrene;Radium-228	C18259;C16457
neg-M152T177	13391853.1163728	15353469.7808052	12937701.7488774	4077451.47608698	13976695.4510606	13520666.797552	12922646.8039778	13661655.3085651	1.1818422565535	0.429301461991734	0.685714285714286	0.702744481157216	0.860861977312163	0.575017007534595	0.260786532266939	none	152.052325489756	2.95048333333333	0	0	-	Unknown	-	-	-	-	0	-	-	0	-	-
neg-M152T80	3450402.63745558	3769863.36900868	3275808.78409167	1587121.36726366	3263064.75754219	4674266.29265477	2600318.01911983	3109591.9787638	1.12943966727287	0.549488330677683	0.885714285714286	0.776534791141191	0.955214544201275	0.411330524577396	0.297536335562903	none	152.03832818781	1.32984	1	0	-	Unknown	-	-	-	-	1	4-Coumaroylputrescine	HMDB0033461	3	S-Methyl-1-thio-D-glycerate;Lenacil;p-Coumaroylputrescine	C03804;C11200;C18326
neg-M153T193	3157336.69526858	14946149.3069157	14566429.2641401	16605339.2224941	23676010.6764601	14673876.1589558	17683439.5128136	22091498.2787781	1.58547785166154	0.217517264009721	0.114285714285714	0.531858206234962	0.382542653901695	1.29063415644847	0.368510487984195	none	153.033	3.22151666666667	1	1	3,5-Dihydroxybenzoic acid	Benzenoids	Benzene and substituted derivatives	HMDB0013677	null	-	3	5-(2-carboxylatoethyl)-4-oxo-4,5-dihydro-1H-imidazol-5-ide;Diethylphosphate;1-Phenyl-2,4-pentadiyn-1-one	HMDB0062719;HMDB0012209;HMDB0032945	1	Diethylphosphoric_acid	C06608
neg-M153T224	8691919.92420181	8930077.20040317	7373756.81426902	6621203.09671407	9260410.63165733	10867102.166758	8393676.7729362	12804475.0157051	1.30707280085621	0.0685359379257328	0.114285714285714	0.32955161239975	0.382542653901695	0.501801249574394	0.124124526519833	none	153.029525949148	3.72725	1	1	Protocatechuic acid	Benzenoids	Benzene and substituted derivatives	HMDB0001856	C00230	(map00362)Benzoate degradation;(map00400)Phenylalanine, tyrosine and tryptophan biosynthesis;(map00623)Toluene degradation;(map00624)Polycyclic aromatic hydrocarbon degradation;(map00627)Aminobenzoate degradation;(map01061)Biosynthesis of phenylpropanoids;(map01100)Metabolic pathways;(map01110)Biosynthesis of secondary metabolites;(map01120)Microbial metabolism in diverse environments;(map01130)B…	0	-	-	5	Imidazol-5-yl-pyruvate;3-Imidazole-2-oxopropanoate;2-Amino-4-nitrophenol;2-Amino-5-nitrophenol;4-Amino-2-nitrophenol	C03277;C03762;C19321;C19322;C19323
neg-M153T278	9473251.64993782	12493663.623176	8779782.41600686	10715806.824062	4727447.30338197	9972979.19738863	7040254.15337738	12804633.5597361	0.833169983807917	0.357586847487501	0.685714285714286	0.6491800505782	0.860861977312163	0.462908700722523	0.178772733022529	none	153.08684748372	4.63208	0	0	-	Unknown	-	-	-	-	0	-	-	0	-	-
neg-M153T287	1754178.24237332	5812301.89659759	3944567.10637371	5666562.48583257	4686694.26715969	4417457.09637754	4763388.89554241	2152908.1153608	0.932635484514675	0.960231634133377	0.885714285714286	0.984061316479763	0.955214544201275	0.190448549609549	0.27309009561387	none	153.068256449554	4.77825833333333	1	0	-	Unknown	-	-	-	-	8	Trigonelline;2-Aminobenzoic acid;p-Aminobenzoic acid;3-Pyridylacetic acid;m-Aminobenzoic acid;Salicylamide;Methyl nicotinate;2-Pyridylacetic acid	HMDB0000875;HMDB0001123;HMDB0001392;HMDB0001538;HMDB0001891;HMDB0015687;HMDB0029806;HMDB0060722	7	Anthranilate;4-Aminobenzoate;N-Methylnicotinate;4-Nitrotoluene;3-Nitrotoluene;2-Nitrotoluene;4-Fluoro-L-threonine	C00108;C00568;C01004;C14394;C19486;C19597;C15533
neg-M153T290	1564361.8828266	2299071.23485393	1626234.5072479	2455279.16263258	4422184.79722454	4091326.42813247	4127289.15570151	3371835.02499245	2.01544904380242	0.00392708810075748	0.0285714285714286	0.108741059724142	0.193078501241767	1.66186731085751	0.287728646118063	up	153.057724041991	4.83358333333333	1	0	-	Unknown	-	-	-	-	33	(2E,6E)-1-Hydroxy-2,6,10-farnesatrien-9-one;2-Hydroxyacorenone;Acorusnol;Epiacorone;2,6-Di-tert-butyl-4-hydroxymethylphenol;Geranyl tiglate;10alpha-4,5-Seco-11-eudesmene-4,5-dione;(4S)-Dihydrocurcumenone;Calamensesquiterpinenol;Curdione;3-Hydroxy-1,10-bisaboladien-9-one;Epilubimin;7-Hydroxycostol;(-)-Myrtenyl isovalerate;Rishitinone;4alpha,5alpha-Epoxy-11-eudesmen-3a-ol;Isolubimin;Aubergenone;bet…	HMDB0030891;HMDB0030916;HMDB0030920;HMDB0031348;HMDB0032048;HMDB0032292;HMDB0032681;HMDB0033083;HMDB0033104;HMDB0034714;HMDB0034722;HMDB0035032;HMDB0035040;HMDB0035127;HMDB0035147;HMDB0035301;HMDB0035648;HMDB0035827;HMDB0036446;HMDB0036549;HMDB0036668;HMDB0036680;HMDB0036687;HMDB0037393;HMDB0037906;HMDB0038027;HMDB0038122;HMDB0038144;HMDB0038178;HMDB0039525;HMDB0039688;HMDB0040712;HMDB0002352	10	Latia_luciferin;Capsidiol;Helminthosporol;Hernandulcin;Lubimin;Sirenin;Farnesoic_acid;Cyperolone;Curdione;Kikkanol_B	C02293;C09627;C09678;C09681;C09700;C09733;C16502;C16946;C17493;C17604
neg-M153T347	4573506.47086034	6501114.9880675	2608389.74013774	1989700.40216748	6401826.28914934	6538228.24276731	5574899.15695849	6707879.49705532	1.60934711412325	0.117971654549309	0.114285714285714	0.41293043769038	0.382542653901695	1.28368685316985	0.129007372548565	none	153.093126743892	5.7784	1	0	-	Unknown	-	-	-	-	11	Methyl 2-octynoate;2,4-Hexadienyl propionate;2-Nonenoic acid gamma-lactone;(E)-2,6-Dimethyl-2,5-heptadienoic acid;3,5,5-Trimethyl-1,2-cyclohexanedione;Enol-3,5,5-Trimethyl-1,2-cyclohexanedione;Octahydro-2H-1-benzopyran-2-one;Allyl hexenoate;xi-2,2,6-Trimethyl-1,4-cyclohexanedione;Anapear;4-Oxo-2-nonenal	HMDB0031302;HMDB0032314;HMDB0032442;HMDB0035135;HMDB0036177;HMDB0036239;HMDB0037276;HMDB0038268;HMDB0038697;HMDB0040285;HMDB0060285	1	Boschnialactone	C09772
neg-M153T350	3500877.42496058	4870642.39415171	4688435.25768256	4904378.89072079	2736826.95776149	1321343.43811649	3867149.75802099	5376504.50253106	0.74045743529837	0.266052888878053	0.485714285714286	0.572960581239127	0.743456355320762	0.918842131517574	0.237122866827263	none	153.076889672899	5.83525	1	0	-	Unknown	-	-	-	-	4	Isoniazid;3-(5,6,6-Trimethylbicyclo[2.2.1]hept-1-yl)cyclohexanol;Ambronide;1-(m-Methoxycinnamoyl)pyrrolidine	HMDB0015086;HMDB0031851;HMDB0036831;HMDB0038839	4	Isoniazid;Bombykal;Leiokinine_A;Indeloxazine	C07054;C20128;C10703;C10918
neg-M153T40	113358769.887679	123597068.030745	149827845.369877	123601739.196388	87110195.8750696	149929273.606274	84688307.4181252	73362505.8292855	0.774101816633696	0.161301269872453	0.342857142857143	0.47002689070528	0.633394831225186	0.690325946763634	0.0710013431681131	none	152.939185222382	0.664361666666667	0	0	-	Unknown	-	-	-	-	0	-	-	0	-	-
neg-M153T582	1244775.57792152	6501593.54187691	6101828.39301288	5820658.56212206	4262714.49896375	5705580.53713247	2848065.22039387	6923244.90876142	1.00359701093183	0.786309687938065	0.885714285714286	0.908574518495526	0.955214544201275	0.318325768687998	0.141124253815518	none	153.025860323935	9.69583333333333	0	0	-	Unknown	-	-	-	-	0	-	-	0	-	-
neg-M154T39	4761618.24772067	6445127.56819436	8429087.37235926	4711534.6323625	4426470.10964974	12310602.0438217	5638674.55390994	3578000.33145585	1.0659775311251	0.935968513338547	0.685714285714286	0.973989000000382	0.860861977312163	0.147607061015526	0.320031313375472	none	153.940300608806	0.656768333333333	0	0	-	Unknown	-	-	-	-	0	-	-	0	-	-
neg-M154T45	5007678.7279119	15706748.5877847	13107534.3354091	9585942.8836134	603486.916706641	489458.041586379	1460198.72437185	1080872.97304307	0.0837178549543052	0.00042931744828007	0.0285714285714286	0.055917555913675	0.193078501241767	2.78236034766015	0.430294571746284	down	154.063717707833	0.751868333333333	1	1	L-Histidine	Organic acids and derivatives	Carboxylic acids and derivatives	HMDB0000177	C00135	(map00340)Histidine metabolism;(map00410)beta-Alanine metabolism;(map00970)Aminoacyl-tRNA biosynthesis;(map01060)Biosynthesis of plant secondary metabolites;(map01065)Biosynthesis of alkaloids derived from histidine and purine;(map01100)Metabolic pathways;(map01110)Biosynthesis of secondary metabolites;(map01230)Biosynthesis of amino acids;(map02010)ABC transporters;(map04974)Protein digestion an…	2	L-Histidine;L-2-Amino-3-(1-pyrazolyl)propanoic acid	HMDB0000177;HMDB0034267	4	L-Histidine;Histidine;3-(Pyrazol-1-yl)-L-alanine;D-Histidine	C00135;C00768;C01162;C06419
neg-M154T46	10768888.2064334	20015370.7677409	6589082.90016943	16352477.4228806	5306256.23085137	6887105.25493884	4967020.20404248	4551988.60855895	0.404132884010079	0.0360648737102621	0.0571428571428571	0.25695569522244	0.272763328502784	1.52959605134675	0.193138005235987	down	154.043121672888	0.761815	1	0	-	Unknown	-	-	-	-	0	-	-	1	Agroclavine	C09023
neg-M154T582	10767282.2158339	11286135.3022946	11421280.0629412	12902017.9086879	14055295.4452948	7711380.5693002	11299832.3442138	15170952.9119403	1.04012241404639	0.956287912621862	0.685714285714286	0.982964384873548	0.860861977312163	0.0922678457819675	0.246234292045636	none	154.035943335528	9.69585	1	0	-	Unknown	-	-	-	-	1	Secobarbital	HMDB0014562	1	5-Diazouracil	C14480
neg-M155T170	5530035.26742824	8027768.01899439	6283390.5884222	5444872.5616574	6351739.13010643	5393733.48922546	5388037.88570658	6135512.46837739	0.920231030470812	0.49912393186077	0.485714285714286	0.747593981595121	0.743456355320762	0.210993157270039	0.178459467898232	none	155.041230574058	2.8406	1	0	-	Unknown	-	-	-	-	3	(2Z,4'Z)-2-(5-Methylthio-4-penten-2-ynylidene)-1,6-dioxaspiro[4.4]non-3-ene;1-Isopropyl citrate;2-Isopropyl citrate	HMDB0032660;HMDB0032438;HMDB0038083	2	(R)-(Homo)3-citrate;(-)-threo-Iso(homo)3-citrate	C16598;C16600
neg-M155T40	130953487.132213	134443504.95198	171767765.007697	136738782.590574	127205509.455456	169344812.139976	97124043.5311354	109004008.452879	0.875893488751741	0.327828456550666	0.2	0.625282127535212	0.502769576831154	0.401070427625431	0.0763382262592519	none	154.928621521641	0.662295	0	0	-	Unknown	-	-	-	-	0	-	-	0	-	-
neg-M155T473	3252496.98563812	2955883.88277644	5123807.3722488	14720775.9865827	11189707.6313428	9205985.62473246	11232839.6229901	7993798.78003427	1.52083775625281	0.181392079657981	0.342857142857143	0.494431673226273	0.633394831225186	1.1941680020968	0.372366983661167	none	155.004238711909	7.88396666666667	1	0	-	Unknown	-	-	-	-	2	Propyl 1-(propylsulfinyl)propyl disulfide;4-[2,2'-Bithiophen-5-yl]-3-butyn-1-ol	HMDB0033071;HMDB0034453	1	5-(4-Hydroxybut-1-ynyl)-2,2'-bithiophene	C04486
neg-M155T582	49918506.5326604	57766400.7493354	50277129.224928	51524848.2551146	51938287.8207148	54925461.8826953	46949483.9927601	50385943.9796188	0.974758767871049	0.609385963171965	1	0.812243345256061	1	0.0962730011256948	0.176029701249135	none	154.998716423292	9.69355	1	0	-	Unknown	-	-	-	-	3	2,5-Furandicarboxylic acid;Methyl phenyl disulfide;Riluzole	HMDB0004812;HMDB0040939;HMDB0014878	5	2,5-Furandicarboxylate;Bentazone;S_1319;Riluzole;8-Chloro-2,7-dibenzofurandiol	C20450;C10965;C16880;C07937;C15242
neg-M156T40	85802431.485078	122189706.24808	121555410.287666	99309055.9876257	28321412.2529742	118556436.501101	32354643.7747582	36123778.5770499	0.502163821410198	0.0745260212679544	0.114285714285714	0.340787534495254	0.382542653901695	1.16082001333289	0.121661517956117	none	155.916873382453	0.667576666666667	0	0	-	Unknown	-	-	-	-	0	-	-	0	-	-
neg-M156T579	30329760.7880743	36429274.9853164	26211775.726798	31027876.9986117	31577249.8011114	31290805.9094037	27833296.8171965	34374061.6133064	1.00868336314886	0.880373686410255	0.685714285714286	0.95065897014927	0.860861977312163	0.0986506847602999	0.313034453003263	none	156.031401867682	9.64763333333333	1	0	-	Unknown	-	-	-	-	4	2-Aminomuconic acid;cis-4-Carboxymethylenebut-2-en-4-olide;trans-4-Carboxymethylenebut-2-en-4-olide;Cis,trans-muconate	HMDB0001241;HMDB0060459;HMDB0060518;HMDB0062661	6	2-Aminomuconate;5-Nitro-2-furfuryl_methyl_ether;Clavam-2-carboxylate;cis-4-Carboxymethylenebut-2-en-4-olide;trans-4-Carboxymethylenebut-2-en-4-olide;5-Formyl-2-furoate	C02220;C14293;C17358;C04431;C12838;C20449
neg-M157T359	6762235.04471947	13211078.5456077	8314263.94907678	15718419.7050604	9273898.93962828	19083991.0401785	10834645.7263324	18675169.5086588	1.31499588325038	0.339889058797979	0.342857142857143	0.634835026248788	0.633394831225186	0.623906932820971	0.441876881877386	none	157.075189922934	5.99003333333333	0	0	-	Unknown	-	-	-	-	0	-	-	0	-	-
neg-M157T374	156083098.791633	129440478.034119	129686913.988098	100433700.630929	79103838.5870098	86784572.2911211	31553843.8179358	78875886.2414316	0.535869782927807	0.057418192885499	0.0285714285714286	0.310008814431765	0.193078501241767	1.45739878908833	0.140058491511788	none	157.12003453521	6.24023333333333	1	1	Heptyl acetate	Organic acids and derivatives	Carboxylic acids and derivatives	HMDB0031480	null	-	0	-	-	0	-	-
neg-M157T389	37542078.7571738	41527397.456954	35158670.4052059	18155139.6203163	28153534.7585039	33686835.5293503	12612317.6738683	16882750.5869552	0.689931796853385	0.225872746963886	0.114285714285714	0.539784741824661	0.382542653901695	0.880102015026583	0.270656532626219	none	157.098012109892	6.48665	1	0	-	Unknown	-	-	-	-	3	Ethosuximide;L-Hypoglycin A;Arecaidine	HMDB0014731;HMDB0029427;HMDB0030352	4	Ethosuximide;Hypoglycin;Arecaidine;Guvacoline	C07505;C08287;C10128;C16821
neg-M157T394	19807512.6752463	22977629.9161773	10561078.2508227	15419673.6207415	8323328.67448896	19627015.6708383	13843394.7271056	17688634.8119449	0.864998184767207	0.569162857328748	0.485714285714286	0.787709059744222	0.743456355320762	0.460724644955697	0.200539664944309	none	157.086488110617	6.56650833333333	1	0	-	Unknown	-	-	-	-	17	Propyl levulinate;Isobutyric Acid Anhydride;cis-4-Hydroxycyclohexylacetic acid;trans-4-Hydroxycyclohexylacetic acid;3-Oxooctanoic acid;Alpha-Ketooctanoic acid;6-Ethyl-1-methyl-2,7,8-trioxabicyclo[3.2.1]octane;Tetrahydrofurfuryl propionate;Ethyl 3-oxohexanoate;1-Methyl-2-oxopropyl butyrate;2-Methylpropyl 3-oxobutanoate;3-Methylbutyl 2-oxopropanoate;Butyl acetoacetate;5-Butyl-1,4-dioxan-2-one;6-But…	HMDB0041616;HMDB0062788;HMDB0000451;HMDB0000909;HMDB0010721;HMDB0013211;HMDB0030303;HMDB0031177;HMDB0031307;HMDB0036230;HMDB0036395;HMDB0038305;HMDB0040447;HMDB0059938;HMDB0059939;HMDB0060683;HMDB0060685	4	Ethyl_3-oxohexanoate;3-Oxovalproic_acid;2-n-Propyl-4-oxopentanoic_acid;6,8-Dimethyl-6,7,8,9-tetradehydroergoline	C02975;C16652;C16655;C20457
neg-M157T54	331946116.151325	409848348.039825	305620424.704234	850719263.534163	823473004.684337	726631321.808824	743435772.123873	1197064271.41873	1.83896610551362	0.0542946716266112	0.2	0.30251376643956	0.502769576831154	1.31256368780465	0.481089050142786	none	156.996838763739	0.905505833333333	1	0	-	Unknown	-	-	-	-	1	Dimethylthiophosphate	HMDB0061735	0	-	-
neg-M157T567	31594664.3098096	30889799.9718604	55495966.2321493	25543019.243345	55784324.1415929	14776675.0377247	25761381.1872502	44133570.2381549	0.978627191879573	0.786852513096476	1	0.90880186639539	1	0.180452403320203	0.484486919761819	none	157.034105204994	9.45315	1	0	-	Unknown	-	-	-	-	4	S-(4,5-Dihydro-2-methyl-3-furanyl) ethanethioate;Polyethylene, oxidized;N-Benzoylaspartic acid;Methyl 2,3-dihydro-3,5-dihydroxy-2-oxo-3-indoleacetic acid	HMDB0037786;HMDB0032472;HMDB0034251;HMDB0038942	1	Cartap	C11080
neg-M157T76	15806773.8562969	33115635.2791221	20606200.9859206	29068349.6784497	38480357.4782752	15023808.3051173	17345186.8849711	14790889.8298048	0.868589078933765	0.534249916456164	0.485714285714286	0.766851707373945	0.743456355320762	0.54331800641043	0.238397039408831	none	157.02043427351	1.26653666666667	1	0	-	Unknown	-	-	-	-	1	(卤)-Methamidophos	HMDB0031803	2	Methamidophos;Pyrido[3,4-c]psoralen	C18667;C19516
neg-M157T84	27744395.509176	19102795.1232337	15408203.3029959	25230273.1718342	22864497.1558437	23726276.5984006	11115974.638857	20038301.3315817	0.888660420562185	0.570200668490692	0.685714285714286	0.788535046657545	0.860861977312163	0.36385714471924	0.287750128614457	none	157.037509158622	1.40434833333333	1	0	-	Unknown	-	-	-	-	4	Allantoin;5-Hydroxymethyl-2-furanoate;O-Phosphoethanolamine;(2E,4E)-5-carboxypenta-2,4-dienoate	HMDB0000462;HMDB0029188;HMDB0000224;HMDB0062704	5	Allantoin;(R)(-)-Allantoin;(S)-Allantoin;Ethanolamine_phosphate;(2-Amino-1-hydroxyethyl)phosphonate	C01551;C02348;C02350;C00346;C05678
neg-M158T315	23482210.0236187	30146069.2071864	21086074.5790299	24344879.0053352	7178292.11569798	5718445.54830326	5.28195e+06	6414071.86673302	0.248263182294857	9.75769048708148e-06	0.0285714285714286	0.0118192485879667	0.193078501241767	2.14497380370654	0.279113741604804	down	158.061236420761	5.257	1	1	Indole-3-acetaldehyde	Organoheterocyclic compounds	Indoles and derivatives	HMDB0001190	C00637	(map00380)Tryptophan metabolism;(map01100)Metabolic pathways	4	N-Hydroxy-1-aminonaphthalene;Indoleacetaldehyde;MG(10:0/0:0/0:0);MG(0:0/10:0/0:0)	HMDB0062503;HMDB0001190;HMDB0072866;HMDB0072874	4	Indole-3-acetaldehyde;3-Methyl-quinolin-2-ol;Echinopsine;N-Hydroxy-1-aminonaphthalene	C00637;C06345;C10663;C14789
neg-M158T375	13063898.5891481	8569296.47598011	6632428.60520416	6890502.47047057	8019724.67848413	10310783.4162613	2553829.05891068	4439643.85798451	0.720329108793619	0.285333272858328	0.485714285714286	0.587793116587531	0.743456355320762	0.829218411950014	0.453381117752239	none	158.128642468978	6.25764166666667	0	0	-	Unknown	-	-	-	-	0	-	-	0	-	-
neg-M158T40	54387495.4830649	90693372.070042	89578634.3980708	69264164.6810551	14257892.8595677	76624423.6835982	16873443.4156648	24614196.246889	0.435536849342818	0.0634475471055775	0.114285714285714	0.320660991056421	0.382542653901695	1.20828340204967	0.128655384439189	none	157.91492084326	0.668165833333333	0	0	-	Unknown	-	-	-	-	0	-	-	0	-	-
neg-M158T45	14275479.1977372	22648295.5212856	8851778.02610944	9464721.37031014	15374192.9705564	9936753.65438912	13489231.2006348	17648006.2960597	1.02186647379181	0.780062851978524	0.685714285714286	0.905676101204474	0.860861977312163	0.303076410386988	0.455083630007841	none	157.997178292266	0.745388333333333	1	0	-	Unknown	-	-	-	-	1	Dibenzyl disulfide	HMDB0032077	0	-	-
neg-M158T51	20944259.3492061	15825367.2068794	36297442.8914913	19590904.3217856	14827541.0405581	11822176.6762203	14627002.5689049	16697394.6602787	0.625678639274662	0.089766693224637	0.0571428571428571	0.36959882558473	0.272763328502784	0.786657594642965	0.207858164501415	none	158.039935341429	0.842773	1	0	-	Unknown	-	-	-	-	0	-	-	1	Methylthiouracil	C19265
neg-M158T52	22015063.5351572	28808302.9321295	34117989.1216556	21028931.3197027	14417995.5756103	8927858.93331055	12988111.5531353	15917462.8563729	0.493076223936942	0.00604960688796839	0.0285714285714286	0.127112832859886	0.193078501241767	1.19454905326626	0.17736823908808	down	158.025898792968	0.874400833333333	0	0	-	Unknown	-	-	-	-	0	-	-	0	-	-
neg-M158T56	27322330.9551187	25459505.2217078	9921122.99659229	28330499.5959094	16499947.3421591	14606806.5639678	11613844.9330285	17293883.1921407	0.659257407579868	0.265223270233432	0.342857142857143	0.571793741866892	0.633394831225186	0.76118021591318	0.221341588658074	none	158.012776096707	0.936773	1	0	-	Unknown	-	-	-	-	8	5,6-Dihydrouridine;L-alpha-Aspartyl-L-hydroxyproline ;Aspartyl-Hydroxyproline;Marmesin;Aegelinol;Corticrocin;Torachrysone;Dihydrowyerone acid	HMDB0000497;HMDB0011160;HMDB0028754;HMDB0030786;HMDB0033914;HMDB0034384;HMDB0038473;HMDB0039493	6	(-)-Columbianetin;Decursinol;Marmesin;Nodakenetin;Torachrysone;(+)-Columbianetin	C09210;C09259;C09276;C09278;C17672;C19707
neg-M159T1	8721958.71649047	8109666.21022621	5510036.25580331	5108953.43899648	8124339.44739369	6715961.93960069	5053684.24311888	5012883.01733799	0.907333733355778	0.628112921727374	0.485714285714286	0.822319086231548	0.743456355320762	0.219629324724537	0.432537596530939	none	159.010224423335	0.00921465	1	0	-	Unknown	-	-	-	-	7	4-Fluoromuconolactone;5-Fluoromuconolactone;5-Hydroxyindoleacetylglycine;p-Hydroxyphenobarbital;Hydroxynalidixic acid;Pyrimethamine;1-Hydroxy-6-methoxypyrene	HMDB0060386;HMDB0060395;HMDB0004185;HMDB0060537;HMDB0060826;HMDB0014350;HMDB0060321	11	3-Fluoro-cis,cis-muconate;2-Fluoro-cis,cis-muconate;4-Fluoromuconolactone;5-Fluoromuconolactone;5-Hydroxyindoleacetylglycine;Pyrimethamine;Chrysoidine;1-Hydroxy-6-methoxypyrene;1-Methoxypyrene-6,7-oxide;7,8-Dihydropyrene-8-carboxylate;7,8-Dihydropyrene-7-carboxylate	C16474;C16475;C16476;C16477;C05832;C07391;C19369;C18261;C18262;C18273;C18274
neg-M159T197_1	21327888.5749291	24532889.8499076	19838146.0910993	19257977.6565095	21169066.1637761	10670717.1491484	11878603.7552556	13163952.367767	0.669543474178088	0.0578018818749292	0.114285714285714	0.310471901467881	0.382542653901695	0.978995450316702	0.322599297748145	none	159.045051885913	3.28816666666667	1	0	-	Unknown	-	-	-	-	9	6-Methylcoumarin;Viburtinal;7-Methyl-2-benzofurancarboxaldehyde;Naphthalene-1,2-diol;Pindolol;2',5'-Dihydroxychalcone;3',4'-Dihydroxychalcone;Lettucenin A;2,4-Dihydroxychalcone	HMDB0032394;HMDB0036073;HMDB0041009;HMDB0060497;HMDB0015095;HMDB0032129;HMDB0032130;HMDB0036738;HMDB0039612	16	Naphthalene-1,2-diol;2-Formyl-1-indanone;1-Formyl-2-indanone;1,4-Dihydroxynaphthalene;2,3-Dihydroxynaphthalene;Pindolol;Flavidin;Chrysophanic_acid_9-anthrone;6-Hydroxyflavanone;4'-Hydroxyflavanone;7-Hydroxyflavanone;3'-Hydroxyflavanone;Dihydroflavonol;Acetylatractylodinol;4'-Hydroxyflavanone;(2R,3R)-Dihydroflavonol	C03012;C07719;C07726;C14785;C16213;C07445;C10258;C10314;C14221;C14241;C14290;C15204;C15570;C17857;C19896;C21417
neg-M159T197_2	5597472.64846577	22119076.8455785	16751322.5401755	19171863.4896854	3383461.40597577	4206658.47800421	880855.167079128	3507844.49628433	0.188228619253828	0.012318241375498	0.0285714285714286	0.164130010458479	0.193078501241767	2.3073353551773	0.323071995536951	down	159.056157966983	3.28008	1	0	-	Unknown	-	-	-	-	0	-	-	2	11H-Benz[bc]aceanthrylene;4H-Cyclopenta[def]chrysene	C19335;C19380
neg-M159T47	66262942.9175185	79216432.3026619	50024526.6178166	63431104.9138694	39202334.8782835	98658798.5868259	44070630.2968189	86539677.1192389	1.03682945094573	0.909883549326673	1	0.963167586636226	1	0.0878442225035218	0.132778338790688	none	159.017041006768	0.77989	1	1	Oxoadipic acid	Organic acids and derivatives	Keto acids and derivatives	HMDB0000225	C00322	(map00300)Lysine biosynthesis;(map00310)Lysine degradation;(map00380)Tryptophan metabolism;(map00680)Methane metabolism;(map01100)Metabolic pathways;(map01120)Microbial metabolism in diverse environments;(map01130)Biosynthesis of antibiotics;(map01210)2-Oxocarboxylic acid metabolism;(map01230)Biosynthesis of amino acids	0	-	-	1	Sudan_I	C19525
neg-M159T481	22601732.3989996	24853308.7419049	16025034.1677815	10851443.6737607	17097345.9023687	18266849.7612655	20343484.3584318	22391764.0877072	1.05069081298091	0.661108141851041	1	0.8413718636611	1	0.265720728396846	0.239773816928822	none	158.941329061399	8.01940833333333	0	0	-	Unknown	-	-	-	-	0	-	-	0	-	-
neg-M159T599	11224177.3685139	11240838.9393805	4763717.55324201	7744105.43842853	15717410.7127097	7878851.84163307	10223919.906931	6665345.52197361	1.15762771322233	0.609655627618156	0.885714285714286	0.81237441519042	0.955214544201275	0.41855667729078	0.43351418501391	none	159.01298131487	9.99111666666667	1	0	-	Unknown	-	-	-	-	1	Thiacremonone	HMDB0035901	1	Thiazafluron	C19093
neg-M160T39	30391936.0642822	29047571.5620935	31394696.4596183	42460825.9779681	30999096.3228558	49157043.1629273	29966518.6384321	29470854.3042775	1.04725219208479	0.831321172184717	1	0.928700214136103	1	0.0845803481040573	0.121111893506366	none	159.85034556987	0.649225833333333	1	0	-	Unknown	-	-	-	-	1	Bromoform	HMDB0062089	1	Bromoform	C14707
neg-M160T5	24018134.8494081	18705627.669036	17501860.2654517	16254883.5865545	22991907.5923375	8095850.61929773	20818821.2388355	26354298.1010392	1.02327875775869	0.852827323025524	0.685714285714286	0.937699240339041	0.860861977312163	0.190679806622423	0.340633738623734	none	159.901041444025	0.0825574166666667	1	0	-	Unknown	-	-	-	-	2	2,4-Dibromophenol;2,6-Dibromophenol	HMDB0032079;HMDB0032080	2	2,4-Dibromophenol;2,6-Dibromophenol	C14521;C16247
neg-M160T53	7763464.85593016	522809.039566729	5935429.03905728	7858942.56535705	5828328.40228923	1663825.6610573	5434954.83425768	292603.084142606	0.59870133696046	0.537693162223751	0.2	0.769159314697832	0.502769576831154	0.887899068472221	0.479211329587831	none	160.06321300749	0.879456666666667	1	1	Acetylhomoserine	Organic acids and derivatives	Carboxylic acids and derivatives	HMDB0029423	null	-	0	-	-	0	-	-
neg-M160T6	1.90202e+07	21782450.3525036	2883501.6733549	14613445.623704	13189927.5491888	18363574.299657	17406473.7466953	19856154.6515964	1.18038816734004	0.467563230014209	1	0.728532055512754	1	0.892992136061163	0.156861784562538	none	159.914402018795	0.100303333333333	1	0	-	Unknown	-	-	-	-	1	Selenate	HMDB0062761	0	-	-
neg-M161T109	31464605.6927882	26559419.9728769	17981906.8811607	18882028.4384016	33113739.3641523	24625458.5874809	20799251.4656931	22800182.6332518	1.06798197577831	0.663058734722757	0.685714285714286	0.842302958786295	0.860861977312163	0.167577846892648	0.40642111055152	none	161.014179747934	1.81763	0	0	-	Unknown	-	-	-	-	0	-	-	0	-	-
neg-M161T167	56350030.5065111	58407250.8845483	39884734.2706802	42006531.5961733	55128875.411182	46247844.7025201	25832437.4040139	30869869.2907954	0.80386572396685	0.272846133164021	0.342857142857143	0.578432510699077	0.633394831225186	0.524133329742698	0.404787174619575	none	160.944666950139	2.78805	0	0	-	Unknown	-	-	-	-	0	-	-	0	-	-
neg-M161T182_1	45698653.6587222	40158664.782484	41695740.1770189	33803392.0143934	42965360.5340815	36934027.8908828	35651894.4109818	35372915.0612325	0.935346540565692	0.443711215750337	0.685714285714286	0.71272010859071	0.860861977312163	0.13766963440107	0.27409276470175	none	161.053263301034	3.03477	1	1	3-Hydroxymethylglutaric acid	Lipids and lipid-like molecules	Fatty Acyls	HMDB0000355	C03761	-	0	-	-	0	-	-
neg-M161T182_2	31440069.5393524	16405026.9500465	41020629.7298114	27921945.8225562	35195276.2425272	3907464.9667713	33515559.3614171	31182136.5369471	0.888796182790088	0.570498513476995	1	0.788824924178947	1	0.679952921889049	0.129020180945284	none	161.068078673527	3.0301	1	1	2-(1-Ethoxyethoxy)propanoic acid	Organic acids and derivatives	Carboxylic acids and derivatives	HMDB0059918	null	-	0	-	-	0	-	-
neg-M161T192	15795129.0772736	15091759.7851206	8898813.23991894	9280249.05146563	15410062.1086277	12990655.6686528	9652901.06757534	12406875.0795689	1.02842180244861	0.796652168882335	0.885714285714286	0.913019961016859	0.955214544201275	0.131716453407327	0.386184246456574	none	160.994307717441	3.19595	0	0	-	Unknown	-	-	-	-	0	-	-	0	-	-
neg-M161T212	50203531.9247106	43638115.3031722	43383893.5261929	27707609.6429098	46387214.2390248	12517308.0712138	30337438.870549	32279423.0937413	0.736791748548022	0.276014924316011	0.485714285714286	0.580569681413316	0.743456355320762	0.826451778093588	0.395239480752921	none	161.032989693694	3.5399	1	1	3-Hydroxy-3-methylglutaric acid	Lipids and lipid-like molecules	Fatty Acyls	HMDB0000355	C03761	-	1	Erythro-4-hydroxy-L-glutamate(1-)	HMDB0062752	0	-	-
neg-M161T244	103835468.60478	89529954.2676252	77645170.9813632	43424401.1157034	86391610.4743012	69294931.1491529	59817330.0925305	61736767.8415809	0.881710509304101	0.696087872759248	0.485714285714286	0.861068644262062	0.743456355320762	0.200418979314899	0.468641903245967	none	161.036204105682	4.07141666666667	1	1	3-Hydroxy-3-methylglutaric acid	Lipids and lipid-like molecules	Fatty Acyls	HMDB0000355	C03761	-	2	Quindoxin;Diatretin 2	HMDB0032927;HMDB0031004	1	Deisopropyldeethylatrazine	C06560
neg-M161T266	52919727.3568597	47442165.7907934	24744071.5830212	32279985.9830424	49969884.8418834	29107475.3577652	25563647.0266194	36926772.8149534	0.899494391965974	0.69407277671192	0.885714285714286	0.859794209318579	0.955214544201275	0.245254870925103	0.417748666594025	none	161.015929208855	4.43058	1	0	-	Unknown	-	-	-	-	3	Pterosin J;Benzo[a]pyrene;2-(Methylthio)-3H-phenoxazin-3-one	HMDB0038161;HMDB0062469;HMDB0035996	9	Benzo[a]pyrene;Benzo[b]fluoranthene;Benzo[k]fluoranthene;Benzo[e]pyrene;Benz[j]aceanthrylene;Benzo[j]fluoranthene;Benz[l]aceanthrylene;Benzo[a]fluoranthene;Perylene	C07535;C14320;C14321;C14435;C19195;C19196;C19336;C19341;C19497
neg-M161T39	226390698.507802	120315054.598772	138795788.120798	119771443.059751	146474745.162567	153890599.460688	110513350.189043	126334360.277363	0.887554985990955	0.614723014289934	1	0.814392992407076	1	0.240443252116898	0.470617983268772	none	160.853770579831	0.652301666666667	0	0	-	Unknown	-	-	-	-	0	-	-	0	-	-
neg-M161T52	58077850.611644	95507511.8441312	38082719.3937418	34703950.8719402	66812859.6775932	78163486.3934393	47359855.5115569	129923924.319023	1.42358630625605	0.282004633503323	0.342857142857143	0.585139503191614	0.633394831225186	0.654176582306737	0.123313407038023	none	161.04810983816	0.860728333333333	1	1	3-Hydroxy-3-methylglutaric acid	Lipids and lipid-like molecules	Fatty Acyls	HMDB0000355	C03761	-	1	(-)-1-Methylpropyl 1-propenyl disulfide	HMDB0034426	0	-	-
neg-M161T71	45769876.6485732	53126206.6325047	23171600.2045411	18763357.3141797	46145719.835468	45157686.9461197	35045579.6796696	36586724.0804388	1.15695878988298	0.43611616351671	0.885714285714286	0.707575820691616	0.955214544201275	0.537113594125481	0.336340246787086	none	161.046285114617	1.18354	1	0	-	Unknown	-	-	-	-	10	2-Hydroxyadipic acid;3-Hydroxyadipic acid;3-Hydroxymethylglutaric acid;2(R)-Hydroxyadipic acid;Levoglucosan;D-1-Deoxy-erythro-hexo-2,3-diulose;Diethyl dicarbonate;D-1,5-Anhydrofructose;2-Hydroxy-2-ethylsuccinic acid;(-)-1-Methylpropyl 1-propenyl disulfide	HMDB0000321;HMDB0000345;HMDB0000355;HMDB0000368;HMDB0000640;HMDB0029934;HMDB0032873;HMDB0041561;HMDB0059758;HMDB0034426	21	Lichenin;(R)-3,3-Dimethylmalate;3-Ethylmalate;2-Hydroxyadipate;(R)-2-Ethylmalate;L-Rhamnono-1,4-lactone;(2R,3S)-2,3-Dimethylmalate;3-Hydroxy-3-methylglutarate;2-Dehydro-3-deoxy-L-fuconate;2-Dehydro-3-deoxy-L-rhamnonate;D-Fucono-1,4-lactone;2-Dehydro-3-deoxy-D-fuconate;3,6-Anhydrogalactose;3,6-Anhydroglucose;1,5-Anhydro-D-fructose;Diethyl_pyrocarbonate;(S)-2-(Hydroxymethyl)glutarate;2-Deoxy-scyllo…	C00478;C01088;C01989;C02360;C02488;C02991;C03652;C03761;C03827;C03979;C06158;C06159;C06474;C06478;C06485;C11592;C16390;C17209;C18028;C20902;C15045
neg-M162T106	4009576.50785311	5880080.86104056	4291372.92860158	4269344.61702811	7357468.49792172	7276172.6230667	7029039.2788658	7038770.6923176	1.55560259480577	0.0125654323425413	0.0285714285714286	0.165781783230614	0.193078501241767	0.896090733403707	0.421461781011133	none	161.930348728259	1.76150833333333	1	0	-	Unknown	-	-	-	-	0	-	-	1	Selenate	C05697
neg-M162T181	7654499.05714746	6487096.19749636	10707148.9685688	8241411.34045062	3521822.74754484	3091851.27893855	3489039.95380952	255306.334478877	0.313024225432958	0.0970102894171646	0.0285714285714286	0.382912132639463	0.193078501241767	2.07092929645711	0.218561434610061	none	162.060827710105	3.01633333333333	1	0	-	Unknown	-	-	-	-	4	S-(2-carboxypropyl)-Cysteamine;L-2-Amino-5-(methylthio)pentanoic acid;S-Propyl-L-cysteine;Dihydro-2-methoxy-2-methyl-3(2H)-thiophenone	HMDB0002169;HMDB0030406;HMDB0034324;HMDB0040237	3	Ethionine;Homomethionine;THTA	C11227;C17213;C11072
neg-M162T39	32976764.3461557	48813668.638059	47291531.6170188	53801431.9751198	37784316.8866238	52898968.8730166	39560258.4571215	44443864.9785783	0.955184628378272	0.780667420835186	0.685714285714286	0.906082964556274	0.860861977312163	0.0900598839070837	0.093903752082718	none	161.846192907142	0.651323333333333	0	0	-	Unknown	-	-	-	-	0	-	-	0	-	-
neg-M162T5	16498034.4481481	19881388.0161554	16084333.177157	11451570.2186242	16353194.0821578	16822569.2815331	13560107.1664181	15532002.3984941	0.974224446025856	0.9370699014451	0.885714285714286	0.974329726702666	0.955214544201275	0.0318433377298062	0.192962471171769	none	161.893167164748	0.0803931666666667	1	0	-	Unknown	-	-	-	-	1	1,2-Diacylglycerol-LD-PS-pool	HMDB0062271	1	Chloropicrin	C18445
neg-M162T51	2312078.17366943	1817125.82871965	1420920.4334926	1086191.88626643	7486221.43490094	6818208.72911655	2451840.19729677	9061182.68483296	3.89032888019273	0.0135817474351567	0.0285714285714286	0.170784265744049	0.193078501241767	1.93340324804884	0.428221236090369	up	162.051476758671	0.843094166666667	1	0	-	Unknown	-	-	-	-	0	-	-	5	O-Ureido-L-serine;O-Ureido-D-serine;5-N-Methyloxaluric_acid;3-Oxo-3-ureidopropanoate;(Z)-3-Ureidoacrylate_peracid	C20639;C20651;C11117;C15607;C20231
neg-M162T6	15038877.9254252	15822095.1734162	13782585.131778	13013236.4769425	7363987.73062561	2029667.62925566	1.43978e+07	16176658.7808034	0.693206672495839	0.280126842000504	0.685714285714286	0.583997675388948	0.860861977312163	1.28121486348725	0.259868535047106	none	161.912363030907	0.0996064166666667	0	0	-	Unknown	-	-	-	-	0	-	-	0	-	-
neg-M163T106	1416116.25935333	13495576.7489229	6289620.65743568	5031691.86817965	10028059.2363382	7936415.85128655	5956679.63431261	9154189.94294419	1.26082940142524	0.374509698248516	0.485714285714286	0.662505729558934	0.743456355320762	0.940877844773739	0.388992847920635	none	162.916690963197	1.77105	0	0	-	Unknown	-	-	-	-	0	-	-	0	-	-
neg-M163T108	6893503.72137457	8298762.11541443	4145349.56226721	12967232.7132595	16631604.4815329	14091312.7287171	13247646.7930985	14753124.1622963	1.81779799618551	0.0617392034184698	0.0285714285714286	0.317924635321697	0.193078501241767	1.39801454674937	0.242812540845854	none	162.94134257014	1.8047	0	0	-	Unknown	-	-	-	-	0	-	-	0	-	-
neg-M163T168_1	39672546.4759535	11100617.3458629	19755967.0130917	22420698.2753298	39361772.7090005	35787221.3127189	16032159.5168659	26089646.0150971	1.26165696781002	0.437004787700344	0.685714285714286	0.707943124461914	0.860861977312163	0.707385153267522	0.267510528608775	none	162.878226972005	2.79613333333333	0	0	-	Unknown	-	-	-	-	0	-	-	0	-	-
neg-M163T168_2	26245795.0056572	31569938.6042204	22304231.7051524	25873221.9100116	12215601.7160346	24810023.7142341	24120369.747049	7295173.86205505	0.645712906944297	0.158213886193885	0.114285714285714	0.466552807652888	0.382542653901695	1.13687121502206	0.325326574883065	none	162.895	2.80411666666667	1	0	-	Unknown	-	-	-	-	0	-	-	1	Molybdate	C06232
neg-M163T190	10937841.4152524	5778008.10979273	7976415.39833867	2916324.1032871	14520682.6782923	8662929.22465084	8894998.39630782	753735.165684775	1.18920765683529	0.857052588813037	0.685714285714286	0.939521843520413	0.860861977312163	0.411957973482839	0.277088925256071	none	162.991846087909	3.16023	1	0	-	Unknown	-	-	-	-	0	-	-	2	Thiometon;Isocil	C18665;C19108
neg-M163T208	3436732.62797331	7041847.64438243	2992172.62960629	6970359.93043266	14154244.1801373	14890783.0286012	11675131.5121732	16264804.7750174	2.78776228883294	0.0131634139329209	0.0285714285714286	0.169334535636373	0.193078501241767	2.00594812197709	0.491583750496292	up	163.028374244158	3.47303333333333	1	1	7-Hydroxychromanone	Unknown	-	NA	NA	-	6	2-(3-Carboxy-3-aminopropyl)-L-histidine ;Histidinyl-Threonine;Threoninyl-Histidine;Isopimpinellin;Coriandrone C;Dibenzyl disulfide	HMDB0011655;HMDB0028895;HMDB0029063;HMDB0034312;HMDB0041525;HMDB0032077	3	Isopimpinellin;2,3',4,6-Tetrahydroxybenzophenone;Pimpinellin	C02162;C06355;C09285
neg-M163T209	8618700.11774897	11030912.781036	5458632.90687704	6145196.87209789	13234790.4630191	13612141.662922	10422948.1187067	9297653.82328293	1.4899969436349	0.0724440757162146	0.114285714285714	0.336735593337445	0.382542653901695	0.852950335539686	0.392566966429057	none	163.015046379616	3.47598333333333	0	0	-	Unknown	-	-	-	-	0	-	-	0	-	-
neg-M163T232	14616176.4012475	17210922.9726807	9794972.0922283	12676209.588814	15720527.9821416	17626508.1558932	12414564.8411356	15715352.3770197	1.1322080950215	0.373372399752456	0.485714285714286	0.661475466162059	0.743456355320762	0.3223982379155	0.401569763642856	none	163.005352302304	3.8681	1	0	-	Unknown	-	-	-	-	11	Terephthalate;(2S)-Liquiritigenin;(S)-Pinocembrin;Dihydrodaidzein;(E)-2,4,4'-Trihydroxychalcone;4'-Methoxybenzophenone-2-carboxylic acid;7E-Mycosinyl acetate;Emodinanthranol;Isoliquiritigenin;2-Dehydro-O-desmethylangolensin;Mono-benzyl phthalate	HMDB0061917;HMDB0029519;HMDB0030808;HMDB0005760;HMDB0029462;HMDB0032577;HMDB0033904;HMDB0036457;HMDB0037316;HMDB0041647;HMDB0061744	9	3,9-Dihydroxypterocarpan;Isoliquiritigenin;Liquiritigenin;Pinocembrin;Hydrangenol;3',5'-Dihydroxyflavanone;Pinocembrin_chalcone;Aloe_emodin_anthrone;cis-3,4-Phenanthrenedihydrodiol-4-carboxylate	C04271;C08650;C09762;C09827;C10262;C15609;C16404;C16760;C18256
neg-M163T279	10870899.3455333	13357151.1426281	9310483.52300999	8925021.00916554	9082708.28120811	11277289.474372	3544999.24154998	9857907.90842098	0.795103115822053	0.342188005934248	0.685714285714286	0.636101318611614	0.860861977312163	0.7058995491321	0.445672457344228	none	163.051970179302	4.64199166666667	0	0	-	Unknown	-	-	-	-	0	-	-	0	-	-
neg-M163T291	20221768.4514173	6092510.35901922	17183190.7123073	18592098.1521886	17062419.3562219	17898685.1927547	16084088.2639535	17467228.9675283	1.10344498030897	0.539062921084848	0.685714285714286	0.770132957168278	0.860861977312163	0.541227546582916	0.242506525227886	none	163.041091330097	4.85430833333333	1	0	-	Unknown	-	-	-	-	8	Methyl Phenylglyoxalate;Phenylpyruvic acid;m-Coumaric acid;4-Hydroxycinnamic acid;2-Hydroxycinnamic acid;Enol-phenylpyruvate;cis-p-Coumaric acid;Coumaric acid	HMDB0062605;HMDB0000205;HMDB0001713;HMDB0002035;HMDB0002641;HMDB0012225;HMDB0030677;HMDB0041592	10	Phenylpyruvate;4-Coumarate;trans-2-Hydroxycinnamate;2-Hydroxy-3-phenylpropenoate;cis-2-Hydroxycinnamate;cis-p-Coumarate;3-Oxo-3-phenylpropanoate;Caffeic_aldehyde;trans-3-Hydroxycinnamate;Pulcherriminic_acid	C00166;C00811;C01772;C02763;C05838;C06738;C07114;C10945;C12621;C20515
neg-M163T299	28054192.7402349	18702468.8477218	15559064.5239373	16784774.4977062	12170360.9842942	6738232.0796421	15200990.3144415	17013391.4538809	0.646304061772955	0.113798023375725	0.114285714285714	0.406533996694307	0.382542653901695	0.941395414530759	0.349674673187391	none	163.022011486224	4.98623333333333	1	0	-	Unknown	-	-	-	-	1	1-(beta-D-Ribofuranosyl)-1,4-dihydronicotinamide	HMDB0011648	1	1-(beta-D-Ribofuranosyl)-1,4-dihydronicotinamide	C15497
neg-M163T39	174543792.044388	140149547.823671	128870033.246211	78396222.5284906	218919611.303468	154019435.314005	107560916.518649	125082299.414929	1.16020908056171	0.531526840910784	0.885714285714286	0.765359272211768	0.955214544201275	0.378679647191583	0.46037914215149	none	162.845047437048	0.652141666666667	0	0	-	Unknown	-	-	-	-	0	-	-	0	-	-
neg-M163T51	1873360.16014029	1769385.89878606	2787578.47885528	1932726.87954066	585871.313446876	2118002.93527791	796036.24937266	2188952.95479583	0.680237770762715	0.217571772903785	0.685714285714286	0.531858206234962	0.860861977312163	0.845394601650511	0.494477276203125	none	163.063403209033	0.849435	1	0	-	Unknown	-	-	-	-	5	Butyl isopropyl disulfide;Butyl propyl disulfide;1-(Methylthio)-1-hexanethiol;Methionyl-Proline;Prolyl-Methionine	HMDB0033050;HMDB0033051;HMDB0039783;HMDB0028981;HMDB0029023	0	-	-
neg-M163T58	7122937.12855768	5282585.33319361	6640366.53017521	3908637.96177218	5414305.26604235	5614933.39961432	3791715.05421169	2590742.11211926	0.758529934731766	0.241159113179539	0.342857142857143	0.551042865904163	0.633394831225186	0.685341554209212	0.464672787028184	none	163.014629054655	0.974396666666667	1	0	-	Unknown	-	-	-	-	0	-	-	2	8-Dehydroxythienamycin;C20823	C17368;C20823
neg-M163T589	6055805.23415028	5158141.49859463	2263647.56884185	2838972.08207194	5077376.95445831	4569578.80319284	2910583.06276231	3026765.15879845	0.955121537998328	0.987529765105738	1	0.995684742542319	1	0.0759032115734084	0.486105783612305	none	163.016813887862	9.81606666666667	1	0	-	Unknown	-	-	-	-	0	-	-	4	Phenylgalactoside;Aryl_beta-D-glucoside;Phenyl_beta-D-glucopyranoside;N-Acetoxy-IQ	C02578;C03097;C11611;C20290
neg-M163T595	18372869.8612353	17463356.0175488	3284801.21330501	7627088.64594362	16919998.8024704	9541787.16907745	5140635.37336137	9861578.94393755	0.886966236697173	0.992792214737734	0.885714285714286	0.996805974042642	0.955214544201275	0.265586136019524	0.486737013865918	none	162.970948597439	9.91675	1	0	-	Unknown	-	-	-	-	0	-	-	1	4-Methylumbelliferone_sulfate	C11585
neg-M163T597	16150133.9454031	1.1269e+07	4779755.18660587	9214981.13289054	15948725.7467042	11937034.7643791	3206145.14626138	5280892.96793127	0.878276179719591	0.631858012082771	0.885714285714286	0.824852987541899	0.955214544201275	0.467308770416728	0.477601403250112	none	162.984123827717	9.94957	1	0	-	Unknown	-	-	-	-	0	-	-	1	3-(4-Chlorophenyl)-2H-1-benzopyran-2-one	C15189
neg-M164T180	768296581.113049	751169426.395264	1113734942.31933	918301502.076348	146498038.170017	232056887.841214	139925428.30172	276675505.481133	0.223892808906212	0.000726781922790852	0.0285714285714286	0.0653156428025783	0.193078501241767	2.48703845045702	0.0453963254343339	down	164.074325776207	3.00341666666667	1	1	L-(-)-Phenylalanine	Organic acids and derivatives	Carboxylic acids and derivatives	NA	NA	-	10	3-(Methylthio)propyl acetate;Ethyl 3-mercaptobutyrate;Methyl 3-(methylthio)butanoate;Propyl 2-mercaptopropionate;3-Mercapto-3-methylbutyl formate;Methyl 4-(methylthio)butyrate;Methylthiomethyl butyrate;2,4,6-Trimethyl-1,3,5-dioxathiane;Ethyl 3-(methylthio)propanoate;Methyl 2-(methylthio)butyrate	HMDB0031717;HMDB0032271;HMDB0032410;HMDB0032495;HMDB0036193;HMDB0037619;HMDB0038299;HMDB0039653;HMDB0040413;HMDB0041306	0	-	-
neg-M164T192	11163193.643466	5993676.18400883	12453510.0306089	10093976.0859288	4343017.88978328	5822801.41540784	4.35061e+06	4776641.59699562	0.485918350134682	0.016575364347336	0.0285714285714286	0.187059720802916	0.193078501241767	1.45511850916391	0.34573365987136	down	164.059045146965	3.20085	1	0	-	Unknown	-	-	-	-	4	7-Methylguanine;3-Methylguanine;1-Methylguanine;N2-Methylguanine	HMDB0000897;HMDB0001566;HMDB0003282;HMDB0006040	2	3-Methylguanine;7-Methylguanine	C02230;C02242
neg-M164T3	5215717.93288529	9391823.19109722	7718654.75093394	6968108.32364102	6237135.65649215	4249907.66840714	8292764.56967263	8103077.98543334	0.9176830314109	0.639656187210575	0.885714285714286	0.829299034477399	0.955214544201275	0.278593802840188	0.459128750320379	none	163.932289509315	0.0450332	1	0	-	Unknown	-	-	-	-	1	Dichloromaleimide	HMDB0031151	0	-	-
neg-M164T312	17250361.6984195	11526122.7240253	9111611.89631987	15214331.3663731	13674337.5644245	10618886.2566254	11999546.3692751	16490236.6829648	0.993984817158607	0.953877042969569	1	0.98143084556889	1	0.0636458511817087	0.101900586057834	none	164.066918177331	5.20361666666667	1	1	Benzocaine	Benzenoids	Benzene and substituted derivatives	HMDB0004992	C07527	-	1	Hydroxylated lecithin	HMDB0032332	3	O-Carbamoyl-L-serine;beta-L-Aspartylhydroxamate;(2S,3S)-3-Hydroxyasparagine	C03015;C03124;C20631
neg-M164T39	13911253.4606052	18641190.3599055	17187416.1470145	20181336.9558166	9371694.84093638	23554738.3425917	8199557.97958684	5863416.2310241	0.672033796069823	0.169576455965201	0.342857142857143	0.480386028059847	0.633394831225186	0.896795440495953	0.298500495574209	none	163.843268102482	0.645159166666667	0	0	-	Unknown	-	-	-	-	0	-	-	0	-	-
neg-M164T45	2620091.70193964	2171320.49580451	3276698.37431667	2020392.62948329	607808.408595465	166035.743113636	269361.543137711	1552788.88225267	0.257322074963722	0.0373264004762371	0.0285714285714286	0.260442107796152	0.193078501241767	2.15542438434363	0.255163534540197	down	164.074222380237	0.754046666666667	1	0	-	Unknown	-	-	-	-	10	3-(Methylthio)propyl acetate;Ethyl 3-mercaptobutyrate;Methyl 3-(methylthio)butanoate;Propyl 2-mercaptopropionate;3-Mercapto-3-methylbutyl formate;Methyl 4-(methylthio)butyrate;Methylthiomethyl butyrate;2,4,6-Trimethyl-1,3,5-dioxathiane;Ethyl 3-(methylthio)propanoate;Methyl 2-(methylthio)butyrate	HMDB0031717;HMDB0032271;HMDB0032410;HMDB0032495;HMDB0036193;HMDB0037619;HMDB0038299;HMDB0039653;HMDB0040413;HMDB0041306	0	-	-
neg-M164T60	3806775.96745883	3738730.36130914	3349333.24563106	3855921.48827828	2607163.53088335	2811494.52027437	2094787.73995314	2129976.93525804	0.65375763903931	0.00529784989142607	0.0285714285714286	0.120227102690946	0.193078501241767	0.760111850438708	0.395064238224049	none	164.040095775435	1.00032166666667	1	0	-	Unknown	-	-	-	-	3	Methionine sulfoxide;Ethiin;2-Oxo-4-methylthiobutanoic acid	HMDB0002005;HMDB0037057;HMDB0001553	4	L-Methionine_S-oxide;L-Methionine_(R)-S-oxide;L-Methionine_(S)-S-oxide;4-Methylthio-2-oxobutanoic_acid	C02989;C15998;C15999;C01180
neg-M165T167	11854276.0477554	15152045.0666291	5202531.35925829	13525019.6911937	11542454.5091684	12022556.8093663	3650891.85379342	13008469.0306481	0.879531303581673	0.689692734412749	0.485714285714286	0.857492741035912	0.743456355320762	0.402050290745415	0.340172092559972	none	164.920550321072	2.77710833333333	1	0	-	Unknown	-	-	-	-	1	2,3,5-Trichloromaleylacetate	HMDB0060361	2	2,3,5-Trichloromaleylacetate;2,2-Bis(bromomethyl)propane-1,3-diol	C18243;C19199
neg-M165T180	76664238.4962268	74473723.4847416	108657918.851755	89493849.7910609	11780562.5028923	23041938.8795252	10606090.2976175	24691128.6055876	0.2007494470576	0.00235008417044595	0.0285714285714286	0.0923424965355227	0.193078501241767	2.61206053110733	0.0644712866638945	down	165.074226600186	3.00455833333333	1	0	-	Unknown	-	-	-	-	1	3-(4-Methyl-3-pentenyl)thiophene	HMDB0038183	0	-	-
neg-M165T191	9036371.65238334	11505897.6157459	10423985.2204346	9872517.22284985	14470499.4110107	9641261.49333634	19345631.8904018	9794181.72156736	1.30395	0.274594246607681	0.685714285714286	0.579353359715863	0.860861977312163	0.474535446578076	0.33369984482164	none	165.006945024347	3.18485833333333	1	1	Terephthalic acid	Benzenoids	Benzene and substituted derivatives	HMDB0002428	C06337	(map00624)Polycyclic aromatic hydrocarbon degradation;(map00627)Aminobenzoate degradation;(map01100)Metabolic pathways;(map01120)Microbial metabolism in diverse environments;(map01220)Degradation of aromatic compounds	0	-	-	0	-	-
neg-M165T195	11675629.0972834	13497395.1776266	15189583.1616512	13019513.3014127	12813890.2767613	5521478.4096053	23064032.6664413	10669965.7431045	0.975408364749967	0.658146752618983	0.485714285714286	0.839874542076794	0.743456355320762	0.291118531253986	0.205993856483022	none	165.026368598599	3.25365	1	1	Terephthalic acid	Benzenoids	Benzene and substituted derivatives	HMDB0002428	C06337	(map00624)Polycyclic aromatic hydrocarbon degradation;(map00627)Aminobenzoate degradation;(map01100)Metabolic pathways;(map01120)Microbial metabolism in diverse environments;(map01220)Degradation of aromatic compounds	4	Asparaginyl-Glutamine;Asparaginyl-Gamma-glutamate;Glutaminyl-Asparagine;Gamma-glutamyl-Asparagine	HMDB0028729;HMDB0028745;HMDB0028792;HMDB0029144	1	Maculosin	C10605
neg-M165T50	21341013.6566762	19249395.1626643	1626992.69635939	20218353.1453623	2843652.15015485	3505293.35698355	6722712.25349786	11429712.0737449	0.392425301293929	0.361679446816085	0.342857142857143	0.652124600223834	0.633394831225186	1.20561488218586	0.210323866632998	none	165.044738217908	0.840191666666667	1	1	2,3,4,5-Tetrahydroxypentanoic acid	Organic oxygen compounds	Organooxygen compounds	HMDB0059750	null	-	8	Noradrenochrome o-semiquinone;Asparaginyl-Lysine;Lysyl-Asparagine;Baptifoline;Cysteinyl-Glutamine;Cysteinyl-Gamma-glutamate;Glutaminyl-Cysteine;Gamma-glutamyl-Cysteine	HMDB0013029;HMDB0028736;HMDB0028946;HMDB0033481;HMDB0028773;HMDB0028789;HMDB0028794;HMDB0029146	5	2-Amino-4-chloro-4-pentenoic_acid;Baptifoline;Cyclo(L-leucyl-L-phenylalanyl);Phenazopyridine_hydrochloride;Dubamine	C04075;C10755;C20519;C19290;C10661
neg-M165T56	10318830.8976351	8936106.28930849	14745286.3696204	6205139.31879926	3432514.98638783	2893693.15091887	2317347.60360374	2688584.48991971	0.281856434574657	0.00285894990117217	0.0285714285714286	0.0990773077381741	0.193078501241767	1.90032540790749	0.279693772958981	down	165.05949207446	0.926240833333333	1	0	-	Unknown	-	-	-	-	4	Falcarindiol;Panaxydol;1,8-Heptadecadiene-4,6-diyne-3,10-diol;2-Polyprenyl-6-methoxyphenol	HMDB0033941;HMDB0034000;HMDB0038781;HMDB0060355	2	Falcarindiol;Virol_A	C08449;C19993
neg-M165T575	19430073.0659217	13634204.6312768	14047313.9684088	11086894.7785339	13784652.4066583	10714762.3863714	14207147.674625	8318745.52106934	0.808015995980563	0.25419954429702	0.485714285714286	0.561916436095316	0.743456355320762	0.446591528408068	0.172934416676313	none	165.042361188305	9.57967	1	0	-	Unknown	-	-	-	-	8	S-Propyl 1-propanesulfinothioate;3-Methylxanthine;7-Methylxanthine;1-Methylxanthine;9-Methylxanthine;Noradrenochrome o-semiquinone;Asparaginyl-Lysine;Lysyl-Asparagine	HMDB0034394;HMDB0001886;HMDB0001991;HMDB0010738;HMDB0059716;HMDB0013029;HMDB0028736;HMDB0028946	4	7-Methylxanthine;3-Methylxanthine;1-Methylxanthine;2-Amino-4-chloro-4-pentenoic_acid	C16353;C16357;C16358;C04075
neg-M166T1	27095015.5974798	31534607.1943222	27162066.3445224	29501917.1482697	24919582.4666248	27280612.1077011	26585677.5483908	27555150.3582952	0.92234969403695	0.122674029306171	0.342857142857143	0.419093297291489	0.633394831225186	0.339856491286293	0.098631284970238	none	165.946944412677	0.0216013333333333	0	0	-	Unknown	-	-	-	-	0	-	-	0	-	-
neg-M166T147	12368597.9608988	13354248.5555925	10881487.5325269	9463928.35013558	13139884.5714507	21620159.8340354	13803796.7072782	8976484.1581831	1.24902312946807	0.404006580953418	0.485714285714286	0.684543777830529	0.743456355320762	0.382067563312038	0.413297713398064	none	166.036239324775	2.45268333333333	1	1	Pyridoxal	Organoheterocyclic compounds	Pyridines and derivatives	HMDB0001545	C00250	(map00750)Vitamin B6 metabolism;(map01100)Metabolic pathways;(map01120)Microbial metabolism in diverse environments;(map04977)Vitamin digestion and absorption	14	2,8-Dihydroxyadenine;8-Hydroxyguanine;Tartaric acid;D-Tartaric acid;2,3-Dihydroxybutanedioic acid;2-Methyl-2-(methyldithio)propanal;L-phenylalanyl-L-proline ;L-prolyl-L-phenylalanine ;Methohexital;Isoleucyl-Methionine;Leucyl-Methionine;Methionyl-Isoleucine;Methionyl-Leucine;Alnustone	HMDB0000401;HMDB0002032;HMDB0000956;HMDB0029878;HMDB0059916;HMDB0038889;HMDB0011177;HMDB0011179;HMDB0014617;HMDB0028913;HMDB0028935;HMDB0028976;HMDB0028977;HMDB0031664	6	8-Oxoguanine;meso-Tartaric_acid;(R,R)-Tartaric_acid;(S,S)-Tartaric_acid;Methohexital;Physovenine	C20155;C00552;C00898;C02107;C07844;C09232
neg-M166T180	13831244.7223701	6253989.09403385	11203147.0963276	7299417.01327101	8583048.3948399	8182064.25305284	7306402.51439097	9037034.48470226	0.858005676055322	0.612904607350331	1	0.813337632469369	1	0.372952763523605	0.22177698328635	none	166.056936455025	2.99408	0	0	-	Unknown	-	-	-	-	0	-	-	0	-	-
neg-M166T577	6741665.19064841	8186834.02949674	4031856.29219932	5.60269e+06	5721520.75684732	6627083.33115538	6015375.01557368	7117113.27622382	1.03737516434751	0.70052106932666	0.885714285714286	0.86394550209768	0.955214544201275	0.291399892740331	0.281760021620883	none	166.037886598612	9.62398333333334	1	0	-	Unknown	-	-	-	-	8	2,8-Dihydroxyadenine;8-Hydroxyguanine;2-Methyl-2-(methyldithio)propanal;Isoleucyl-Methionine;Leucyl-Methionine;Methionyl-Isoleucine;Methionyl-Leucine;Alnustone	HMDB0000401;HMDB0002032;HMDB0038889;HMDB0028913;HMDB0028935;HMDB0028976;HMDB0028977;HMDB0031664	2	8-Oxoguanine;Streptidine	C20155;C00837
neg-M166T599	1988996.80474633	2328994.96529647	1606037.83541871	1454443.51702599	1308412.91341934	1829288.64378234	1632879.58911751	1792811.08106983	0.889532579225051	0.440827581026051	0.685714285714286	0.710515848083624	0.860861977312163	0.294941298853945	0.323432620135241	none	166.051242056576	9.99123	1	0	-	Unknown	-	-	-	-	11	Pyridoxal;Isopyridoxal;3alpha,4,5,7alpha-Tetrahydro-5-hydroxy-1H-isoindole-1,3(2H)-dione;3alpha,4,7,7alpha-Tetrahydro-4-hydroxy-1H-isoindole-1,3(2H)-dione;3-Methoxyanthranilate;Phenylglyoxylic acid;(E)-8-Hydroxy-2-octene-4,6-diynoic acid;4-Hydroxyphthalide;3,4-Methylenedioxybenzaldehyde;1,4-Benzodioxin-2(3H)-one;3-Hydroxyisovalerylcarnitine	HMDB0001545;HMDB0004290;HMDB0034887;HMDB0034889;HMDB0060374;HMDB0001587;HMDB0031515;HMDB0032598;HMDB0032612;HMDB0040528;HMDB0061189	12	Pyridoxal;D-4-Hydroxyphenylglycine;3-Hydroxy-4-methylanthranilate;3-Methoxyanthranilate;Isopyridoxal;L-4-Hydroxyphenylglycine;p-Aminosalicylic_acid_methyl_ester;Orthoform;C20821;alpha-Oxo-benzeneacetic_acid;2-Carboxybenzaldehyde;Piperonal	C00250;C03493;C03986;C05831;C06051;C12323;C14170;C14171;C20821;C02137;C03057;C10812
neg-M166T9	2504223.94230016	2721454.01013305	2047837.52786671	1328211.11267587	2531098.92937879	2129130.53459748	1734064.39390669	2078329.18135798	0.984990972179902	0.950672977106168	1	0.980468576026346	1	0.0299934774646751	0.417627269379931	none	165.975994632298	0.157868333333333	1	0	-	Unknown	-	-	-	-	5	Homovanillic acid sulfate;2-Hydroxy-4-methoxyacetophenone 5-sulfate;Dihydrocaffeic acid 3-sulfate;3-hydroxy-3-(3-hydroxyphenyl)propanoic acid-O-sulphate;3-(3,5-dihydroxyphenyl)-1-propanoic acid sulphate	HMDB0011719;HMDB0041648;HMDB0041721;HMDB0059967;HMDB0061117	0	-	-
neg-M167T224	30209255.2513041	9451059.34668131	33913059.3871237	24334914.7209163	58154560.8103074	18333291.0653811	42364476.1264827	15953624.2017602	1.3768594465857	0.538941924162778	0.685714285714286	0.770132957168278	0.860861977312163	0.719028106663396	0.261869320211379	none	167.044999473686	3.73385	1	1	2-Hydroxy-3-methoxybenzoic acid	Benzenoids	Benzene and substituted derivatives	NA	NA	-	1	Capillin	HMDB0032867	3	Dibenzofuran;Capillin;3-Fluoro-1-(4-hydroxyphenyl)-1-propanone	C07729;C08398;C15075
neg-M167T596	2295148.98056785	2427689.46096853	2293761.1813631	1568769.59991499	1374451.73547085	2653414.57090783	1981586.75754492	2.12713e+06	0.94772666544902	0.710230602992971	0.685714285714286	0.869004612845033	0.860861977312163	0.195868500003476	0.196065562456127	none	167.055770203721	9.93378333333333	1	0	-	Unknown	-	-	-	-	4	12-Oxo-2,3-dinor-10,15-phytodienoic acid;3,5-Bis(1,1-dimethylethyl)-4-hydroxy-benzoic acid ethyl ester;Benzo[a]pyrene;Cycasin	HMDB0032090;HMDB0061935;HMDB0062469;HMDB0038850	13	N-Cyclopropylammelide;Dehydrojuvabione;5-Hydroxy-1-(4-hydroxyphenyl)-3-decanone;Benzo[a]pyrene;Benzo[b]fluoranthene;Benzo[k]fluoranthene;Benzo[e]pyrene;Benz[j]aceanthrylene;Benzo[j]fluoranthene;Benz[l]aceanthrylene;Benzo[a]fluoranthene;Perylene;Cycasin	C14149;C09657;C17747;C07535;C14320;C14321;C14435;C19195;C19196;C19336;C19341;C19497;C01418
neg-M167T79	7520569.0288606	5051958.88017904	6825770.42181446	7496261.8959565	7803917.98069717	5665704.93380428	5026326.38620317	2565555.66986665	0.783113938021396	0.291635918315397	0.485714285714286	0.593003804524263	0.743456355320762	0.691617068339178	0.404008610896277	none	167.035264442098	1.32401333333333	1	1	Uric acid	Organoheterocyclic compounds	Imidazopyrimidines	HMDB0000289	C00366	(map00230)Purine metabolism;(map01100)Metabolic pathways;(map01120)Microbial metabolism in diverse environments;(map04976)Bile secretion	14	Vanillic acid;Homogentisic acid;3-Hydroxymandelic acid;p-Hydroxymandelic acid;3,4-Dihydroxybenzeneacetic acid;5-Methoxysalicylic acid;3,4-Dihydroxymandelaldehyde;2',4',6'-Trihydroxyacetophenone;2,6-Dimethoxy-1,4-benzoquinone;3-Acetyl-4-hydroxy-6-methyl-2H-pyran-2-one;Thermophillin;3-Methoxysalicylic acid;Isovanillic acid;2-O-(Z-p-Hydroxycinnamoyl)-(x)-glyceric acid	HMDB0000484;HMDB0000130;HMDB0000750;HMDB0000822;HMDB0001336;HMDB0001868;HMDB0006242;HMDB0029644;HMDB0029673;HMDB0033129;HMDB0034335;HMDB0059713;HMDB0060003;HMDB0041195	14	Homogentisate;3,4-Dihydroxyphenylacetate;Orsellinate;(S)-4-Hydroxymandelate;4-Hydroxypheoxyacetate;(R)-4-Hydroxymandelate;3,4-Dihydroxymandelaldehyde;2,6-Dihydroxyphenylacetate;Vanillate;2-Hydroxy-6-oxoocta-2,4,7-trienoate;2,6-Dimethoxybenzoquinone;4-Hydroxymandelate;4-Hydroxymethylsalicylate;1,2-Dihydrophthalic_acid	C00544;C01161;C01839;C03198;C03235;C05343;C05577;C06207;C06672;C07087;C10331;C11527;C14109;C16215
neg-M168T180	6756397.10319005	6012187.35913547	6166258.20330304	5682324.54936986	7048340.13902581	1614961.09088873	6490929.39269327	7360412.55758595	0.914591146233769	0.558993777873866	0.485714285714286	0.781926601123571	0.743456355320762	0.528410017665592	0.288715781801763	none	168.046134011513	3.00683	1	0	-	Unknown	-	-	-	-	23	Humulinic acid A;Adhumulinic acid;Blennin D;Absindiol;(R)-Athanagrandione;Artemin;10-Hydroxymyoporone;(6beta,8betaOH)-6,8-Dihydroxy-7(11)-eremophilen-12,8-olide;3,14-Dihydroxy-11,13-dihydrocostunolide;Arlatin;1alpha,15-Dihydroxymarasmene;3alpha,15-Dihydroxymarasmene;Arabsin;Alkhanol;(1alpha,4alpha,5beta,6alpha,11betaH)-1,4-Epoxy-5-hydroxy-10(14)-germacren-12,6-olide;1alpha-Hydroxyarbusculin A;Spo…	HMDB0030104;HMDB0030137;HMDB0031902;HMDB0033229;HMDB0033660;HMDB0034696;HMDB0035210;HMDB0035644;HMDB0035647;HMDB0035740;HMDB0036038;HMDB0036039;HMDB0036151;HMDB0036152;HMDB0037005;HMDB0037059;HMDB0037070;HMDB0038148;HMDB0038476;HMDB0039516;HMDB0040905;HMDB0041425;HMDB0060569	4	Mukaadial;Rugosal_A;Zinniol;Xanthoxic_acid	C09702;C09717;C10840;C13454
neg-M168T276	1306787.0707921	909378.859608778	918876.009919163	1473327.17862196	1466573.31949402	867203.597018455	419676.066928029	1438080.81788342	0.909548192243382	0.592264027835682	0.685714285714286	0.801867932123861	0.860861977312163	0.417578673528042	0.260264821813778	none	168.03319705009	4.5967	1	0	-	Unknown	-	-	-	-	3	Phenylalanyl-Threonine;Threoninyl-Phenylalanine;N5-(4-Methoxybenzyl)glutamine	HMDB0029005;HMDB0029068;HMDB0033598	1	gamma-Glutamyltyramine	C20926
neg-M168T38	1562457.10321751	580577.977005341	967377.238450834	456007.343823116	1264833.14034444	1337064.54728988	601178.246018382	1064252.5521956	1.19653010292704	0.483157545800055	0.485714285714286	0.737898114589271	0.743456355320762	0.50297541981266	0.30006256226399	none	167.907554772845	0.631165	0	0	-	Unknown	-	-	-	-	0	-	-	0	-	-
neg-M168T46	12044212.0229067	13633458.4472108	5884421.19107885	11698642.6193796	8237476.10580759	5638880.24439265	2413990.81206353	5047137.5053079	0.493229831217918	0.0611951977649871	0.0571428571428571	0.31707659554788	0.272763328502784	1.13273032558287	0.199855049622603	none	168.045081980006	0.770693333333333	1	0	-	Unknown	-	-	-	-	23	Humulinic acid A;Adhumulinic acid;Blennin D;Absindiol;(R)-Athanagrandione;Artemin;10-Hydroxymyoporone;(6beta,8betaOH)-6,8-Dihydroxy-7(11)-eremophilen-12,8-olide;3,14-Dihydroxy-11,13-dihydrocostunolide;Arlatin;1alpha,15-Dihydroxymarasmene;3alpha,15-Dihydroxymarasmene;Arabsin;Alkhanol;(1alpha,4alpha,5beta,6alpha,11betaH)-1,4-Epoxy-5-hydroxy-10(14)-germacren-12,6-olide;1alpha-Hydroxyarbusculin A;Spo…	HMDB0030104;HMDB0030137;HMDB0031902;HMDB0033229;HMDB0033660;HMDB0034696;HMDB0035210;HMDB0035644;HMDB0035647;HMDB0035740;HMDB0036038;HMDB0036039;HMDB0036151;HMDB0036152;HMDB0037005;HMDB0037059;HMDB0037070;HMDB0038148;HMDB0038476;HMDB0039516;HMDB0040905;HMDB0041425;HMDB0060569	4	Mukaadial;Rugosal_A;Zinniol;Xanthoxic_acid	C09702;C09717;C10840;C13454
neg-M169T117	16414812.2079811	25538597.8296103	17653109.6849405	23653211.2091113	17934207.4580767	9395829.68477173	7898032.61714416	11394885.8191377	0.559970048635012	0.0320228371078454	0.114285714285714	0.245068776768276	0.382542653901695	1.35801783973725	0.23004445183115	down	168.924900676376	1.94379166666667	0	0	-	Unknown	-	-	-	-	0	-	-	0	-	-
neg-M169T173	6064484.1974813	9661454.64676178	3451011.68161831	2400005.59094983	9072816.5879501	8519386.1953653	5105529.55163266	4927726.98951119	1.28032235756069	0.367934883074018	0.685714285714286	0.657575202042872	0.860861977312163	0.724654569072137	0.391076942332163	none	168.961327788047	2.88971666666667	0	0	-	Unknown	-	-	-	-	0	-	-	0	-	-
neg-M169T199	6918124.45023751	5527800.71229433	5499887.54667058	2826359.68722294	353537.526770945	2582700.15742399	2549128.62319946	2499805.78487758	0.384416802435461	0.0962019108443724	0.0285714285714286	0.382178708688785	0.193078501241767	1.73445747887626	0.359901410489731	none	169.060719373384	3.31418	1	0	-	Unknown	-	-	-	-	7	3-Hydroxyanthranilic acid;3-Aminosalicylic acid;Aminosalicylic Acid;Mesalazine;6-Methoxy-pyridine-3-carboxylic acid;2-Nitro-p-cresol;Hydroxybupropion	HMDB0001476;HMDB0001972;HMDB0014378;HMDB0014389;HMDB0059749;HMDB0059811;HMDB0012235	14	N-Nitrosoguvacoline;3-Hydroxyanthranilate;3-Hydroxy-2-methylpyridine-5-carboxylate;4-Aminosalicylate;(5R)-Carbapen-2-em-3-carboxylate;4-Nitroanisole;Salicylhydroxamic_acid;3-Amino-5-hydroxybenzoate;3-Amino-4-hydroxybenzoate;o-Hydroxylaminobenzoate;2-Nitroanisole;3-Methoxyestra-1,3,5(10),16-tetraene;4-[1-Ethyl-2-(4-methylphenyl)butyl]phenol;Dimethachlor	C19482;C00632;C01270;C02518;C06669;C07555;C11343;C12107;C12115;C16235;C19270;C15107;C15217;C18718
neg-M169T40_1	50927951.4283337	44328939.4485965	56652825.3741085	36793258.7452875	29132174.6377013	51506948.7430758	22890047.4612353	43088465.6142203	0.776975754934903	0.22682401602769	0.342857142857143	0.540922943530424	0.633394831225186	0.580253976398057	0.197322647890614	none	168.898888403426	0.672045	0	0	-	Unknown	-	-	-	-	0	-	-	0	-	-
neg-M169T40_2	54690874.811227	46892549.6277405	67838012.6003357	35003676.7181515	25390641.2460042	45722974.4937028	17793142.1696993	26424392.7937342	0.564173102723465	0.0494784246181847	0.0571428571428571	0.29167131986376	0.272763328502784	1.16841362699268	0.0359800270083717	down	168.908104358956	0.667025833333333	0	0	-	Unknown	-	-	-	-	0	-	-	0	-	-
neg-M169T46	7134814.4828315	762413.528112025	11277093.6664653	6330594.04810817	2460275.8148932	22408829.618118	4134297.91547272	4769057.99551037	1.32415498672696	0.748895649484841	0.885714285714286	0.889142672273144	0.955214544201275	0.665217787351222	0.47737792437698	none	168.982853976423	0.7713	1	0	-	Unknown	-	-	-	-	1	(S)-3-Sulfonatolactate	HMDB0060176	6	Glycerone_sulfate;(S)-2-O-Sulfolactate;(S)-3-Sulfolactate;(2R)-3-Sulfolactate;3-Sulfolactate;(R)-2-O-Sulfolactate	C02543;C02914;C11499;C11537;C16069;C17205
neg-M169T54	5216116.79044681	5978838.52116029	1151424.86680167	3158692.77750756	2470493.03881765	9.36235e+06	11544242.638883	5857654.64259342	1.88549494331994	0.243200477637287	0.342857142857143	0.552694064493533	0.633394831225186	1.23023844821188	0.183712024231269	none	169.000674309017	0.905808333333333	1	0	-	Unknown	-	-	-	-	1	Sulfathiazole	HMDB0015619	1	Sulfathiazole	C11169
neg-M169T60	6121756.95523558	6750932.81020404	4324777.32713833	4006197.56172036	2232481.24374557	4852954.34592699	7315028.13855511	5902245.93297454	0.957509467925232	0.729316680087785	1	0.877836436044322	1	0.27555647102745	0.315058715417278	none	169.024079265262	1.00190833333333	1	0	-	Unknown	-	-	-	-	1	Eugenyl benzoate	HMDB0032056	0	-	-
neg-M169T64	6101165.79316863	7231231.81137031	3098936.53992107	4347873.03139194	6687945.13065711	6424809.36786549	6940531.23714404	2660737.84402654	1.09311310039248	0.816651331279196	0.885714285714286	0.921586258961181	0.955214544201275	0.187621525386518	0.460035986991797	none	169.032820165634	1.07300333333333	1	0	-	Unknown	-	-	-	-	2	2,5-Dimethyl-3-furanthiol acetate;S-(2-Furanylmethyl) propanethioate	HMDB0032234;HMDB0037732	2	3-Methylcholanthrene;5,6-Cyclopenteno-1,2-benzanthracene	C14470;C19381
neg-M170T182	5374583.87405638	6154840.16794854	5984327.15932663	4332252.28046312	5770159.47684415	5208267.14545993	5763445.31301246	5946416.13010095	1.03855554560928	0.619487526907863	0.885714285714286	0.817555278517935	0.955214544201275	0.119073766261801	0.215515978288281	none	170.05595885258	3.04069166666667	1	0	-	Unknown	-	-	-	-	2	Metronidazole;Doxylamine	HMDB0015052;HMDB0001936	6	Metronidazole;Imidazol-5-yl-pyruvate;3-Imidazole-2-oxopropanoate;2-Amino-4-nitrophenol;2-Amino-5-nitrophenol;4-Amino-2-nitrophenol	C07203;C03277;C03762;C19321;C19322;C19323
neg-M170T197	3050573.75814171	3621218.74065295	1137004.41831865	2817884.8412006	3059294.4763736	3068416.57715211	2852497.41125283	3280515.97689593	1.15376791368408	0.447084233796717	0.485714285714286	0.71516656754779	0.743456355320762	0.613152149509278	0.235735110189386	none	170.053369529086	3.27658333333333	0	0	-	Unknown	-	-	-	-	0	-	-	0	-	-
neg-M170T274	6159170.12629938	2846189.73513441	3826403.24806096	2190072.49858756	1705121.29084495	1125350.62537192	2115621.1393179	2112745.48943676	0.469905191957607	0.0427673088423727	0.0285714285714286	0.273988644494628	0.193078501241767	1.53988926135857	0.368905916618181	down	170.048878385322	4.56213333333333	1	0	-	Unknown	-	-	-	-	0	-	-	2	Crimidine;Diethyl_sulfate	C19138;C14706
neg-M171T171	24480566.5033425	24132691.0148606	9582135.9176554	7580748.88655363	24201072.9265956	21256477.5883847	18635599.4495481	19081151.2105194	1.26450561310446	0.324062317199174	0.885714285714286	0.621533658032655	0.955214544201275	0.671012970661779	0.437987528155014	none	170.96727045012	2.84695833333333	1	0	-	Unknown	-	-	-	-	1	Zoledronate	HMDB0014543	0	-	-
neg-M171T175	12837671.9747845	12179400.4421424	14183390.7623727	14571736.8919293	5585296.12035616	16239648.3174191	4537672.02385088	15120274.8076439	0.771456090960014	0.302307346063793	1	0.604175439249658	1	0.851017335750519	0.478026252618812	none	171.004507758082	2.91399166666667	1	0	-	Unknown	-	-	-	-	14	Naringenin;Dihydrogenistein;Chalconaringenin;1-Hydroxy-3,7-dimethoxyxanthone;4',5,8-Trihydroxyflavanone;Moracin J;(卤)-2'-Hydroxydihydrodaidzein;3,4,9-Trihydroxypterocarpan;Glycinol;(2R,3R)-3,4',7-Trihydroxyflavanone;Toralactone;3'-Hydroxydihydrodaidzein;6-Hydroxydihydrodaidzein;8-Hydroxydihydrodaidzein	HMDB0002670;HMDB0005897;HMDB0029631;HMDB0030873;HMDB0031824;HMDB0033308;HMDB0033928;HMDB0034002;HMDB0034105;HMDB0037254;HMDB0038549;HMDB0041656;HMDB0041698;HMDB0041704	15	Naringenin;3,6,9-Trihydroxypterocarpan;Licodione;2'-Hydroxydihydrodaidzein;Naringenin_chalcone;Butein;Rubrofusarin;Butin;Garbanzol;Pinobanksin;p-Coumaroyltriacetic_acid_lactone;Dihydrogenistein;2,7,4'-Trihydroxyisoflavanone;6,7,4'-Trihydroxyflavanone;Toralactone	C00509;C01263;C01592;C03567;C06561;C08578;C09047;C09614;C09751;C09826;C12087;C14458;C15567;C16232;C17673
neg-M171T198	22291147.6416355	15383988.1868853	14726198.9693393	12449825.0011994	10031831.2954126	9237771.93289952	1175717.65798306	1478858.10899022	0.338069188943069	0.078281807284644	0.0285714285714286	0.348960113254045	0.193078501241767	2.23430492582561	0.492953851106161	none	171.075476649327	3.29923333333333	1	1	1,3-Cyclohexanedicarboxylic acid	Unknown	-	NA	NA	-	6	N(6)-(Octanoyl)lysine;5a-Androst-3-en-17-one ;5alpha-Androst-16-en-3-one;gamma-L-Glutamyl-L-pipecolic acid;(2S,2'S)-Pyrosaccharopine;Strobilurin A	HMDB0011684;HMDB0006046;HMDB0034406;HMDB0038614;HMDB0038676;HMDB0030420	6	3-Oxo-delta4-steroid;3-Oxo-delta5-steroid;3-Oxo-delta1-steroid;Heritonin;3'-O-Methylbatatasin_III;Dihydroechinofuran	C00619;C01034;C02941;C09936;C10271;C18134
neg-M171T199	22431477.2168747	27312693.9495673	18134380.2764699	19993433.3575428	7864553.82956041	20981387.2126597	1169597.02508675	1474168.70045341	0.358358888094643	0.0936264457383563	0.114285714285714	0.377057314470169	0.382542653901695	2.47142008732423	0.475640967582053	none	171.056789891258	3.31488333333333	1	1	1,3-Cyclohexanedicarboxylic acid	Unknown	-	NA	NA	-	3	3-Acetyl-2,7-naphthyridine;4-Hydroxy-1H-indole-3-acetonitrile;AICA-riboside	HMDB0037296;HMDB0038462;HMDB0062179	1	Acadesine	C04663
neg-M171T254	29031419.2096975	27485147.6431111	9093949.83931988	17521084.8022809	24970966.0827307	27157440.3715886	17372292.8101637	8964344.73971538	0.943865420534153	0.903939195708627	0.485714285714286	0.961130805641075	0.743456355320762	0.125964715263693	0.341167170347103	none	171.061405909444	4.22573333333333	1	0	-	Unknown	-	-	-	-	0	-	-	2	C20819;Fluenetil	C20819;C19031
neg-M171T265	33139227.9589435	14465632.9097565	22698140.9884105	23132730.7945647	21695855.1796477	30888561.3618517	6773077.62523634	28649483.4244716	0.941898512417021	0.692802701212642	0.885714285714286	0.859437986439569	0.955214544201275	0.432966644793088	0.304318087307995	none	171.076802196543	4.41223333333333	1	0	-	Unknown	-	-	-	-	6	Glycylproline;L-prolyl-L-glycine ;5a-Androst-3-en-17-one ;5alpha-Androst-16-en-3-one;Dodecanoic acid, trimethylsilyl ester;Strobilurin A	HMDB0000721;HMDB0011178;HMDB0006046;HMDB0034406;HMDB0094677;HMDB0030420	9	(3S,5S)-Carbapenam-3-carboxylic_acid;(5S,6S)-6-Amino-5-hydroxycyclohexa-1,3-diene-1-carboxylate;(1R,6S)-6-Amino-5-oxocyclohex-2-ene-1-carboxylate;3-Oxo-delta4-steroid;3-Oxo-delta5-steroid;3-Oxo-delta1-steroid;Heritonin;3'-O-Methylbatatasin_III;Dihydroechinofuran	C17367;C19830;C19831;C00619;C01034;C02941;C09936;C10271;C18134
neg-M171T285	156947052.613129	122774370.490647	37087716.2450598	82813378.3234479	54838667.8959701	73709972.7185542	57082476.4856402	90148821.2937628	0.690101098407284	0.482712804233615	0.485714285714286	0.737896038110121	0.743456355320762	0.571482362831787	0.176998130301667	none	171.101945342016	4.75706666666667	1	1	Butyl 3-hydroxy-2-methylidenebutanoate	Organic acids and derivatives	Hydroxy acids and derivatives	HMDB0040202	null	-	17	Tetrahydrofurfuryl butyrate;cis-3-Hexenyl lactate;3-Methylbutyl 3-oxobutanoate;Butyl levulinate;Butyl 3-hydroxy-2-methylidenebutanoate;2-Methylpropyl 3-hydroxy-2-methylidenebutanoate;5-Pentyl-1,4-dioxan-2-one;6-Pentyl-1,4-dioxan-2-one;4-Hydroperoxy-2-nonenal;Linalyl benzoate;Geranyl benzoate;Falcarinolone;Ginsenoyne E;Ginsenoyne A;Flavidulol B;Flavidulol A;(all-E)-1,8,10-Heptadecatriene-4,6-diyne…	HMDB0036188;HMDB0036213;HMDB0036396;HMDB0040165;HMDB0040202;HMDB0040203;HMDB0059936;HMDB0059937;HMDB0060287;HMDB0030431;HMDB0033478;HMDB0037645;HMDB0037646;HMDB0039107;HMDB0039151;HMDB0039152;HMDB0039737	3	9-Oxononanoic_acid;Cicutoxin;Enanthotoxin	C16322;C08402;C20044
neg-M171T372	48133514.1237123	95099556.0354678	59392942.2424767	61818759.4820217	95607492.3538972	146801049.536522	127473671.768962	138627397.037389	1.92293312162907	0.0102452412518939	0.0285714285714286	0.154464720763166	0.193078501241767	1.45933379851249	0.137943417283699	up	171.104295789231	6.20111666666667	1	1	Butyl 3-hydroxy-2-methylidenebutanoate	Organic acids and derivatives	Hydroxy acids and derivatives	HMDB0040202	null	-	11	Tetrahydrofurfuryl butyrate;cis-3-Hexenyl lactate;3-Methylbutyl 3-oxobutanoate;Butyl levulinate;Butyl 3-hydroxy-2-methylidenebutanoate;2-Methylpropyl 3-hydroxy-2-methylidenebutanoate;5-Pentyl-1,4-dioxan-2-one;6-Pentyl-1,4-dioxan-2-one;4-Hydroperoxy-2-nonenal;Hexanal hexyl isoamyl acetal;1,17-Heptadecanediol	HMDB0036188;HMDB0036213;HMDB0036396;HMDB0040165;HMDB0040202;HMDB0040203;HMDB0059936;HMDB0059937;HMDB0060287;HMDB0032317;HMDB0040983	1	9-Oxononanoic_acid	C16322
neg-M171T388	29927595.9626621	37761848.4643213	23291248.4025624	25398055.784291	41444568.4122835	63085958.5383298	39832405.9457609	64443540.0211033	1.79419761257556	0.0149201249696311	0.0285714285714286	0.177899609565816	0.193078501241767	1.33155644943884	0.194482714313222	up	171.107725771339	6.46814166666667	0	0	-	Unknown	-	-	-	-	0	-	-	0	-	-
neg-M171T397	136168339.47228	154267872.565931	1.13947e+08	135811469.710258	108070957.500198	123588968.083243	101527501.485759	130107441.40366	0.857643948150139	0.122027025816871	0.114285714285714	0.418001005484956	0.382542653901695	0.472880803869083	0.124381565488622	none	171.130878101211	6.62401666666667	1	1	Capric acid	Lipids and lipid-like molecules	Fatty Acyls	HMDB0000511	C01571	(map00061)Fatty acid biosynthesis;(map01100)Metabolic pathways	0	-	-	0	-	-
neg-M171T40	83346504.3450478	67402767.2002379	110355790.748033	69520346.7104663	85462990.8278139	93260645.1401814	71795907.0941656	71914174.1105811	0.975223647039937	0.933022643500384	0.685714285714286	0.972746101337069	0.860861977312163	0.198271849587312	0.213507631579734	none	170.90266937537	0.671136666666667	1	0	-	Unknown	-	-	-	-	0	-	-	1	Cobaltous_sulfate	C17383
neg-M171T449	15132381.621045	42359719.5653276	33260405.1286015	20179426.0814951	45408152.1024762	77674157.5708523	60261741.7359068	63124035.0487872	2.22179566454453	0.0263701225155129	0.0285714285714286	0.226445449936883	0.193078501241767	1.75376863110164	0.281719523649665	up	171.107074130193	7.48695	1	1	6-Pentyl-1,4-dioxan-2-one	Organoheterocyclic compounds	Dioxanes	HMDB0059937	null	-	0	-	-	0	-	-
neg-M171T54	5443435.41330527	11723299.4991769	11517590.8742626	9605650.12619842	21462231.3441675	15675614.8133115	11626096.6037588	16660932.6459641	1.70866849213886	0.0489130626208232	0.0571428571428571	0.28992719703861	0.272763328502784	1.17032851672654	0.368570328182296	up	171.026790102517	0.897480833333333	1	0	-	Unknown	-	-	-	-	9	(2S,4R)-4-(9H-Pyrido[3,4-b]indol-1-yl)-1,2,4-butanetriol;Salsalate;Alternariol;Isogentisin;Gentisin;Porric acid C;(卤)-2-(3,4-Dihydroxyphenyl)-1,3-benzodioxole-5-carboxaldehyde;5,6,8-Trihydroxy-2-methylbenzo[g]chromen-4-one;Alfafuran	HMDB0035191;HMDB0015471;HMDB0030831;HMDB0030871;HMDB0031760;HMDB0031898;HMDB0033088;HMDB0033911;HMDB0038677	10	Demeton-O;Demeton-S;Gentisin;Isogentisin;Mesuaxanthone_A;Norlichexanthone;Kigelinone;Alternariol;Norrubrofusarin;3-Carbethoxypsoralen	C18977;C18978;C10066;C10070;C10081;C10087;C10362;C16838;C17671;C19357
neg-M171T57	14814660.6010974	13586120.8109153	10486373.8702552	9830899.54388011	8851801.02896548	14955524.0965128	10582030.6918869	13409178.3861618	0.981125670433634	0.87714623480059	1	0.948886232167405	1	0.0525769610087962	0.437237637252339	none	171.049950617481	0.956418333333333	1	0	-	Unknown	-	-	-	-	3	Ribothymidine;Imidazoleacetic acid riboside;3-Methyluridine	HMDB0000884;HMDB0002331;HMDB0004813	2	(1-Ribosylimidazole)-4-acetate;Spongothymidine	C05131;C16744
neg-M172T185	6653351.24528794	4346698.40707729	10571817.455415	6128332.39085982	5085884.39322071	5351486.26060817	4623663.60720162	4381956.22120295	0.701907958575822	0.193338986317821	0.342857142857143	0.507873426524013	0.633394831225186	0.730798835796052	0.291983940176408	none	172.091138466115	3.08745	0	0	-	Unknown	-	-	-	-	0	-	-	0	-	-
neg-M172T207	5697578.55874166	2373108.47471896	2588515.48492801	7065025.59005115	7008798.64251286	3799067.32494109	6602235.79339368	4613477.87442999	1.24256918273302	0.388568794530897	0.685714285714286	0.6736168423563	0.860861977312163	0.631107237016439	0.239700394810566	none	172.083058601854	3.44905	1	0	-	Unknown	-	-	-	-	1	Androstenol	HMDB0005935	8	N-Ethylammelide;1,2,4-Triazole-3-alanine;3-Oxosteroid;7-Oxosteroid;3-Oxo-5beta-steroid;3-Oxo-5alpha-steroid;3beta-Hydroxy-delta5-steroid;5alpha-Androstan-2-en-17beta-ol	C06558;C11345;C01876;C01881;C02797;C02940;C03836;C15298
neg-M172T284	5146315.65365812	869754.252676349	1084880.22758714	704734.370775783	3772656.71528669	2649466.27582578	2781926.81161526	2751222.55184764	1.53161101340706	0.183942541408932	0.342857142857143	0.497802235442423	0.633394831225186	1.53735455384889	0.300085493505506	none	172.09	4.73603333333333	0	0	-	Unknown	-	-	-	-	0	-	-	0	-	-
neg-M172T41	7913772.91728914	10923449.9389466	7317798.64728131	7169578.80845729	360257.525710989	5420803.38987118	900612.402039711	3618467.82656275	0.30908521175822	0.0772152585978598	0.0285714285714286	0.34674528741407	0.193078501241767	1.94477194706509	0.322851591638227	none	171.891459579603	0.686595	0	0	-	Unknown	-	-	-	-	0	-	-	0	-	-
neg-M172T48	1291840.70324067	1701737.48040377	854514.392365425	514817.029265964	1828866.20393077	2310962.7800432	1792423.97801955	3577088.73493052	2.17958714648246	0.04163958096412	0.0285714285714286	0.269864931938902	0.193078501241767	1.68251706059157	0.422291166880864	up	172.01968612636	0.793683333333333	1	0	-	Unknown	-	-	-	-	1	Bakers yeast extract	HMDB0032173	1	2,3-Dihydrothienamycin	C20820
neg-M172T52	1774961.21912968	3776662.40288469	656558.114624043	1856411.36137995	2252589.99853763	3234936.61368266	3235165.00194829	4582510.74118791	1.6498293458384	0.172188064768066	0.2	0.483412043784832	0.502769576831154	1.08342401247337	0.312685198350497	none	172.062809738663	0.867934166666667	1	0	-	Unknown	-	-	-	-	3	N-Acetyl-L-glutamate 5-semialdehyde;Ascladiol;2,3-Methyleneglutaric acid	HMDB0006488;HMDB0029610;HMDB0059731	15	N-Acetyl-L-glutamate_5-semialdehyde;5-Deoxy-5-aminoshikimic_acid;(2S,5S)-trans-Carboxymethylproline;2-Aminovalienone;Tris(1-aziridinyl)phosphine_oxide;3-Methyl-cis,cis-hexadienedioate;(2S,3S)-2,3-Dihydro-2,3-dihydroxybenzoate;3-Methylmuconolactone;4-Methylmuconolactone;1,6-Dihydroxycyclohexa-2,4-diene-1-carboxylate;2-Hydroxy-6-keto-2,4-heptadienoate;(1R,6S)-1,6-Dihydroxycyclohexa-2,4-diene-1-carb…	C01250;C12121;C17366;C21248;C19543;C04112;C04171;C04558;C04559;C04634;C06210;C06321;C06760;C18311;C20710
neg-M173T105	14821670.2218576	27529447.9657515	13258735.5588193	22528480.1267917	16950846.5890206	14242757.7005713	25142279.1688524	87470771.5927309	1.8404110751133	0.453873109099697	0.685714285714286	0.718840129655597	0.860861977312163	0.714021551737574	0.328871028345821	none	172.957748291447	1.74421666666667	0	0	-	Unknown	-	-	-	-	0	-	-	0	-	-
neg-M173T107	15821332.1521757	19667131.3147495	15236350.1508548	16490027.6937741	1.72309e+07	19810791.7467525	18410283.1856903	20748994.9221314	1.13369290085187	0.120912979736837	0.114285714285714	0.41609795817444	0.382542653901695	0.34409763250693	0.272981027819843	none	172.943654471564	1.789	0	0	-	Unknown	-	-	-	-	0	-	-	0	-	-
neg-M173T171	15147308.6643683	11621092.6023966	10055274.724476	5798559.38966977	16117740.1169946	6065424.45756327	8579008.52126875	8197404.44161914	0.914066969722913	0.740134931145153	0.885714285714286	0.883439181933856	0.955214544201275	0.180190519459662	0.452096057856096	none	172.967948778725	2.85721666666667	0	0	-	Unknown	-	-	-	-	0	-	-	0	-	-
neg-M173T177	12011698.2933097	12281682.7630852	8955066.17622365	7169768.10082269	7762552.42725573	9994444.40964289	4821912.77269277	5142172.72275145	0.68585616914676	0.117999235709565	0.2	0.41293043769038	0.502769576831154	0.877465400151477	0.445635733561941	none	172.98164906359	2.95020833333333	1	0	-	Unknown	-	-	-	-	2	6-Phosphogluconic acid;2-Carboxyarabinitol 5-phosphate	HMDB0001316;HMDB0040924	2	6-Phospho-D-gluconate;2-Carboxy-D-arabinitol_1-phosphate	C00345;C04234
neg-M173T185	7784567.75163365	8818316.27551469	8755274.36752584	7760713.94444089	7882057.76417765	6956975.03454692	6519548.89769362	7939970.48406597	0.884648241657705	0.0879630832207309	0.342857142857143	0.365868316136285	0.633394831225186	0.341512376921504	0.252031825744717	none	173.049180425184	3.0767	1	0	-	Unknown	-	-	-	-	3	4-Hydroxycinnamoylagmatine;Dihydromaleimide beta-D-glucoside;Pisatoside	HMDB0033460;HMDB0030277;HMDB0039127	3	p-Coumaroylagmatine;Hymexazol_O-glucoside;Hymexazol_N-glucoside	C04498;C11102;C11104
neg-M173T186	12267011.4262898	9348554.70199165	8268276.59508887	7961122.56142472	12730887.2900045	11478032.1155035	11012032.2407915	11747250.7749904	1.24106871463191	0.0964261592278569	0.2	0.382474745597451	0.502769576831154	0.457244273076649	0.161603371244815	none	173.029852050411	3.0974	1	0	-	Unknown	-	-	-	-	2	Triethyl citrate;Tolfenamic acid	HMDB0034263;HMDB0042043	0	-	-
neg-M173T196	8284545.43965892	6893723.98160856	4921600.37275095	9712160.63377615	2734452.18652268	410711.636519527	3208858.37124896	2978813.86603099	0.313056035647303	0.0632722446450153	0.0285714285714286	0.320581018937588	0.193078501241767	2.05632881097624	0.294456780399569	none	173.061882869556	3.27346666666667	1	0	-	Unknown	-	-	-	-	4	3-Propylidene-1(3H)-isobenzofuranone;4-Methoxy-1-naphthol;Molindone;Noralfentanil	HMDB0031845;HMDB0032727;HMDB0015555;HMDB0061010	5	Menadiol;1,8-Dihydroxy-3-methylnaphthalene;1,2-Dihydroxy-8-methylnaphthalene;Molindone;Carolinianine	C07126;C12344;C14084;C07230;C09856
neg-M173T230	13176334.3362518	14373062.0445053	14218235.5832788	13551757.1391791	14284418.9737412	11030344.4624338	8832782.93262966	13607872.9043648	0.863267292848577	0.23325562149537	0.485714285714286	0.544703231354434	0.743456355320762	0.383611385652061	0.276991936957389	none	173.042925720031	3.8342	1	0	-	Unknown	-	-	-	-	0	-	-	1	NS-102	C13731
neg-M173T40	14662289.0989438	19920128.5333461	12944486.5288084	17870293.0997233	22619273.8999563	19409811.3605517	19536321.1358127	26497984.1728099	1.34659273268104	0.0497736835430937	0.114285714285714	0.292626802849589	0.382542653901695	0.870137812745767	0.224631941740135	none	172.891568210679	0.663005	0	0	-	Unknown	-	-	-	-	0	-	-	0	-	-
neg-M173T51	83411448.7412295	143443568.650952	113660643.016416	110322568.723059	243639296.996232	247168300.458874	239477906.711994	318067947.551763	2.32534284800572	0.00127029817408505	0.0285714285714286	0.0771842901294767	0.193078501241767	1.63992743620309	0.109330647429487	up	173.015728174043	0.858203333333333	1	1	Dehydroascorbic acid	Organoheterocyclic compounds	Lactones	HMDB0001264	C00425	-	1	L-cysteine Hydrochloride	HMDB0062799	3	Benzo[ghi]perylene;Indeno[1,2,3-cd]pyrene;Anthanthrene	C14318;C19251;C19327
neg-M173T589	19678901.6874969	7176136.9290861	16153331.1001062	13667440.5737261	18951511.1367819	20721830.0492354	18125586.9113314	15713778.2770174	1.29707376035166	0.241831168939936	0.342857142857143	0.5514696030779	0.633394831225186	0.899690212044536	0.164098573776779	none	173.02994548354	9.82483333333333	1	0	-	Unknown	-	-	-	-	2	Triethyl citrate;Tolfenamic acid	HMDB0034263;HMDB0042043	0	-	-
neg-M173T69	63547428.745997	85669265.943475	70225631.7693375	16011080.8469319	119099415.975806	130267163.186753	106012574.314495	139586715.394295	2.10218180545854	0.0973517882533825	0.0285714285714286	0.383613379899304	0.193078501241767	1.4619832638465	0.138264914169128	none	173.012243272626	1.15634	1	1	Dehydroascorbic acid	Organoheterocyclic compounds	Lactones	HMDB0001264	C00425	-	1	2-methoxyacetaminophen sulfate	HMDB0062550	4	2-Chloronitrobenzene;4-Chloronitrobenzene;1-Chloro-3-nitrobenzene;Ranunculin	C14407;C14456;C19364;C08512
neg-M173T86	27681232.9786539	8870646.68864436	20408042.0792128	33787754.7496047	39694670.3939576	40866543.9589898	35369600.5545092	50326340.4559284	1.83208167727029	0.0919640569003315	0.0285714285714286	0.373644467492576	0.193078501241767	1.4315544587465	0.1282482240464	none	172.987486338926	1.43185	1	0	-	Unknown	-	-	-	-	1	Chlorpropamide	HMDB0014810	0	-	-
neg-M173T91	50023879.7697466	56535712.811695	57840844.1988048	26374813.6633221	40638365.0069853	70076356.0368707	16716775.7422064	80561221.9809228	1.09025001033092	0.944719307084572	0.885714285714286	0.978111215125775	0.955214544201275	0.098791717897362	0.396445968834105	none	172.975432782705	1.52133	1	0	-	Unknown	-	-	-	-	0	-	-	1	2-(2-Chloro-phenyl)-5-(5-methylthiophen-2-yl)-[1,3,4]oxadiazole	C11570
neg-M174T1	3986027.53309121	3015384.9864496	3253503.71136484	1933577.10775365	4454280.69718426	3811878.01317975	3697437.40526443	3552900.14754072	1.27304465220112	0.17428793631373	0.2	0.486422254695269	0.502769576831154	0.782690149805713	0.212974124236872	none	173.968866151562	0.0171216666666667	0	0	-	Unknown	-	-	-	-	0	-	-	0	-	-
neg-M174T198	1904562.08896725	1822428.9083743	3420614.49946026	2427891.28512392	1310479.45869477	338436.196785031	198826.193385396	757306.516258718	0.27205359935383	0.0300570940837774	0.0285714285714286	0.240470201034462	0.193078501241767	2.07061950106556	0.272685936911488	down	174.057328536381	3.29706666666667	1	0	-	Unknown	-	-	-	-	5	Indoleacetic acid;5-Hydroxyindoleacetaldehyde;Hydroxymethyl indol-3-yl ketone;1-Methoxy-1H-indole-3-carboxaldehyde;Triprolidine	HMDB0000197;HMDB0004073;HMDB0038628;HMDB0040972;HMDB0014571	11	Indole-3-acetate;NH2Mec;N-Acetylindoxyl;(Indol-3-yl)glycolaldehyde;5-Hydroxyindoleacetaldehyde;2-Methylquinoline-3,4-diol;3-Methyl-quinolin-2,8-diol;Gentianine;3-Hydroxy-2-methyl-1H-quinolin-4-one;1,4-Naphthoquinone;1,2-Naphthoquinone	C00954;C01386;C02298;C03230;C05634;C06331;C06344;C06525;C11504;C02617;C14783
neg-M174T39	38451144.9818762	32550024.5920724	30853407.5602141	24202134.7204655	44825814.6166893	153789790.740631	66658031.7826615	26181772.9367351	2.31209751379864	0.184966821820612	0.2	0.49855166430123	0.502769576831154	1.36857348515009	0.264127083008636	none	174.00512580773	0.64212	1	0	-	Unknown	-	-	-	-	2	(R)-(E)-Sulforaphene;Dehydroxymethylflazine	HMDB0031573;HMDB0041200	0	-	-
neg-M174T54_1	69869048.7691289	95001599.8900948	136988255.694632	97297199.9691891	94443855.4343898	111594404.246383	111760066.594481	70432700.4154771	0.972629561432256	0.930109524513249	1	0.972079333361297	1	0.0806318087751685	0.218823178718516	none	174.024580041946	0.907110833333333	1	0	-	Unknown	-	-	-	-	0	-	-	6	Dibenz[a,h]anthracene;Benzo[b]chrysene;Benzo[g]chrysene;Dibenz[a,c]anthracene;Dibenz[a,j]anthracene;Picene	C14325;C19339;C19340;C19388;C19389;C19500
neg-M174T54_2	54572972.3524384	65357092.1111085	61281938.2824783	60337239.3424091	66639112.3058157	70624413.9730171	71998351.4223605	68495779.6036983	1.14990076103489	0.0242279432263926	0.0285714285714286	0.220355978042282	0.193078501241767	0.429261891571505	0.0723206231001041	none	174.036098334118	0.893868333333333	0	0	-	Unknown	-	-	-	-	0	-	-	0	-	-
neg-M174T586	876507.99708403	2056004.76357187	2049248.66853778	2063371.19661923	1366107.19741467	1843674.53416835	1604029.01802863	818083.902607789	0.799402218715449	0.480899061207959	0.2	0.73684285462378	0.502769576831154	0.461735492371074	0.302412985706547	none	174.044083078092	9.76055	1	0	-	Unknown	-	-	-	-	4	Alpha-CEHC;Monoethylhexyl phthalic acid;Diisobutyl phthalate;Dibutyl phthalate	HMDB0001518;HMDB0013248;HMDB0013835;HMDB0033244	3	2-Ethylhexyl_phthalate;Dibutyl_phthalate;Diisobutyl_phthalate	C03343;C14214;C15205
neg-M174T89	20288450.6023399	7612525.58887306	22024313.9720989	22225344.2282473	23610877.7594401	1.61045e+07	23167196.9594072	22931733.5005627	1.18937656054829	0.427005678670931	0.2	0.701604065511661	0.502769576831154	0.668596050939638	0.367582553928197	none	173.99668988243	1.48374333333333	1	0	-	Unknown	-	-	-	-	0	-	-	2	2-Amino-5-chloromuconate_6-semialdehyde;5-Chloro-2-hydroxy-p-benzoquinone	C20670;C21105
neg-M175T173	9126789.82706412	9518676.98272165	5548231.6755849	7126280.11251636	9510914.04262398	9197911.84490407	7961979.17332549	13575427.7572521	1.28500192592152	0.184424930630738	0.342857142857143	0.498132501776873	0.633394831225186	0.664521217408183	0.230139792487202	none	174.987725804635	2.8889	1	0	-	Unknown	-	-	-	-	3	1-Methoxyspirobrassinin;Sinalbin A;Methylgallic acid-O-sulphate	HMDB0034303;HMDB0036650;HMDB0060005	0	-	-
neg-M175T176	5950600.06234913	3796187.01695098	6393997.48652415	6232862.22865677	7245308.95569393	4389112.18316292	12519639.7907745	7688234.00833668	1.42320540010593	0.273034515687588	0.2	0.578432510699077	0.502769576831154	0.73264218522252	0.251923876096154	none	174.999001459759	2.92679166666667	0	0	-	Unknown	-	-	-	-	0	-	-	0	-	-
neg-M175T179	10647975.6421389	12632346.8099915	9819391.90148539	8971997.89083401	11022229.3590573	11958732.2362149	10332759.0935883	13447430.9539719	1.11146300324397	0.28527738668381	0.342857142857143	0.58774570241885	0.633394831225186	0.238344912687564	0.0405298661213244	none	175.013221212532	2.98811666666667	1	0	-	Unknown	-	-	-	-	3	N-Despyridinyl rosiglitazone;3-Methoxy-4-hydroxyphenylethyleneglycol sulfate;3-Methoxy-4-Hydroxyphenylglycol sulfate	HMDB0060842;HMDB0000559;HMDB0003332	0	-	-
neg-M175T180	10984617.3936276	12412557.6662581	7528849.74842288	9081204.43526448	10909165.7499535	11427822.5026806	10653526.2239137	12684269.0230922	1.14166325344756	0.276500321128392	0.485714285714286	0.58099730868677	0.743456355320762	0.350693920610512	0.248684451443459	none	175.030415598405	3.00140833333333	1	0	-	Unknown	-	-	-	-	2	2',2'-Difluorodeoxyuridine;dapsone hydroxylamine	HMDB0060727;HMDB0060984	1	Cyclopeptine	C20579
neg-M175T201	11026168.2373886	10886008.1936457	7488256.95460054	14111432.5490838	1081101.1730501	1859568.35562551	4073467.28787524	4792729.42439381	0.271348194045703	0.0192466936700327	0.0285714285714286	0.200320215083734	0.193078501241767	2.1442776472647	0.321936993477815	down	175.060636326893	3.3417	1	0	-	Unknown	-	-	-	-	6	2-Isopropylmalic acid;2,3-Dimethyl-3-hydroxyglutaric acid;3-Isopropylmalate;3-Hydroxy-2-methylglutarate;(卤)-Glycerol 1,2-diacetate;1'-Acetoxyeugenol acetate	HMDB0000402;HMDB0002025;HMDB0012156;HMDB0029169;HMDB0031712;HMDB0036544	9	3-Propylmalate;alpha-Isopropylmalate;(R)-2-(n-Propyl)-malate;(2R,3S)-3-Isopropylmalate;2-Propylmalate;Validone;1'-Acetoxyeugenol_acetate;2-(6'-Methylthio)hexylmalic_acid;3-(6'-Methylthio)hexylmalic_acid	C02123;C02504;C03328;C04411;C05994;C21371;C10427;C17226;C17227
neg-M175T202	18344442.9076486	21333469.3634354	17126093.3147275	18279509.0855334	18393314.1491634	10936269.305639	16053304.8028397	18853069.6348042	0.855526784722579	0.265559146684991	0.685714285714286	0.572241877786734	0.860861977312163	0.342041946106375	0.185666511711741	none	175.04696254823	3.35991666666667	1	0	-	Unknown	-	-	-	-	2	Allantoic acid;Feruloylcholine	HMDB0001209;HMDB0032800	1	Allantoate	C00499
neg-M175T245	13063056.4880714	15325905.5125457	11575100.464634	11908818.6983706	15429985.4731285	14521728.9235924	13832437.2530509	14011950.2079169	1.11418723157836	0.172109094853481	0.2	0.483400374009949	0.502769576831154	0.236834438351726	0.404020342508789	none	175.029358436611	4.08805	1	1	Vitamin C	Organoheterocyclic compounds	Dihydrofurans	HMDB0000044	C00072	(map00053)Ascorbate and aldarate metabolism;(map00480)Glutathione metabolism;(map01100)Metabolic pathways;(map01110)Biosynthesis of secondary metabolites;(map01120)Microbial metabolism in diverse environments;(map02060)Phosphotransferase system (PTS);(map04066)HIF-1 signaling pathway;(map04977)Vitamin digestion and absorption	3	Necatorine;2',2'-Difluorodeoxyuridine;dapsone hydroxylamine	HMDB0039035;HMDB0060727;HMDB0060984	1	Cyclopeptine	C20579
neg-M175T42	28189358.9966011	25626608.6234719	25507384.4564745	22970588.5889016	32983001.9097398	32734353.5257991	31858169.6520783	39569237.0687617	1.34069292144008	0.00439498982019638	0.0285714285714286	0.112680475030945	0.193078501241767	0.555296315014327	0.412988463965407	none	174.990292510565	0.707453333333333	1	0	-	Unknown	-	-	-	-	1	Methylgallic acid-O-sulphate	HMDB0060005	0	-	-
neg-M175T47	41341318.3246576	33720392.1654482	31933607.2414119	15832283.1979437	48773200.9884158	93535013.6586868	46533947.1260451	41285587.6880497	1.87358336171816	0.0649624522694035	0.0571428571428571	0.323110166653986	0.272763328502784	1.11961161932895	0.173984949643835	none	175.014595161639	0.784635	1	1	1,2,3-Propanetricarboxylic acid	Organic acids and derivatives	Carboxylic acids and derivatives	HMDB0031193	C19806	-	4	N-Despyridinyl rosiglitazone;Methionyl-Methionine;3-Methoxy-4-hydroxyphenylethyleneglycol sulfate;3-Methoxy-4-Hydroxyphenylglycol sulfate	HMDB0060842;HMDB0028979;HMDB0000559;HMDB0003332	1	Ethidimuron	C19092
neg-M175T75	11141402.9321716	34856337.6142268	11445321.236324	8944103.27387013	19424418.3055983	12258447.5439744	9654710.12738458	12150403.8363807	0.805697603862757	0.806901213008287	0.685714285714286	0.917504064398104	0.860861977312163	0.372254714923521	0.0482912146618334	none	174.989148421885	1.24871083333333	1	0	-	Unknown	-	-	-	-	1	Methylgallic acid-O-sulphate	HMDB0060005	0	-	-
neg-M175T84	26125154.7672515	30768567.6003802	29483616.983626	23767147.684541	22898849.8939282	15301196.0876808	20652888.9571228	13338545.173992	0.65542526962117	0.0313120554039984	0.0285714285714286	0.243754882427026	0.193078501241767	1.04032562556765	0.0899351732522757	down	174.978768439922	1.40296	1	0	-	Unknown	-	-	-	-	0	-	-	6	2-Chloro-cis,cis-muconate;3-Chloro-cis,cis-muconate;2-Chloro-2,5-dihydro-5-oxofuran-2-acetate;5-Chloro-2-hydroxymuconic_semialdehyde;3-Chloro-2-hydroxymuconic_semialdehyde;Endothion	C03572;C03585;C04522;C07089;C16266;C18982
neg-M176T186	3859196.81059726	2654856.05576791	2506004.00451991	2313504.92251762	3735038.16912003	2579231.26058619	2759012.8954956	559841.561869274	0.849964385660169	0.483212950292701	1	0.737898114589271	1	0.573887666973374	0.474131523632597	none	176.045910098611	3.10501666666667	0	0	-	Unknown	-	-	-	-	0	-	-	0	-	-
neg-M176T38	1673098.4389953	5807395.76822409	5312289.9627796	5889688.27799223	3601544.58723576	3413283.49759786	6263146.06808794	5732078.65367288	1.01753410098771	0.798122132485069	1	0.914118745257848	1	0.313863566922708	0.281934334294158	none	176.00254438234	0.632655	1	0	-	Unknown	-	-	-	-	2	5-Hydroxy-4-methoxy-6-canthinone 3-N-oxide;Phenytoin quinone	HMDB0040794;HMDB0060868	4	2,4-Dichlorotoluene;Benzal_chloride;N-(p-Nitrobenzyl)phthalimide;4,4'-Diaminostilbene_dihydrochloride	C18300;C19165;C14265;C15452
neg-M176T46	7885595.58638002	13960330.0554997	12646913.9073978	11528232.6176221	12737795.1730051	8632972.75466525	12118152.1844876	14616684.4676953	1.04529517272857	0.782655241116505	0.685714285714286	0.906742151509928	0.860861977312163	0.1204214712245	0.157885936206569	none	176.031420314984	0.767376666666667	1	0	-	Unknown	-	-	-	-	5	Salicylate-sodium;Threoninyl-Tyrosine;Tyrosyl-Threonine;Hydroxy-lacosamide;Isoeugenol phenylacetate	HMDB0015470;HMDB0029073;HMDB0029115;HMDB0061146;HMDB0037278	2	Sodium_salicylate;Randainol	C07587;C10878
neg-M176T56	7525170.58553971	5857905.61843404	7705427.36330485	2121711.01300917	8049479.81471754	9462907.26353613	7974074.15731627	7117580.87660967	1.40472816394683	0.237744077630412	0.114285714285714	0.547963631362386	0.382542653901695	1.04072933183217	0.149572468368828	none	176.01142263929	0.928820833333333	1	0	-	Unknown	-	-	-	-	1	Dinoseb acetate	HMDB0032560	3	6-Chlorobenzene-1,2,4-triol;5-Chloro-1,2,4-trihydroxybenzene;Dinoseb_acetate	C06328;C07102;C19119
neg-M177T1	4051226.66943108	4157943.25145418	2144080.05563648	3049075.10724866	4026390.49171369	2703038.25461576	2793592.2637951	2807023.72927792	0.919992961096996	0.739088226823175	0.485714285714286	0.883044005333769	0.743456355320762	0.220150302469719	0.381537006417752	none	177.042718410585	0.016624	1	0	-	Unknown	-	-	-	-	3	Methylthiomethyl 2-methylbutanethiolate;Melizame;N-benzoylglycinate	HMDB0031714;HMDB0029684;HMDB0062583	0	-	-
neg-M177T231	18117569.2467669	12412740.6041082	17631495.5507489	14008228.9410222	18267421.729163	5262853.69406098	12632769.8785956	5228753.81444874	0.665783758267529	0.184822445506229	0.485714285714286	0.498526854552195	0.743456355320762	0.979961188088689	0.109140279006457	none	177.038852771987	3.84526666666667	1	0	-	Unknown	-	-	-	-	12	Gluconolactone;2-Keto-3-deoxy-D-gluconic acid;3-Keto-b-D-galactose;Galactonolactone;L-Gulonolactone;D-Arabino-hexos-2-ulose;16-Oxoestrone;Estrone-2,3-quinone;Estrone-3,4-quinone;(S)-17-Hydroxy-9,11,13,15-octadecatetraynoic acid;Sulfisoxazole;Sulfamoxole	HMDB0000150;HMDB0001353;HMDB0001385;HMDB0002541;HMDB0003466;HMDB0029932;HMDB0000372;HMDB0012941;HMDB0012942;HMDB0038995;HMDB0014408;HMDB0015688	28	D-Glucono-1,5-lactone;2-Dehydro-3-deoxy-D-gluconate;5-Dehydro-D-fructose;2,4,6/3,5-Pentahydroxycyclohexanone;L-Gulono-1,4-lactone;L-Galactono-1,4-lactone;2-Dehydro-3-deoxy-D-galactonate;D-Galactono-1,5-lactone;Hexose-1,5-lactone;2-Dehydro-D-glucose;D-Glucono-1,4-lactone;D-galacto-Hexodialdose;D-Galactono-1,4-lactone;3-Dehydro-2-deoxy-D-gluconate;3-Keto-beta-D-galactose;Gulono-1,4-lactone;2-Deoxy-…	C00198;C00204;C00273;C00691;C01040;C01115;C01216;C02669;C02692;C02779;C03107;C03269;C03383;C03926;C05394;C05410;C06892;C16737;C17577;C19679;C20251;C20680;C20903;C09061;C14441;C14740;C20430;C07318
neg-M177T36	10894316.9487015	7271422.34298486	10485871.4123519	11338000.5755235	15765968.4502477	14092155.8689434	14201173.3352642	17623813.4343154	1.54247838663779	0.0147430702362543	0.0285714285714286	0.176899670830497	0.193078501241767	1.32890530163225	0.0854963761310344	up	176.933926775816	0.60735	0	0	-	Unknown	-	-	-	-	0	-	-	0	-	-
neg-M177T40	328931785.965983	4.23696e+08	448011816.700636	412037758.785916	260181125.740527	396029232.184855	295365457.195656	235160669.775966	0.735879863778967	0.0604330583576657	0.0571428571428571	0.315873579799305	0.272763328502784	0.837903300809115	0.0663371216684509	none	176.984790406175	0.666860833333333	1	0	-	Unknown	-	-	-	-	4	Rhein;Lucernol;Repensol;Aureol	HMDB0032876;HMDB0034042;HMDB0034138;HMDB0037921	1	Rhein	C10401
neg-M177T47	170288759.915761	45481073.5517873	54253711.5407455	42340560.4947649	237654151.755374	51640151.8730926	45143261.2013298	197026938.493484	1.70142629694075	0.438644034116869	0.485714285714286	0.708560535256955	0.743456355320762	0.771938218527244	0.109796948229343	none	177.018	0.780848333333333	1	0	-	Unknown	-	-	-	-	3	Aesculetin;5,7-Dihydroxy-4H-1-benzopyran-4-one;4,7-Dihydroxy-2H-1-benzopyran-2-one	HMDB0030819;HMDB0032950;HMDB0032951	4	7,8-Dihydroxycoumarin;5,7-Dihydroxychromone;Esculetin;Caffeoquinone	C03093;C09001;C09263;C16828
neg-M177T51	103140812.930457	104729531.788198	107968012.058457	126058477.249206	119321222.740554	108944004.109013	107194400.311852	43319108.1103883	0.857165533005942	0.421943820328974	1	0.697879701350697	1	0.412571444062952	0.400066049447032	none	177.027882618283	0.850480833333333	1	1	L-Gulono-1,4-lactone	Organoheterocyclic compounds	Lactones	HMDB0003466	C01040	(map00053)Ascorbate and aldarate metabolism;(map01100)Metabolic pathways	0	-	-	2	Metominostrobin;2-Methyl-1-nitroanthraquinone	C18559;C19264
neg-M177T592	5733975.45412994	3739228.56033324	4839063.43655882	4155737.12692605	6056041.18383732	5709673.48815852	4491243.4103952	5067486.8680828	1.15466968076977	0.241046425938794	0.342857142857143	0.551042865904163	0.633394831225186	0.448424107531292	0.376944610192787	none	177.018909291884	9.86058333333333	1	0	-	Unknown	-	-	-	-	0	-	-	1	1-Phenyl-5-mercaptotetrazole	C15415
neg-M177T593	2632191.38863011	7151778.65790544	5926898.12377503	3897781.62328983	5311570.24768925	6996697.75911418	6088924.14937992	6193929.7212037	1.25409562291294	0.284171244142808	0.485714285714286	0.586851382858894	0.743456355320762	0.691950100451991	0.192588345562393	none	177.031509228338	9.88878333333333	1	0	-	Unknown	-	-	-	-	0	-	-	1	1-Phenyl-5-mercaptotetrazole	C15415
neg-M178T280	6628629.22284355	9826006.09358886	4666791.03197333	7855513.01908618	9676080.81519388	7764353.1976381	6172630.79203441	5167378.53613474	0.993218882643236	0.996715416231231	0.885714285714286	0.998635634396118	0.955214544201275	0.180222312593824	0.290953510276413	none	178.056200506645	4.66541666666667	0	0	-	Unknown	-	-	-	-	0	-	-	0	-	-
neg-M178T41	35341335.0467788	27539316.9097684	16862433.5389166	36280877.7232016	26919354.8658344	25680840.265618	33935226.7105691	25393710.2613271	0.964707022569127	0.99950917844024	0.485714285714286	0.999732819807011	0.743456355320762	0.100054763932669	0.381250574530288	none	177.942062286869	0.677285	1	0	-	Unknown	-	-	-	-	0	-	-	1	Disul	C19071
neg-M178T47	2836729.53974431	6254107.7173109	4933219.26790799	7091476.9481337	25936092.0765706	35339962.0928165	27946863.5042508	24253216.9577243	5.37405956500891	0.00145854644348587	0.0285714285714286	0.0788293745052658	0.193078501241767	2.7016337599652	0.401300470097071	up	178.035886138266	0.788018333333333	1	0	-	Unknown	-	-	-	-	11	2-Amino-3,4-dihydroxypentanedioic acid;Methyl-N,N-diethylthiocarbamate;Isoxanthopterin;4-Hydroxy-2-oxoglutaric acid;D-4-Hydroxy-2-oxoglutarate;S-2-Propenyl 1-propenesulfinothioate;S-1-Propenyl 2-propenesulfinothioate;R-2-Propenyl 1-propenesulfinothioate;R-1-Propenyl 2-propenesulfinothioate;Allicin;Zwiebelane B	HMDB0030408;HMDB0061939;HMDB0000704;HMDB0002070;HMDB0060466;HMDB0032750;HMDB0032751;HMDB0032752;HMDB0032753;HMDB0033963;HMDB0040718	10	Isoxanthopterin;4-Hydroxy-2-oxoglutarate;(4R)-4-Hydroxy-2-oxoglutarate;(4S)-4-Hydroxy-2-oxoglutarate;Allicin;Pilosine;Levcromakalim;Cromakalim;Difenoxuron;Schradan	C03975;C01127;C05946;C20485;C07600;C10610;C11697;C11819;C19076;C19015
neg-M178T48	1172993.98732902	4894967.16974167	3363146.43415003	4727675.37228069	19636317.8905922	23360726.7069136	1.80317e+07	15527422.4228954	5.40697112617504	0.0097894870305338	0.0285714285714286	0.151817708233283	0.193078501241767	2.86496020644278	0.311454285812879	up	178.016404778639	0.794826666666667	1	0	-	Unknown	-	-	-	-	1	S-Carboxymethyl-L-cysteine	HMDB0029415	1	S-Carboxymethyl-L-cysteine	C03727
neg-M178T5	17887757.2458821	11718592.0885172	19161183.0228178	27387718.7314533	18503914.0612356	16923498.0897541	26941603.9901779	40387230.7298834	1.34929956112164	0.326484770024973	0.685714285714286	0.623976850233217	0.860861977312163	0.720371433835608	0.287208068916286	none	177.854700611913	0.0752153333333333	0	0	-	Unknown	-	-	-	-	0	-	-	0	-	-
neg-M179T166	43629422.8587439	51613619.6419798	3.92869e+07	52832413.4649756	58629603.5006419	44658386.4798904	58970964.104131	48786817.6927385	1.12640416241978	0.27220228049895	0.342857142857143	0.577646448801534	0.633394831225186	0.440705623530858	0.122538356764026	none	179.028357661149	2.76376666666667	1	0	-	Unknown	-	-	-	-	14	Genistein;Apigenin;2'-Hydroxydaidzein;Norizalpinin;Aloeemodin;6-Hydroxydaidzein;1,2,8-Trihydroxy-3-methylanthraquinone;8-Hydroxydaidzein;3,4',7-Trihydroxyflavone;Rhababerone;Emodin;Rheinanthrone;3'-Hydroxydaidzein;Nordiazepam	HMDB0003217;HMDB0002124;HMDB0029372;HMDB0029521;HMDB0030829;HMDB0031715;HMDB0033790;HMDB0033860;HMDB0034004;HMDB0034409;HMDB0035214;HMDB0039449;HMDB0041655;HMDB0060538	20	Benzoyl_isothiocyanate;Apigenin;2'-Hydroxydaidzein;Genistein;Sulphuretin;Baicalein;Resokaempherol;Galangin;Norwogonin;Aloe-emodin;Emodin;Lucidin;Morindone;Norobtusifolin;Purpurin_1-methyl_ether;3',4',7-Trihydroxyisoflavone;4',6,7-Trihydroxyisoflavone;3,6,4'-Trihydroxyflavone;Islandicin;Nordazepam	C20170;C01477;C02495;C06563;C08730;C10023;C10037;C10044;C10113;C10294;C10343;C10369;C10376;C10379;C10397;C14313;C14314;C15222;C16796;C07486
neg-M179T203	39552368.1364909	48576522.2222289	33583009.8954798	41302510.0370147	60920991.5648524	47598494.2878784	35626273.5240929	40039264.9683332	1.12986958647473	0.464221444226525	0.685714285714286	0.725843270742785	0.860861977312163	0.255956256247789	0.168608021866639	none	179.04549819676	3.37766666666667	1	1	Monomethyl phthalate	Benzenoids	Benzene and substituted derivatives	HMDB0002130	NA	-	5	Nicotinuric acid;Isonicotinylglycine;Picolinoylglycine;Arginyl-Asparagine;Asparaginyl-Arginine	HMDB0003269;HMDB0041912;HMDB0059766;HMDB0028704;HMDB0028725	2	Nicotinurate;Isonicotinylglycine	C05380;C16623
neg-M179T224_1	50545373.8585764	43055686.9644627	42597512.3508563	42071821.7253364	50907255.4543137	43011356.4654839	39428139.925261	38107192.2161468	0.96176341651187	0.606912038495216	0.685714285714286	0.81045809812531	0.860861977312163	0.142015319286594	0.134945811964726	none	179.052740402775	3.73305833333333	1	0	-	Unknown	-	-	-	-	8	3,5-Dimethoxy-2,7-phenanthrenediol;Isomedicarpin;Pinostrobin chalcone;Dihydroformononetin;Vignafuran;Imperatorin;3-(4-Hydroxyphenyl)-1-(4-hydroxy-2-methoxyphenyl)-2-propen-1-one;4-O-Methylpinosylvic acid	HMDB0031612;HMDB0033305;HMDB0033702;HMDB0033759;HMDB0033940;HMDB0034376;HMDB0037319;HMDB0040868	11	Cadusafos;Nitenpyram;(+)-Medicarpin;Vignafuran;Alloimperatorin;Imperatorin;Strobopinin;Medicarpin;2'-O-Methylisoliquiritigenin;Pinostrobin;Isoimperatorin	C18395;C18511;C01729;C08993;C09053;C09269;C09939;C10503;C15531;C16419;C16976
neg-M179T224_2	47248139.1656854	49487395.5567595	47877503.0338586	43639710.0697922	56117979.7895893	45646387.6621669	76034329.9974817	28919264.7335389	1.09808735633298	0.872737172474922	0.885714285714286	0.946815263186946	0.955214544201275	0.111653160255396	0.167986420791475	none	179.059361684238	3.73490833333333	1	1	3-(3-Hydroxyphenyl)-2-methylpropionic acid	Phenylpropanoids and polyketides	Phenylpropanoic acids	HMDB0060734	null	-	5	Adrenochrome o-semiquinone;Cis-2-coumarate;Trans-3-coumarate;Sakacin A;10,11-Dihydroxycarbamazepine	HMDB0012883;HMDB0062655;HMDB0062774;HMDB0034554;HMDB0060568	1	Dihydroxycarbazepine	C07495
neg-M179T346	26949959.8835115	26187122.1003121	22038929.8528369	23491040.2849051	27235720.8943308	16012582.659986	14658527.3395742	21166465.3360065	0.80141541203109	0.175972652379654	0.342857142857143	0.488190029286348	0.633394831225186	0.554124468140992	0.440037373640294	none	179.077257703541	5.77492	1	0	-	Unknown	-	-	-	-	1	4-tert-Butylphenyl salicylate	HMDB0041314	2	O-Ureido-L-serine;O-Ureido-D-serine	C20639;C20651
neg-M179T38	299542743.392667	278858405.476892	275790861.763263	304453108.122675	465560144.555304	402391437.224921	397070035.775314	313403015.101168	1.36230206048949	0.0299784515154674	0.0285714285714286	0.240470201034462	0.193078501241767	1.06218153396514	0.12262414635469	none	178.956789057883	0.626323333333333	1	0	-	Unknown	-	-	-	-	0	-	-	2	1,6-Naphthalenedisulfonic_acid;2,6-Naphthalenedisulfonic_acid	C16193;C16194
neg-M179T46	228228813.857268	222106218.538509	251264791.590693	242202967.768533	618596055.161613	588489178.968342	239856869.557081	770617349.552139	2.3496004383666	0.0572595529583914	0.114285714285714	0.309978221752648	0.382542653901695	0.967737986454144	0.0595140110089686	none	179.051738847812	0.771515	1	1	myo-Inositol	Organic oxygen compounds	Organooxygen compounds	HMDB0000211	C00137	(map00052)Galactose metabolism;(map00053)Ascorbate and aldarate metabolism;(map00521)Streptomycin biosynthesis;(map00562)Inositol phosphate metabolism;(map01100)Metabolic pathways;(map01120)Microbial metabolism in diverse environments;(map01130)Biosynthesis of antibiotics;(map02010)ABC transporters;(map04070)Phosphatidylinositol signaling system	1	12-Tridecene-4,6,8,10-tetraynal	HMDB0038915	1	Fluoren-9-one	C06712
neg-M179T593	11989313.7685523	12139500.7863622	11957853.6464411	10163934.4309598	8871307.50095092	11495380.0056358	9322564.23799514	8760660.74857876	0.831338627062463	0.0537027642649696	0.0571428571428571	0.301494231655234	0.272763328502784	0.45075958770349	0.205747521910328	none	179.045181588485	9.87546666666667	1	0	-	Unknown	-	-	-	-	3	Nicotinuric acid;Isonicotinylglycine;Picolinoylglycine	HMDB0003269;HMDB0041912;HMDB0059766	2	Nicotinurate;Isonicotinylglycine	C05380;C16623
neg-M179T65	38451399.0941508	34393686.4261932	33100448.3975493	32051971.6512821	54866790.7022175	36858714.6863849	28868253.0884902	28109252.5040083	1.07757752843264	0.820587429084425	0.885714285714286	0.923610849252275	0.955214544201275	0.100598574122157	0.338840915891578	none	179.037103316614	1.08887	1	0	-	Unknown	-	-	-	-	4	5-Methylthioribose;4'-Methoxymucidin;Ethylsuberenol;Angeloylsenkyunolide F	HMDB0001087;HMDB0030019;HMDB0039044;HMDB0039858	7	5-Methylthio-D-ribose;Karwinaphthol_B;SDS;4,4'-Dinitrostilbene;(5aS)-5,5a-Dihydrophenazine-1,6-dicarboxylate;S-(Hydroxyphenylacetothiohydroximoyl)-L-cysteine;10-Oxabenzo[def]chrysen-9-one	C03089;C09942;C11166;C15296;C21410;C17238;C18281
neg-M180T102	330097186.292852	571433107.961794	598095768.016963	110510572.630321	185130006.781836	267536829.68076	165391601.555473	241083364.443627	0.533583165452306	0.330992960170587	0.342857142857143	0.627290420859593	0.633394831225186	0.578563142470265	0.143315626610626	none	180.064842158111	1.6947	1	1	L-Tyrosine	Organic acids and derivatives	Carboxylic acids and derivatives	HMDB0000158	C00082	(map00130)Ubiquinone and other terpenoid-quinone biosynthesis;(map00231)Puromycin biosynthesis;(map00261)Monobactam biosynthesis;(map00350)Tyrosine metabolism;(map00360)Phenylalanine metabolism;(map00400)Phenylalanine, tyrosine and tryptophan biosynthesis;(map00401)Novobiocin biosynthesis;(map00460)Cyanoamino acid metabolism;(map00680)Methane metabolism;(map00730)Thiamine metabolism;(map00940)Phe…	9	L-Tyrosine;4-Hydroxy-4-(3-pyridyl)-butanoic acid;L-Threo-3-Phenylserine;Beta-Tyrosine;o-Tyrosine;Meta-Tyrosine;4,6,7-Trihydroxy-1,2,3,4-tetrahydroisoquinoline;(9Z,11E,13E,15Z)-4-Oxo-9,11,13,15-octadecatetraenoic acid;Octyl 4-methoxycinnamic acid	HMDB0000158;HMDB0001119;HMDB0002184;HMDB0003831;HMDB0006050;HMDB0059720;HMDB0060280;HMDB0031098;HMDB0061861	10	L-Tyrosine;Tyrosine;L-threo-3-Phenylserine;3-Amino-3-(4-hydroxyphenyl)propanoate;D-Tyrosine;gamma-Hydroxy-3-pyridinebutanoate;N-Hydroxy-L-phenylalanine;3-Hydroxy-L-phenylalanine;(S)-beta-Tyrosine;ML-236C	C00082;C01536;C03290;C04368;C06420;C19579;C19712;C20807;C21308;C14043
neg-M180T110	10639505.2871235	19157280.5303733	17450334.355821	13451744.6787298	8754031.3813993	54671198.7524999	33373766.7072316	43344480.623326	2.30883193295384	0.203382896128223	0.342857142857143	0.517015860913954	0.633394831225186	1.2854016261557	0.273816532073525	none	180.032092431666	1.84141666666667	1	0	-	Unknown	-	-	-	-	5	Acamprosate;Terephthalate;Argininosuccinic acid;N2-(3-Hydroxysuccinoyl)arginine;N2-(3-Carboxy-2-hydroxy-1-oxopropyl)arginine	HMDB0014797;HMDB0061917;HMDB0000052;HMDB0032765;HMDB0039408	1	N-(L-Arginino)succinate	C03406
neg-M180T114	12965104.3595071	19810865.4608105	5178817.45119317	12555092.2102222	5612160.02016831	8185311.5055445	7992039.87723733	12925983.1488574	0.687301076700499	0.384385903712298	0.485714285714286	0.670405794301881	0.743456355320762	0.728904195465892	0.228477361567049	none	180.010762704894	1.89225	1	0	-	Unknown	-	-	-	-	0	-	-	1	Chloroxuron	C19075
neg-M180T120	8380651.36644939	22663484.1775926	11793731.0404013	4380860.28260797	7698891.06880834	3102026.46137618	8023325.30097314	7925716.55028666	0.566511660866277	0.308905727451774	0.2	0.609651932066831	0.502769576831154	1.04579680971155	0.329331383917457	none	179.98443196916	1.99973333333333	0	0	-	Unknown	-	-	-	-	0	-	-	0	-	-
neg-M180T123	13006075.8676955	21972423.2084298	4775509.86595606	782538.059243711	5577446.15795035	6306343.61495521	7542376.46169337	6544857.44954667	0.640681696033376	0.879431903024059	1	0.949939005993255	1	0.212944472111555	0.429344496771512	none	179.964749336461	2.05238	0	0	-	Unknown	-	-	-	-	0	-	-	0	-	-
neg-M180T128	6415253.95535499	13728873.6138001	5895044.02734208	13144668.8738819	6950376.98515359	13583867.0315042	11799838.6772658	13117787.8177877	1.15996466824304	0.517581825430215	0.885714285714286	0.758579935057917	0.955214544201275	0.429386745158731	0.305471706841681	none	179.944258504241	2.14088333333333	0	0	-	Unknown	-	-	-	-	0	-	-	0	-	-
neg-M180T130	1363409.23773906	13363736.7291716	7179692.40965891	7128153.02006443	8578356.13909466	13623511.4358545	11574872.7930823	7516781.80557652	1.42219853312562	0.313973453780895	0.2	0.613569325361331	0.502769576831154	1.07307732106736	0.365471554265412	none	179.925000444446	2.17193333333333	0	0	-	Unknown	-	-	-	-	0	-	-	0	-	-
neg-M180T160	20619097.5711577	22599129.7206419	3751732.13639665	17583342.5772225	18797755.7969116	17361673.6892552	16249393.2496683	18143124.394509	1.09292545754548	0.54941630273825	0.685714285714286	0.776534791141191	0.860861977312163	0.719702343788098	0.119030575242673	none	179.899718536226	2.65843333333333	0	0	-	Unknown	-	-	-	-	0	-	-	0	-	-
neg-M180T162	15786275.9972737	18131255.2214615	8700283.17910825	6401839.56507925	14958957.9382391	7514217.82687218	12591403.6972363	14595166.4794489	1.01305786408362	0.833889112603531	0.885714285714286	0.929745119760312	0.955214544201275	0.208835909941909	0.436687773225722	none	179.912036058687	2.69828333333333	0	0	-	Unknown	-	-	-	-	0	-	-	0	-	-
neg-M180T164	10126577.3632059	13512487.0358938	3622888.72189638	9738966.30703996	14717428.3013039	9737282.71620059	9095142.79408018	9936972.83760458	1.17529043389767	0.468571562259868	1	0.728800051948647	1	0.618789827502205	0.346040625282113	none	179.925784766869	2.73274166666667	0	0	-	Unknown	-	-	-	-	0	-	-	0	-	-
neg-M180T169	8259936.49334031	2607864.63934603	4991460.9352263	3021675.47422407	6295660.08344324	4948515.34246873	2915043.96339573	3045597.4848393	0.91122683054011	0.905110578711076	1	0.961322723962293	1	0.324921140727566	0.43399953857374	none	179.95658044426	2.81	0	0	-	Unknown	-	-	-	-	0	-	-	0	-	-
neg-M180T171	8194895.88636034	7902318.77151098	5259528.36015232	1496495.97254051	11514698.7703892	6375565.81194863	932441.781626149	4730535.04241024	1.03063033717448	0.871420958897892	0.885714285714286	0.946224008332688	0.955214544201275	0.251370952628716	0.430009551759687	none	179.973090568073	2.84598333333333	1	0	-	Unknown	-	-	-	-	1	5-(4-Acetoxy-3-oxo-1-butynyl)-2,2'-bithiophene	HMDB0038459	1	Furocaespitane	C17113
neg-M180T180	27761745.3168882	21057381.3955285	36647813.2118152	26330081.1541906	10357983.0161613	1751227.34766081	11367976.9071047	8956955.59958379	0.29011634261488	0.0440509446209053	0.0285714285714286	0.277349083956041	0.193078501241767	1.83589716310624	0.133929176987386	down	180.061975770478	3.00645833333333	1	1	Meta-Tyrosine	Organic acids and derivatives	Carboxylic acids and derivatives	HMDB0059720	null	-	0	-	-	0	-	-
neg-M180T187	7970807.2695686	7467461.64061544	3011137.86425887	3282464.39338122	7413539.93449438	9222098.97789487	5.55088e+06	10966315.4557902	1.52554002166776	0.165698115353357	0.342857142857143	0.475272377387453	0.633394831225186	0.800143721123099	0.353774583276171	none	180.033430597966	3.12383333333333	1	0	-	Unknown	-	-	-	-	4	Acamprosate;2-(4-Methyl-3-pentenyl)anthraquinone;trans-3,4-Dihydro-3,4-dihydroxy-7,12-dimethylbenz[a]anthracene;trans-5,6-Dihydro-5,6-dihydroxy-7,12-dimethylbenz[a]anthracene	HMDB0014797;HMDB0040916;HMDB0060517;HMDB0060519	2	trans-3,4-Dihydro-3,4-dihydroxy-7,12-dimethylbenz[a]anthracene;trans-5,6-Dihydro-5,6-dihydroxy-7,12-dimethylbenz[a]anthracene	C19490;C19607
neg-M180T190	4781730.44460298	3803114.44553503	3625335.89381482	3680928.84488515	16421393.1554668	3960764.92804263	3882816.32561782	4708997.57974375	1.82328186423755	0.335645281996302	0.2	0.631230475630565	0.502769576831154	0.71171153434314	0.27783858427036	none	180.015318659743	3.16166666666667	1	0	-	Unknown	-	-	-	-	6	L-N-(1H-Indol-3-ylacetyl)aspartic acid;N-Malonyltryptophan;N-gamma-Glutamyl-S-allylcysteine;N-gamma-Glutamyl-S-(1-propenyl)cysteine;N-gamma-Glutamyl-S-trans-(1-propenyl)cysteine;2,3-Dihydro-2,3-dihydroxy-9-phenyl-1H-phenalen-1-one	HMDB0038666;HMDB0039500;HMDB0031874;HMDB0038553;HMDB0040557;HMDB0034688	2	N2-Malonyl-D-tryptophan;Aurin	C03414;C14213
neg-M180T39	43721172.3121153	48669902.1604815	30196022.569642	26720309.1494692	33778313.7428692	45783744.7277825	33614657.2435104	35897074.8476153	0.998435337965549	0.902848317540504	0.885714285714286	0.960786221614619	0.955214544201275	0.0776185052795667	0.352208588214305	none	179.91696744408	0.646965	0	0	-	Unknown	-	-	-	-	0	-	-	0	-	-
neg-M180T47	18748927.2669899	18565591.2527083	17316533.5879908	16084458.8191499	30033471.0113178	50258714.8052226	32796308.5696677	33436143.5853458	2.07202968699676	0.005854780208808	0.0285714285714286	0.125106384448327	0.193078501241767	1.07898925533799	0.371459635146738	up	180.047840377029	0.78741	0	0	-	Unknown	-	-	-	-	0	-	-	0	-	-
neg-M180T5	34024400.5387921	42781352.7921107	21781812.1544682	24997920.5493488	33332089.6896423	22890377.7954793	31604871.093866	31969705.231177	0.969345573286083	0.970039877322928	0.885714285714286	0.98833521631973	0.955214544201275	0.26036900484523	0.087631192689584	none	179.863674162203	0.0825250833333333	0	0	-	Unknown	-	-	-	-	0	-	-	0	-	-
neg-M180T51	36323342.6975261	67658564.2698721	739968.871299738	37785148.0197631	6861494.34481958	11038905.7715436	5710146.94884856	26229177.9795759	0.349735217923636	0.703377671100428	0.342857142857143	0.865439930985856	0.633394831225186	0.858867676291235	0.49620500313513	none	180.061036073424	0.856471666666667	1	1	L-Tyrosine	Organic acids and derivatives	Carboxylic acids and derivatives	HMDB0000158	C00082	(map00130)Ubiquinone and other terpenoid-quinone biosynthesis;(map00231)Puromycin biosynthesis;(map00261)Monobactam biosynthesis;(map00350)Tyrosine metabolism;(map00360)Phenylalanine metabolism;(map00400)Phenylalanine, tyrosine and tryptophan biosynthesis;(map00401)Novobiocin biosynthesis;(map00460)Cyanoamino acid metabolism;(map00680)Methane metabolism;(map00730)Thiamine metabolism;(map00940)Phe…	0	-	-	0	-	-
neg-M181T102	43912349.4000278	70974355.9731786	47946476.8774272	51616855.7645233	13373747.6871075	14344490.4208288	9290211.30510149	11357916.7912172	0.225536757428024	4.72759751957867e-05	0.0285714285714286	0.0224218498348141	0.193078501241767	2.18933325775082	0.267089177599952	down	181.068380170123	1.70124166666667	0	0	-	Unknown	-	-	-	-	0	-	-	0	-	-
neg-M181T179	8665272.2971146	8347817.12936602	4678117.38296887	5967476.15703668	8378790.9387629	6782119.27638586	5744629.97368722	6129190.69414743	0.977441005261935	0.989610378682311	1	0.996215889855256	1	0.0882215579561661	0.322340754009108	none	181.052758816608	2.98901666666667	1	0	-	Unknown	-	-	-	-	7	9-Acetoxyfukinanolide;Isotrichodermin;(3beta,6beta)-Furanoeremophilane-3,6-diol 6-acetate;Acetylvalerenolic acid;Acetylbalchanolide;[6]-Gingerdione;6-Hydroxyshogaol	HMDB0034658;HMDB0034738;HMDB0034930;HMDB0035687;HMDB0036693;HMDB0039275;HMDB0041249	3	Diisopropyl_sulfate;Trichodermin;Gingerdione	C19230;C09741;C10459
neg-M181T199	9372974.79072625	11802875.1561742	12069524.7127114	10002759.0565432	14225570.3499298	11279210.5170315	10670117.9473967	13571923.3162248	1.15026517576642	0.189354092460683	0.342857142857143	0.502723166635409	0.633394831225186	0.2629168793976	0.480531477567805	none	181.057251425715	3.31319166666667	1	1	3-(3-Hydroxyphenyl)-3-hydroxypropanoic acid	Phenylpropanoids and polyketides	Phenylpropanoic acids	HMDB0002643	null	-	0	-	-	0	-	-
neg-M181T214	12197178.4451741	8475723.46488832	5009653.92726418	8722118.88315346	10593375.8785113	10879342.7912104	8257352.48621384	9064361.67704823	1.12759190860452	0.456619129707063	0.685714285714286	0.720890575515804	0.860861977312163	0.420467770795914	0.235406934698151	none	181.076745318989	3.55984166666667	1	0	-	Unknown	-	-	-	-	2	Carbachol;Harman	HMDB0014555;HMDB0035196	3	Harman;Azobenzene;8-Allyl-2-phenyl-8H-1,3a,8-triaza-cyclopenta[a]indene	C09209;C19334;C11565
neg-M181T230	78080357.8067005	35686046.1860434	35380280.1288248	33953582.8851874	28373605.419862	45144563.4964666	19714392.3660166	25665377.6743733	0.649359724594675	0.173465042699257	0.2	0.485555483485505	0.502769576831154	0.741123353951648	0.103276227969542	none	181.086562272205	3.83293333333333	1	1	Furfuryl isovalerate	Lipids and lipid-like molecules	Fatty Acyls	HMDB0039874	null	-	10	Amyl 2-furoate;(卤)-threo-Anethole glycol;4-Ethyl-2,6-dimethoxyphenol;Verimol J;4-(Ethoxymethyl)-2-methoxyphenol;Furfuryl pentanoate;Peperinic acid;2-Ethoxy-4-(methoxymethyl)phenol;Furfuryl isovalerate;Isoamyl 2-furoate	HMDB0029456;HMDB0032607;HMDB0033394;HMDB0036522;HMDB0037641;HMDB0037727;HMDB0038181;HMDB0038354;HMDB0039874;HMDB0059891	9	5-Oxo-1,2-campholide;Iridotrial;2-Oxo-delta3-4,5,5-trimethylcyclopentenylacetate;Dihydroconiferyl_alcohol;3,4,5-Trimethoxytoluene;2,4,5-Trimethoxytoluene;(+/-)-Asarinol_B;Bis(2,3-epoxycyclopentyl)ether;[(1R)-2,2,3-Trimethyl-5-oxocyclopent-3-enyl]acetate	C02952;C06070;C07159;C10448;C17822;C17823;C17825;C19351;C20271
neg-M181T260	15287177.3467122	12418611.6835506	7636996.78033498	10193650.4926817	13213221.8765423	9943018.50094348	6116948.00649619	14083804.9715908	0.952138482397013	0.791452151273019	0.885714285714286	0.910414059452072	0.955214544201275	0.204564269973022	0.255400933109037	none	181.063502569451	4.32856666666667	1	0	-	Unknown	-	-	-	-	7	4-Pyridoxolactone;Formylanthranilic acid;5-Pyridoxolactone;Noradrenochrome;6-Methoxy-2(3H)-benzoxazolone;(R)-2-Hydroxy-2H-1,4-benzoxazin-3(4H)-one;(S)-3-Octanol glucoside	HMDB0003454;HMDB0004089;HMDB0004291;HMDB0013030;HMDB0036582;HMDB0038318;HMDB0032958	10	Azatyrosine;(R)-2-Aza-beta-tyrosine;Diisopropyl_phosphate;4-Pyridoxolactone;4-Nitroacetophenone;3,4-Dihydroxymandelonitrile;Formylanthranilate;5-Pyridoxolactone;HBOA;Isatinate	C21325;C21326;C03113;C00971;C02803;C03757;C05653;C06052;C15769;C21155
neg-M181T289	16652339.0090082	9820908.43107912	7973976.35579888	9123651.73569322	1.14911e+07	10973483.783252	10602040.8176299	5906166.35358345	0.89446933384592	0.664659423876692	0.885714285714286	0.843013036315853	0.955214544201275	0.217334257044963	0.22325000395457	none	181.104309127912	4.81711666666667	1	0	-	Unknown	-	-	-	-	0	-	-	1	(2R,3R)-3-Methylglutamyl-5-semialdehyde-N6-lysine	C20279
neg-M181T314	26146728.6881114	12150839.8345487	16671690.0296444	18045611.561727	10601356.1059838	10863154.9267443	10463866.5748027	7075863.60636238	0.534195858363893	0.0225608054532775	0.0285714285714286	0.213557311969325	0.193078501241767	1.23570746192282	0.155818489524844	down	181.085	5.22898333333333	1	1	Dihydroconiferyl alcohol	Unknown	-	NA	C10448	-	17	Dacarbazine;Amyl 2-furoate;(卤)-threo-Anethole glycol;4-Ethyl-2,6-dimethoxyphenol;Verimol J;4-(Ethoxymethyl)-2-methoxyphenol;Furfuryl pentanoate;Peperinic acid;2-Ethoxy-4-(methoxymethyl)phenol;Furfuryl isovalerate;Isoamyl 2-furoate;7-Methylguanine;3-Methylguanine;1-Methylguanine;N2-Methylguanine;(E,E)-Piperlonguminine;(2E)-Piperamide-C5:1	HMDB0014989;HMDB0029456;HMDB0032607;HMDB0033394;HMDB0036522;HMDB0037641;HMDB0037727;HMDB0038181;HMDB0038354;HMDB0039874;HMDB0059891;HMDB0000897;HMDB0001566;HMDB0003282;HMDB0006040;HMDB0030187;HMDB0038834	19	Dacarbazine;5-Oxo-1,2-campholide;Iridotrial;2-Oxo-delta3-4,5,5-trimethylcyclopentenylacetate;Dihydroconiferyl_alcohol;3,4,5-Trimethoxytoluene;2,4,5-Trimethoxytoluene;(+/-)-Asarinol_B;Bis(2,3-epoxycyclopentyl)ether;[(1R)-2,2,3-Trimethyl-5-oxocyclopent-3-enyl]acetate;3-Methylguanine;7-Methylguanine;alpha-Erythroidine;beta-Erythroidine;Lunacrine;Norgalanthamine;(-)-8-Demethylmaritidine;Sanguinine;4'…	C06936;C02952;C06070;C07159;C10448;C17822;C17823;C17825;C19351;C20271;C02230;C02242;C06531;C06532;C10711;C12173;C12180;C12232;C16702
neg-M181T38	52708338.2331749	41797715.604048	40337806.8497653	51272889.8050361	72267046.2413015	59341395.5202075	58797535.5174786	53480481.7378284	1.31039499868803	0.0273762075532181	0.0285714285714286	0.230467969519347	0.193078501241767	0.895075514581453	0.162791713283562	none	180.952939202997	0.626654166666667	0	0	-	Unknown	-	-	-	-	0	-	-	0	-	-
neg-M181T41	12307803.5106659	12898091.6832861	11502434.6241102	12512937.781003	14433607.4421918	13603355.2100609	13775548.2662185	9300704.0601054	1.03843759967586	0.831618571118552	0.342857142857143	0.928805226119353	0.633394831225186	0.0663060226939465	0.197303877364243	none	180.975850912221	0.682875833333333	1	0	-	Unknown	-	-	-	-	3	Carboxyphosphamide;Carboxycyclophosphamide;Carboxyifosfamide	HMDB0060449;HMDB0060687;HMDB0060692	2	Carboxyphosphamide;Carboxyifosfamide	C07646;C16557
neg-M181T48	16472922.9233531	16805138.2683899	16245996.1067297	16308146.0001082	23046627.3230044	18473938.424688	7739283.83581506	18143247.7413037	1.02386209100591	0.845488300661996	0.342857142857143	0.934906518460906	0.633394831225186	0.0949806598937991	0.241232349106588	none	181.039212369785	0.792331666666667	0	0	-	Unknown	-	-	-	-	0	-	-	0	-	-
neg-M181T588	5090493.44577227	4750409.48867823	2022385.44685152	3009761.55204654	2701049.55745629	3042548.53402361	2935165.63999216	3188953.27376207	0.797934321367682	0.508802794746026	0.685714285714286	0.753005592590431	0.860861977312163	0.478658357971188	0.219203850065753	none	181.062800340388	9.79896666666667	1	0	-	Unknown	-	-	-	-	7	4-Pyridoxolactone;Formylanthranilic acid;5-Pyridoxolactone;Noradrenochrome;6-Methoxy-2(3H)-benzoxazolone;(R)-2-Hydroxy-2H-1,4-benzoxazin-3(4H)-one;(S)-3-Octanol glucoside	HMDB0003454;HMDB0004089;HMDB0004291;HMDB0013030;HMDB0036582;HMDB0038318;HMDB0032958	10	Azatyrosine;(R)-2-Aza-beta-tyrosine;Diisopropyl_phosphate;4-Pyridoxolactone;4-Nitroacetophenone;3,4-Dihydroxymandelonitrile;Formylanthranilate;5-Pyridoxolactone;HBOA;Isatinate	C21325;C21326;C03113;C00971;C02803;C03757;C05653;C06052;C15769;C21155
neg-M182T123	5548501.46792168	8364012.19007776	4012341.25793724	1941900.6540251	4764120.29665557	5384255.38523928	784618.009021259	6209936.33647877	0.862895300997951	0.663781233345592	0.885714285714286	0.842495189768067	0.955214544201275	0.506421724787951	0.296631220866021	none	181.931636991195	2.04393	0	0	-	Unknown	-	-	-	-	0	-	-	0	-	-
neg-M182T161	10086301.8949479	12126307.7449785	8266171.6754733	3942224.88512345	9432242.2720176	5826127.4928123	8477070.71030555	9745820.10244561	0.972698484830237	0.910505170028696	0.885714285714286	0.9635286113087	0.955214544201275	0.0826948907940016	0.395091709195011	none	181.892706890848	2.68264166666667	0	0	-	Unknown	-	-	-	-	0	-	-	0	-	-
neg-M182T178	103053999.097355	68265495.8054506	122056006.315066	72945412.3752792	97233302.6856322	70680696.3781658	88780439.3630288	51918744.7123812	0.842466732549059	0.420270159120843	0.485714285714286	0.69678727076864	0.743456355320762	0.456784102235126	0.0383869947848849	none	182.048565541669	2.9685	1	1	4-Pyridoxic acid	Organoheterocyclic compounds	Pyridines and derivatives	HMDB0000017	C00847	(map00750)Vitamin B6 metabolism;(map01100)Metabolic pathways;(map01120)Microbial metabolism in diverse environments	0	-	-	1	Choline_sulfate	C00919
neg-M182T198	5542256.73328871	5852701.38632848	5358151.54342161	4793614.96520377	3398705.59300935	3998210.34093831	1890275.82408129	1712362.3108254	0.510497732654762	0.0371188091549382	0.0285714285714286	0.260183556015182	0.193078501241767	1.30614921713576	0.282636234955624	down	182.059347563613	3.29343	1	0	-	Unknown	-	-	-	-	0	-	-	3	4-Nitrosobiphenyl;Isopentenyl_phosphate;Dimethylallyl_phosphate	C20316;C20345;C21214
neg-M182T234	3487521.09533831	2202863.92937301	3384274.81908015	2447601.91516935	2733133.87161574	825672.092594134	1258233.78256403	1887907.92110757	0.581912458521181	0.0914096433560128	0.114285714285714	0.372577121688823	0.382542653901695	1.12469907214637	0.132263160301682	none	182.067437244303	3.90293	1	0	-	Unknown	-	-	-	-	12	2,6-Diamino-4-hydroxy-5-N-methylformamidopyrimidine;Arabinonic acid;Ribonic acid;2,3,4,5-Tetrahydroxypentanoic acid;L-Lyxonate;L-Xylonate;S-Propyl 1-propanesulfinothioate;3-Methylxanthine;7-Methylxanthine;1-Methylxanthine;9-Methylxanthine;Proparacaine	HMDB0011657;HMDB0000539;HMDB0000867;HMDB0059750;HMDB0060255;HMDB0060256;HMDB0034394;HMDB0001886;HMDB0001991;HMDB0010738;HMDB0059716;HMDB0014945	12	2,6-Diamino-4-hydroxy-5-(N-methyl)formamidopyrimidine;D-Xylonate;L-Arabinonate;D-Arabinonate;D-Ribonate;L-Xylonate;L-Lyxonate;7-Methylxanthine;3-Methylxanthine;1-Methylxanthine;Proparacaine;Propoxycaine	C04744;C00502;C00545;C00878;C01685;C05411;C05412;C16353;C16357;C16358;C07383;C07895
neg-M182T40	1035783.24004599	1522126.29442676	1512034.26933685	1677223.8856833	1459242.36342106	453717.317423651	990433.781472905	1325620.03774657	0.735843067150409	0.253325153235656	0.114285714285714	0.560995096125563	0.382542653901695	0.701154217393537	0.360320516678928	none	181.842150861629	0.660813	0	0	-	Unknown	-	-	-	-	0	-	-	0	-	-
neg-M182T41	29676819.3328603	34558898.2251698	23144432.4355247	29455380.9704344	1312539.66343843	27764478.8137377	9344839.24327477	1000153.92861515	0.337414580340433	0.0957403265469586	0.0571428571428571	0.381361723988899	0.272763328502784	2.25125069213439	0.330650773830656	none	181.947026944914	0.678523333333333	0	0	-	Unknown	-	-	-	-	0	-	-	0	-	-
neg-M182T571	16405405.3677505	13467942.6243968	4863850.81802608	3615981.33618972	7647248.89537509	12544292.454579	7187741.35708659	8164767.22846582	0.926756263753451	0.826211219694822	1	0.926281086613481	1	0.179286040766706	0.442581365587835	none	182.036527216563	9.51028333333333	1	0	-	Unknown	-	-	-	-	2	Ethyl (S)-3-hydroxybutyrate glucoside;Nigellidine	HMDB0031693;HMDB0041061	3	Triamiphos;2-[3-Ethyl-5-(4-methoxyphenyl)-1H-pyrazol-4-yl]phenol;9-(Dimethylallyl)-5,10-dihydrophenazine-1-carboxylate	C18927;C15193;C20982
neg-M182T7	12621618.9673017	17192413.3383945	13218218.904268	17887860.4923698	13602749.8290311	13673529.6239726	13750938.9738918	14397738.9982603	0.909797370299837	0.422711423828972	1	0.698495508173344	1	0.232036328422354	0.326068539127906	none	181.858847433569	0.119095166666667	0	0	-	Unknown	-	-	-	-	0	-	-	0	-	-
neg-M183T178	14605493.3979683	12684418.7553225	12430575.8395579	11817913.555705	13036509.8350872	10031887.5970313	11645294.2291764	8.55104e+06	0.839465889140309	0.139262413875052	0.2	0.44117851943866	0.502769576831154	0.578378220507268	0.137867163510127	none	183.056916062549	2.9709	1	0	-	Unknown	-	-	-	-	1	Taurocyamine	HMDB0003584	2	Fuberidazole;Taurocyamine	C18737;C01959
neg-M183T197	3363779.68374537	7517726.39921166	1382155.88073527	6446604.72091641	7634848.04427564	3827560.5979832	6439407.15001709	4493053.3039424	1.1969294438032	0.472100937424698	0.685714285714286	0.731352636505273	0.860861977312163	0.760687232448206	0.152226204448056	none	183.067280000326	3.28558	1	0	-	Unknown	-	-	-	-	9	Vanylglycol;1-(3-Hydroxy-4-methoxyphenyl)-1,2-ethanediol;Genipic acid;4-Formyl-3-(formylmethyl)-4-hexenoic acid;(卤)-threo-1-(4-Hydroxyphenyl)-1,2,3-propanetriol;3,4-Methylenepimelic acid;Phosphorylcholine;2-Aminodipyrido[1,2-a:3',2'-d]imidazole;N-lactoyl-Tryptophan	HMDB0001490;HMDB0035056;HMDB0036072;HMDB0039650;HMDB0040603;HMDB0059730;HMDB0001565;HMDB0029748;HMDB0062178	9	7-Methyl-2-hydroxy-6-oxoocta-2,4-dienoate;3-Methoxy-4-hydroxyphenylethyleneglycol;2-Hydroxy-6-oxo-7-methylocta-2,4-dienoate;Antiarol;cis-3-(1-Carboxy-ethyl)-3,5-cyclo-hexadiene-1,2-diol;cis-3-(Carboxy-ethyl)-3,5-cyclo-hexadiene-1,2-diol;Choline_phosphate;Glu-P-2;Hydronitroxide_radical	C04535;C05594;C06582;C10765;C11456;C11588;C00588;C19245;C20319
neg-M183T272	17876346.0862651	18557768.7053782	10627284.6771661	11276914.8446204	19751774.0806584	10393695.7293825	8172655.45333506	19888812.9019546	0.99774802975291	0.877465568190359	1	0.949066164094593	1	0.152206844622727	0.191134969838662	none	183.09983227859	4.52624166666667	1	1	(1'R)-Nepetalic acid	Lipids and lipid-like molecules	Prenol lipids	HMDB0036117	null	-	1	4-Hydroxycinnamoylagmatine	HMDB0033460	2	N-Cyclopropylammeline;p-Coumaroylagmatine	C14148;C04498
neg-M183T285	9574902.01137534	8534851.77452709	7621122.62786203	8521824.52758875	7966973.40161998	4527399.57094721	5235249.1678729	9467387.44570687	0.794010657224175	0.21556525891446	0.342857142857143	0.53019565263404	0.633394831225186	0.643651015830736	0.408663341980719	none	183.046891180045	4.74927	1	0	-	Unknown	-	-	-	-	5	(+/-)-3-[(2-methyl-3-furyl)thio]-2-butanone;Thioguanine;6-allyl-8b-Carboxy-ergoline;Panaxydol chlorohydrin;Clenbuterol	HMDB0032401;HMDB0014496;HMDB0060782;HMDB0039534;HMDB0015477	3	Dibenzo-p-dioxin;2-Hydroxydibenzofuran;Thioguanine	C07732;C14409;C07648
neg-M183T289	17543386.6538327	2839469.91055597	12053616.1849696	6260375.74895925	19194781.2633405	16122765.4454248	10339553.0373454	13705977.0277412	1.53405455683123	0.224739152115638	0.342857142857143	0.538753288507806	0.633394831225186	1.34979328375101	0.108751667510017	none	183.061320378691	4.82401666666667	1	0	-	Unknown	-	-	-	-	0	-	-	1	Phenylacetothiohydroximate	C03719
neg-M183T291	21126718.277552	6612085.10316332	19735520.4941536	12883348.3674654	14749341.1183908	12966824.8254285	20469055.2786433	23396571.5182949	1.18596012870342	0.470071561868616	0.485714285714286	0.729821099051205	0.743456355320762	0.523257717813429	0.273170411371888	none	183.076175762087	4.84866666666667	1	0	-	Unknown	-	-	-	-	6	Pyridoxal;Isopyridoxal;3alpha,4,5,7alpha-Tetrahydro-5-hydroxy-1H-isoindole-1,3(2H)-dione;3alpha,4,7,7alpha-Tetrahydro-4-hydroxy-1H-isoindole-1,3(2H)-dione;3-Methoxyanthranilate;1-[(2,5-Dimethylphenyl)azo]-2-naphthalenol	HMDB0001545;HMDB0004290;HMDB0034887;HMDB0034889;HMDB0060374;HMDB0032889	10	Pyridoxal;D-4-Hydroxyphenylglycine;3-Hydroxy-4-methylanthranilate;3-Methoxyanthranilate;Isopyridoxal;L-4-Hydroxyphenylglycine;p-Aminosalicylic_acid_methyl_ester;Orthoform;C20821;Sudan_II	C00250;C03493;C03986;C05831;C06051;C12323;C14170;C14171;C20821;C19526
neg-M183T296	16591732.8230164	14672931.7382433	11904609.786942	12280533.3442949	13250683.0132198	16113188.971052	13541891.5635645	14765192.7649807	1.04005692197596	0.635466420688718	0.685714285714286	0.826661843011831	0.860861977312163	0.113768641248245	0.394172448098694	none	183.086957605375	4.93285	1	0	-	Unknown	-	-	-	-	10	13S-hydroxyoctadecadienoic acid;Alpha-dimorphecolic acid;9,10-Epoxyoctadecenoic acid;12,13-EpOME;9-HODE;(Z)-13-Oxo-9-octadecenoic acid;Avenoleic acid;12-Hydroxy-8,10-octadecadienoic acid;13-HODE;(10E,12Z)-9-HODE	HMDB0004667;HMDB0004670;HMDB0004701;HMDB0004702;HMDB0010223;HMDB0029796;HMDB0029978;HMDB0029998;HMDB0061708;HMDB0062652	7	(9Z,12Z)-(8R)-Hydroxyoctadeca-9,12-dienoic_acid;Vernolic_acid;13(S)-HODE;9(S)-HODE;9(10)-EpOME;12(13)-EpOME;18-Oxooleate	C08318;C08368;C14762;C14767;C14825;C14826;C19617
neg-M183T398	7736414.59423704	9096334.14928151	1915664.0893403	6419128.24649267	7783356.76802209	7306777.17257344	6254283.72562756	5030456.05663335	1.04797181574864	0.65075331998565	0.885714285714286	0.83578859821433	0.955214544201275	0.470024382236716	0.381762326170542	none	183.106798369583	6.63035	1	0	-	Unknown	-	-	-	-	6	Cyclandelate;[8]-Shogaol;Panaquinquecol 2;Ginsenoyne C;Ginsenoyne K;Panaquinquecol 7	HMDB0015586;HMDB0031463;HMDB0038938;HMDB0038994;HMDB0040375;HMDB0041201	4	Buddledin_A;[6]-Shogaol;Sugeonyl_acetate;Onchidal	C09623;C10494;C17506;C20000
neg-M183T41	505642924.927529	699447165.088416	566731760.491425	602962341.395382	31284261.4775818	470787128.073653	31609736.4214242	72594828.129649	0.255297283925636	0.0482770778048234	0.0285714285714286	0.288627689149417	0.193078501241767	2.04465285372174	0.128381214350578	down	182.931757942403	0.681791666666667	0	0	-	Unknown	-	-	-	-	0	-	-	0	-	-
neg-M183T47	1940159.73660014	3912013.24279717	2885021.34848234	3828002.27726986	4495263.56903068	7543477.08242752	4615980.24840524	9094719.55856293	2.04926681751033	0.0261597061707713	0.0285714285714286	0.225971838666455	0.193078501241767	1.31609507274403	0.359566064988464	up	182.992659853953	0.77803	1	0	-	Unknown	-	-	-	-	2	1,4-Benzothiazine-O-quinonimine;Enilconazole	HMDB0012491;HMDB0031794	3	2-Pyrone-4,6-dicarboxylate;Chelidonic_acid;Enilconazole	C03671;C08476;C18739
neg-M183T588	5850664.48468377	4347299.82016412	5557542.79306694	5342846.99481844	6223565.47023231	6459374.2921888	5034889.50996958	5209096.01671225	1.08666890262305	0.391076823819739	0.685714285714286	0.675261924380923	0.860861977312163	0.226671419825283	0.409244026571702	none	183.066641550368	9.8069	1	0	-	Unknown	-	-	-	-	9	Vanylglycol;1-(3-Hydroxy-4-methoxyphenyl)-1,2-ethanediol;Genipic acid;4-Formyl-3-(formylmethyl)-4-hexenoic acid;(卤)-threo-1-(4-Hydroxyphenyl)-1,2,3-propanetriol;3,4-Methylenepimelic acid;Phosphorylcholine;2-Aminodipyrido[1,2-a:3',2'-d]imidazole;N-lactoyl-Tryptophan	HMDB0001490;HMDB0035056;HMDB0036072;HMDB0039650;HMDB0040603;HMDB0059730;HMDB0001565;HMDB0029748;HMDB0062178	8	7-Methyl-2-hydroxy-6-oxoocta-2,4-dienoate;3-Methoxy-4-hydroxyphenylethyleneglycol;2-Hydroxy-6-oxo-7-methylocta-2,4-dienoate;Antiarol;cis-3-(1-Carboxy-ethyl)-3,5-cyclo-hexadiene-1,2-diol;cis-3-(Carboxy-ethyl)-3,5-cyclo-hexadiene-1,2-diol;Choline_phosphate;Glu-P-2	C04535;C05594;C06582;C10765;C11456;C11588;C00588;C19245
neg-M184T1	13671404.5955786	11951784.2388027	13552563.3648556	13484979.1616172	12391502.0260019	13099918.5673705	16240298.6155995	14430839.2707642	1.06649788235727	0.413303136858554	0.685714285714286	0.691584633180592	0.860861977312163	0.212063845177239	0.183419316335249	none	183.926717159771	0.021768	0	0	-	Unknown	-	-	-	-	0	-	-	0	-	-
neg-M184T186	15986065.8603975	6310348.28646121	10599145.7259767	5834616.17448496	2424894.82269665	5842628.09429386	5127601.38251627	10624880.8950423	0.620188381410958	0.226068588711619	0.342857142857143	0.539985631145132	0.633394831225186	1.01281224916251	0.338746634113002	none	184.053342348002	3.10716666666667	1	0	-	Unknown	-	-	-	-	2	Fumigaclavine A;2,9-Dimethyl-2,9-diazatricyclo[10.2.2.25,8]octadeca-5,7,12,14,15,17-hexaene-3,10-diol, 9CI	HMDB0030202;HMDB0038832	2	Cyometrinil;Fumigaclavine_A	C19117;C20436
neg-M184T41	49425984.1753563	69749579.1807693	58677014.6085611	42878931.6554717	17002405.6121803	57790206.2560818	21237218.6828221	9447400.6998492	0.477853077852101	0.0830120934524892	0.114285714285714	0.357301651113048	0.382542653901695	1.11775309216385	0.137478633667886	none	183.939649940513	0.68056	0	0	-	Unknown	-	-	-	-	0	-	-	0	-	-
neg-M184T47	33733008.5906077	7421590.46568124	28943341.0712357	11609229.0243438	10510564.0317406	17599699.4062334	4066879.88028344	10553981.5802594	0.522978893309752	0.261676122478602	0.342857142857143	0.568533504986619	0.633394831225186	1.1780939751649	0.305520364367068	none	184.030214182732	0.78071	1	0	-	Unknown	-	-	-	-	10	Methyl 1-(methylthio)propyl disulfide;Ethyl 1-(methylthio)ethyl disulfide;Ethyl (ethylthio)methyl disulfide;1-(Ethylthio)ethyl methyl disulfide;7C-aglycone;Enterolactone;(+)-Ligballinol;7-Hydroxy-5-methoxy-6,8-dimethylflavanone;1-(2,4-Dihydroxy-6-methoxy-3,5-dimethylphenyl)-3-phenyl-2-propen-1-one;5,7-Dimethoxy-6-methylflavanone	HMDB0033042;HMDB0033046;HMDB0033056;HMDB0033057;HMDB0004808;HMDB0006101;HMDB0029543;HMDB0030695;HMDB0037376;HMDB0038453	2	Dibenzylsuccinate;Enterolactone	C07332;C18165
neg-M184T589	1158852.22295002	2499750.17400752	1318598.38813829	2014285.24758544	755154.625996213	2150435.24030999	1790335.81449796	2195647.04403423	0.985709288786985	0.885630384409218	1	0.952710678836556	1	0.324581985820921	0.243135037667499	none	184.037503580236	9.81411666666667	1	0	-	Unknown	-	-	-	-	0	-	-	3	1,2-Dinitrobenzene;Butanoylphosphate;2-Methylpropanoyl_phosphate	C14702;C02527;C03754
neg-M185T167	6974685.26297093	10947119.6536404	7206734.59575201	6369329.16693471	3805074.88142809	9054228.67116257	7171851.54940202	7090465.33262953	0.861062083621165	0.46795719425079	0.885714285714286	0.728579382712787	0.955214544201275	0.415438627584111	0.351641122115743	none	185.071420218496	2.79013333333333	1	0	-	Unknown	-	-	-	-	1	1-Methoxy-1H-indole-3-acetonitrile	HMDB0040973	2	Deoxyvasicinone;Credazine	C10659;C19116
neg-M185T402	23798755.4065067	26676251.7314655	21765615.3480861	18516458.4382568	17409583.8722187	13371639.2259329	16530471.2026627	22960248.5026829	0.774286062176228	0.103042953999456	0.114285714285714	0.392286597834326	0.382542653901695	0.576924119951375	0.323472601907811	none	185.121041340828	6.69407	0	0	-	Unknown	-	-	-	-	0	-	-	0	-	-
neg-M185T41	206834148.600297	307565040.758711	256689459.264224	272582723.717415	16004114.6464634	224222013.382424	14530965.7752908	29541344.0959503	0.272402257486982	0.0508403357192985	0.0571428571428571	0.294242177865319	0.272763328502784	2.34503281034067	0.128167032419922	none	184.927450477107	0.682008333333333	0	0	-	Unknown	-	-	-	-	0	-	-	0	-	-
neg-M185T419	70050408.467384	78218969.8560149	74896746.8241896	41464421.6471068	52879698.4739244	53362069.8821712	50117711.1282333	71683779.3384006	0.861742008187925	0.479038232754772	0.485714285714286	0.735128685694815	0.743456355320762	0.361386638433448	0.176207165990262	none	185.14797153527	6.98806666666667	1	1	xi-8-Methyldecanoic acid	Lipids and lipid-like molecules	Fatty Acyls	HMDB0038237	null	-	0	-	-	0	-	-
neg-M186T1	2791563.87130817	2951928.18982338	4315584.00149113	3130855.12011959	2960476.99827395	3854989.36739874	1808703.11934172	2900188.34487495	0.873723878481478	0.44037589612905	0.685714285714286	0.710236749846892	0.860861977312163	0.423677852730084	0.292463350667928	none	185.925859907375	0.0090419	0	0	-	Unknown	-	-	-	-	0	-	-	0	-	-
neg-M186T197	2711060.41549349	4473870.38373665	4353048.91190319	5020623.69677832	2777095.33881695	1235392.07000328	2911710.40239492	1636501.7859799	0.516994059601957	0.0367239457700245	0.114285714285714	0.259242350696332	0.382542653901695	1.36265001626485	0.323659640807788	down	186.059784828813	3.27729166666667	1	0	-	Unknown	-	-	-	-	2	2,5-Dimethyl-3-furanthiol acetate;S-(2-Furanylmethyl) propanethioate	HMDB0032234;HMDB0037732	0	-	-
neg-M186T229	3802013.66721105	5371434.01999767	3379862.27337221	1513824.13710827	5034122.49099501	3911410.90156059	1420034.12688535	4569005.13649584	1.06166419913421	0.903249845633983	0.885714285714286	0.96096926814906	0.955214544201275	0.11434634764912	0.444672907950569	none	186.107796235324	3.81863333333333	0	0	-	Unknown	-	-	-	-	0	-	-	0	-	-
neg-M186T47	10078567.4498628	10745730.1338896	11640229.8911839	7498116.82123472	1596688.58994398	3832371.26685525	3000906.34668038	1002251.82591469	0.236025873550566	0.010614148870453	0.0285714285714286	0.157373140915856	0.193078501241767	2.10283364923043	0.268571287467278	down	186.028622034894	0.779565	1	0	-	Unknown	-	-	-	-	5	(R)-3',7-Dihydroxy-2',4'-dimethoxyisoflavan;Isomucronulatol;2',7-Dihydroxy-4',6-dimethoxyisoflavan;(卤)-Sphaerosin;3'-Hydroxy-3,4,5,4'-tetramethoxystilbene	HMDB0030717;HMDB0033189;HMDB0033996;HMDB0038128;HMDB0041653	2	Pyronine_Y;Cumyluron	C11179;C18425
neg-M186T530	45590069.235374	45959412.5400649	56744118.9713221	42658907.6643478	75642327.1018081	53628164.8086198	62880989.4736651	50698606.551282	1.27178265400177	0.0814255875857763	0.114285714285714	0.354423303705274	0.382542653901695	0.593154274309796	0.278108389862625	none	186.081031597266	8.84059166666667	1	0	-	Unknown	-	-	-	-	14	Eicosapentaenoic acid;Retinyl ester;Methyltestosterone;8,15-Isopimaradien-18-oic acid;Siderone;Yucalexin B14;Yucalexin A16;8(17),12-Labdadiene-15,16-dial;Isopimaric acid;Cascarillone;8,13-Abietadien-18-oic acid;(ent-15beta,16beta)-15,16-Epoxy-3-kauranone;ent-8(17),13(16),14-Labdatrien-18-oic acid;Methenolone	HMDB0001999;HMDB0003598;HMDB0015655;HMDB0035692;HMDB0036703;HMDB0036709;HMDB0036775;HMDB0036805;HMDB0036811;HMDB0036826;HMDB0038172;HMDB0038687;HMDB0039486;HMDB0041928	29	Imetit;Abietate;(5Z,8Z,11Z,14Z,17Z)-Icosapentaenoic_acid;Methyltestosterone;Isopimaric_acid;Oryzalexin_A;(+)-Pimaric_acid;Kaur-16-en-18-oic_acid;Levopimaric_acid;Neoabietic_acid;Palustric_acid;(5Z,7E,9E,14Z,17Z)-Eicosapentaenoic_acid;Mibolerone;Stenbolone;17beta-Hydroxy-7alpha-methylandrost-4-en-3-one;17beta-Hydroxy-6beta-methylandrost-4-en-3-one;17-Hydroxy-19-nor-17alpha-pregn-5(10)-en-3-one;1,2…	C17931;C06087;C06428;C07198;C09118;C09148;C09159;C11874;C11888;C11889;C12077;C12083;C14255;C14490;C14588;C14890;C15003;C15008;C15017;C15036;C15070;C15184;C15188;C15259;C15318;C15412;C15460;C20149;C20208
neg-M186T585	3746332.71677732	6322563.91277672	3942078.98116761	4195669.94874722	5568588.54785351	3392875.40820837	5267882.0662238	4105784.74585567	1.00705705003444	0.951328500506637	1	0.980680103613839	1	0.15270305678823	0.331149440584998	none	186.063567121263	9.74534166666667	1	0	-	Unknown	-	-	-	-	16	2-Hydroxyestradiol-3-methyl ether;2-Methoxyestradiol;19-Hydroxyandrost-4-ene-3,17-dione;19-Oxotestosterone;7a-Hydroxyandrost-4-ene-3,17-dione;11b-Hydroxyandrost-4-ene-3,17-dione;16a-Hydroxyandrost-4-ene-3,17-dione;4-Methoxy-17beta-estradiol;(2Z,8S,9Z)-2,9-Heptadecadiene-8-hydroxy-4,6-diyne-1-yl acetate;[8]-Dehydroshogaol;2-(3,7-Dimethyl-2,6-octadienyl)-4-hydroxy-6-methoxyacetophenone;Falcarindiol…	HMDB0000380;HMDB0000405;HMDB0003955;HMDB0003959;HMDB0006771;HMDB0006773;HMDB0006774;HMDB0012782;HMDB0031038;HMDB0033125;HMDB0034028;HMDB0034167;HMDB0036696;HMDB0039568;HMDB0040927;HMDB0041204	18	Magnesium_dipropionate;5-Ureido-4-imidazole_carboxylate;Testololactone;16alpha-Hydroxyandrost-4-ene-3,17-dione;11beta-Hydroxyandrost-4-ene-3,17-dione;19-Hydroxyandrost-4-ene-3,17-dione;19-Oxotestosterone;7alpha-Hydroxyandrost-4-ene-3,17-dione;2-Methoxy-17beta-estradiol;11-Keto-testosterone;5alpha-Androstane-3,11,17-trione;Bioallethrin;Epimestrol;7alpha,17beta-Dihydroxyandrosta-1,4-dien-3-one;6bet…	C18384;C05515;C04676;C05140;C05284;C05290;C05295;C05296;C05302;C14256;C14269;C14337;C14593;C14907;C15072;C15103;C15216;C20693
neg-M187T178	20004726.2773778	20703533.2197582	16524893.4894865	14766642.2872786	18946814.3828203	17293960.9079648	13867718.5015045	11963825.8865592	0.862118002457003	0.286190958839082	0.342857142857143	0.588137057234988	0.633394831225186	0.362447311086807	0.36389177172911	none	187.064975633439	2.95900833333333	1	0	-	Unknown	-	-	-	-	1	N-(2,5-Dihydroxyphenyl)pyridinium(1+)	HMDB0040768	3	CPX;CP_339818;2-Aminoadenosine	C13709;C13847;C00939
neg-M187T205	10432468.7438353	20064564.6352115	16841638.7914942	19332692.8102992	19543335.4666452	17494921.639989	16429265.1603805	16746227.6424232	1.05313202946446	0.636348097615144	0.885714285714286	0.827046924329148	0.955214544201275	0.216837060485087	0.139300779824337	none	187.084384657909	3.4178	1	0	-	Unknown	-	-	-	-	1	Metronidazole	HMDB0015052	4	(3S)-3-Hydroxy-L-enduracididine;Metronidazole;NAC;GSK_4716	C20603;C07203;C11486;C15642
neg-M187T23	8036099.79902026	7745324.94007881	4972772.89710984	1152417.59403234	2793795.59665503	5732145.97901434	4504043.82912368	3682484.7271028	0.762896045612054	0.886165975541508	0.485714285714286	0.952828250670938	0.743456355320762	0.170304445577854	0.43109402925387	none	187.07240667078	0.389486666666667	1	0	-	Unknown	-	-	-	-	25	N-Acetylglutamine;L-glycyl-L-hydroxyproline ;Glycyl-Hydroxyproline;Tetrahydrodipicolinate;3a,16b-Dihydroxyandrostenone;16-Oxoandrostenediol;3a,16a-Dihydroxyandrostenone;16a-Hydroxydehydroisoandrosterone;3a,16-Dihydroxyandrostenone;7a-Hydroxytestosterone;7a-Hydroxydehydroepiandrosterone;7b-Hydroxydehydroepiandrosterone;11-Ketoetiocholanolone;6beta-Hydroxytestosterone;19-Hydroxytestosterone;11beta-…	HMDB0006029;HMDB0011173;HMDB0028842;HMDB0012289;HMDB0000309;HMDB0000322;HMDB0000324;HMDB0000352;HMDB0000388;HMDB0003956;HMDB0004611;HMDB0004624;HMDB0006031;HMDB0006259;HMDB0006769;HMDB0012533;HMDB0012654;HMDB0031464;HMDB0039589;HMDB0039735;HMDB0060089;HMDB0060339;HMDB0029073;HMDB0029115;HMDB0061146	24	Tabtoxinine-beta-lactam;Tabtoxinine-delta-lactam;2,3,4,5-Tetrahydrodipicolinate;5-Amino-5-deoxy-3-dehydroshikimate;2-Formyloxymethylclavam;Cetoniacytone_B;16alpha-Hydroxydehydroepiandrosterone;7alpha-Hydroxytestosterone;19-Hydroxytestosterone;6beta-Hydroxytestosterone;11-Ketoetiocholanolone;16alpha-Hydroxytestosterone;14alpha,17beta-Dihydroxyandrost-4-en-3-one;15alpha-Hydroxytestosterone;11-Ketoa…	C20918;C20920;C03972;C12108;C17356;C21249;C05139;C05291;C05294;C14497;C14552;C14600;C14627;C14649;C14671;C14912;C15144;C15286;C15306;C15332;C15416;C18045;C18075;C21296
neg-M187T252	43937222.1292147	47428603.8542689	35224847.2765764	31715888.5774089	22875595.7947965	48515563.4664105	63602925.8178188	49560387.6922995	1.16580431429497	0.693100694146606	0.342857142857143	0.859437986439569	0.633394831225186	0.230489015990715	0.0165429418773297	none	187.098141928199	4.20803	1	1	Azelaic acid	Lipids and lipid-like molecules	Fatty Acyls	HMDB0000784	C08261	-	10	Azelaic acid;Nonate;cis- and trans-Ethyl 2,4-dimethyl-1,3-dioxolane-2-acetate;(+/-)-Ethyl 3-acetoxy-2-methylbutyrate;(+/-)-Methyl 5-acetoxyhexanoate;Butyl ethyl malonate;2,4-Dimethylpimelic acid;3-Methylsuberic acid;Diethyl methylsuccinate;Diethyl glutarate	HMDB0000784;HMDB0011717;HMDB0032200;HMDB0032258;HMDB0032387;HMDB0036233;HMDB0059760;HMDB0059783;HMDB0059814;HMDB0059879	2	Azelaic_acid;Eucommiol	C08261;C17878
neg-M187T38	29222942.192114	23241914.0996003	17624198.8177978	20478198.2514458	26489385.072169	25875907.535962	16196054.3078891	9901868.87063543	0.86635304566363	0.475121056325892	0.685714285714286	0.732917930059137	0.860861977312163	0.431838196079774	0.380845853443084	none	187.011520745813	0.640453333333333	1	0	-	Unknown	-	-	-	-	0	-	-	1	CMN_131	C15663
neg-M187T39	38508987.0902724	42619884.5630322	21483696.5762524	26622547.911129	35114005.4116816	32954148.2789609	29265591.1194331	24876411.0255642	0.945642016544491	0.8852822066542	0.885714285714286	0.952688025602984	0.955214544201275	0.154138426120109	0.22322893110949	none	186.996007995187	0.647895	0	0	-	Unknown	-	-	-	-	0	-	-	0	-	-
neg-M187T475	7151421.10020512	10657847.0796657	7003755.80770885	9463512.90823074	5950375.12918642	8138533.43909597	9319252.87216726	2693675.72877829	0.76150741974223	0.299211571437525	0.342857142857143	0.600823875471416	0.633394831225186	0.732323078116158	0.321160558089906	none	187.096689943749	7.91968333333333	1	0	-	Unknown	-	-	-	-	10	Azelaic acid;Nonate;cis- and trans-Ethyl 2,4-dimethyl-1,3-dioxolane-2-acetate;(+/-)-Ethyl 3-acetoxy-2-methylbutyrate;(+/-)-Methyl 5-acetoxyhexanoate;Butyl ethyl malonate;2,4-Dimethylpimelic acid;3-Methylsuberic acid;Diethyl methylsuccinate;Diethyl glutarate	HMDB0000784;HMDB0011717;HMDB0032200;HMDB0032258;HMDB0032387;HMDB0036233;HMDB0059760;HMDB0059783;HMDB0059814;HMDB0059879	2	Azelaic_acid;Eucommiol	C08261;C17878
neg-M187T48	75176734.1525654	66934903.3757131	115161111.533297	71793618.5231187	48890294.4971885	140758088.055185	63265308.5302477	32409432.6192254	0.867068627511473	0.463163612940174	0.342857142857143	0.725084476223086	0.633394831225186	0.526172387805454	0.249420062812112	none	187.020094169727	0.804201666666667	1	0	-	Unknown	-	-	-	-	3	L-Homocysteine sulfonic acid;Diazinon;Vicine	HMDB0002238;HMDB0032943;HMDB0034073	3	Tetranorbiotin;Diazinon;Vicine	C20385;C14324;C08437
neg-M187T578	23338374.3304722	66635816.5420931	68693689.9169028	48878773.6492432	46741714.3985573	59348438.372253	49948171.4294363	38239513.0868384	0.936068267698603	0.989801002047973	0.685714285714286	0.996215889855256	0.860861977312163	0.0542613647585431	0.406527979307268	none	187.084721334673	9.63865	1	0	-	Unknown	-	-	-	-	1	Metronidazole	HMDB0015052	4	(3S)-3-Hydroxy-L-enduracididine;Metronidazole;NAC;GSK_4716	C20603;C07203;C11486;C15642
neg-M188T1	7371560.84966388	7682720.16423321	7205317.51159455	7614485.06397519	7114747.70732661	5183732.74908582	8073871.48475003	10681276.8358479	1.03948389526363	0.971484739593264	1	0.988904020370035	1	0.106171447330657	0.379742669841238	none	187.897921943315	0.0215453333333333	0	0	-	Unknown	-	-	-	-	0	-	-	0	-	-
neg-M188T193	1309798.0461718	2552109.11676898	1984764.57820336	1393539.41515538	1574168.43617146	1766436.47375129	2259200.37107367	1058964.44422922	0.9196927522524	0.724054146698706	0.885714285714286	0.875832086993943	0.955214544201275	0.19677550359335	0.339209079736597	none	188.041309995436	3.22196666666667	1	0	-	Unknown	-	-	-	-	4	Thiotepa;Matricin;Naematolone;Achillicin	HMDB0015576;HMDB0036643;HMDB0035781;HMDB0036487	16	Thiotepa;Lupinate;Arnicolide_A;Confertiflorin;Eupaformonin;Gaillardin;Isotenulin;Ligulatin_B;Lipiferolide;Matricin;Ovatifolin;Pyrethrosin;Tenulin;Viscidulin_B;Xanthinin;Xanthumin	C07641;C01513;C09299;C09374;C09431;C09455;C09487;C09494;C09497;C09499;C09522;C09536;C09557;C09587;C09602;C09603
neg-M188T253	2744814.92879751	4236183.21552805	2485553.97276763	2664367.09890103	2938074.62054324	3990951.09797197	4668345.66767276	4420126.98491202	1.32038620370841	0.123460521830292	0.114285714285714	0.42041470021852	0.382542653901695	0.523767990688098	0.058802957803601	none	188.102901911481	4.21745	1	0	-	Unknown	-	-	-	-	3	Homocitrulline;Glycylproline;L-prolyl-L-glycine	HMDB0000679;HMDB0000721;HMDB0011178	1	L-Homocitrulline	C02427
neg-M188T254	3196403.44330039	2895747.62787809	2843819.90392583	2956321.49689598	3577317.92268177	4597850.5636842	5510417.03465726	4413466.48613093	1.52191447105487	0.0153238727834507	0.0285714285714286	0.179919578919649	0.193078501241767	0.766272738530668	0.295181236106963	none	188.087440536307	4.23933333333333	0	0	-	Unknown	-	-	-	-	0	-	-	0	-	-
neg-M188T389	14314009.9665683	8865382.75600689	8830380.48738395	12119618.4226151	13905918.6547562	11495992.6271071	17652232.2677473	6561190.70780853	1.12431493890787	0.76294544123681	0.885714285714286	0.895930721032236	0.955214544201275	0.0848893250971291	0.172692218532498	none	188.037131842367	6.47851666666667	1	0	-	Unknown	-	-	-	-	8	Kynurenic acid;1-Nitronaphthalene-5,6-oxide;1-Nitronaphthalene-7,8-oxide;p-Toluenesulfonic acid;O-Isopentenylhalfordinol;3-Oxo-14,15-dehydrorhazinilam;Nb-p-Coumaroyltryptamine;2,5-Dibenzyl-3-hydroxy-6-methoxypyrazine	HMDB0000715;HMDB0060331;HMDB0060332;HMDB0059933;HMDB0030308;HMDB0039105;HMDB0041518;HMDB0041543	7	4-Hydroxy-2-quinolinecarboxylic_acid;N-Acetylisatin;1-Nitronaphthalene-5,6-oxide;1-Nitronaphthalene-7,8-oxide;2-Oxo-1,2-dihydroquinoline-4-carboxylate;3-Hydroxyquinaldic_acid;Toluene-4-sulfonate	C01717;C02172;C14800;C14802;C16715;C18621;C06677
neg-M188T39	7496565.21293917	6447487.43873879	7040653.71868657	8245285.68409402	4468987.68181549	7795617.46243299	8500420.85876852	7771614.62391352	0.97627945206977	0.768309271140201	0.685714285714286	0.899272657751777	0.860861977312163	0.133446710575755	0.143136887625056	none	188.009882747226	0.642483333333333	0	0	-	Unknown	-	-	-	-	0	-	-	0	-	-
neg-M188T51	14593114.3660552	13808178.7798456	18416180.4511479	13372284.0807226	11522472.0069957	11520564.8760136	10638214.126312	16494532.6158585	0.833626609593583	0.176274943074119	0.2	0.488526388268495	0.502769576831154	0.383862891669089	0.189363983121943	none	188.051631663955	0.845817	1	1	5-ethyl-5-methyl-2,4-oxazolidinedione	Organoheterocyclic compounds	Azolidines	HMDB0061082	null	-	1	Sulfanilamide	HMDB0014404	0	-	-
neg-M188T58	9844908.88069018	15361702.9270138	14292520.8834143	21242579.9143297	11326627.6266831	13914316.4182727	14319981.6429979	5359743.87129996	0.739535775868537	0.282175414016558	0.342857142857143	0.585139503191614	0.633394831225186	0.78718001624687	0.162501578589114	none	188.021172153252	0.962611666666667	1	0	-	Unknown	-	-	-	-	1	Fluconazole	HMDB0014342	0	-	-
neg-M188T588	1773195.08781354	3934548.37866542	2346396.75833238	2366051.66826966	2386611.59214071	583879.794912781	2780471.43295211	3331389.89712442	0.871610888774582	0.558943068690078	0.885714285714286	0.781926601123571	0.955214544201275	0.586690166742351	0.339905107203263	none	188.060458314174	9.8013	1	0	-	Unknown	-	-	-	-	2	5'-Carboxy-gamma-chromanol;Capsiate	HMDB0012799;HMDB0034780	3	Compactin_diol_lactone;Di-n-pentyl_phthalate;Capsiate	C14183;C14300;C20203
neg-M189T1	24847365.3109602	27251265.5070878	23374239.5325397	24126600.1434515	22987505.4449053	23007865.4376093	21885786.1634448	25747584.5554025	0.94005260406445	0.24198272713709	0.2	0.5514696030779	0.502769576831154	0.288756044545036	0.132350967009117	none	188.962953892133	0.0211486666666667	1	0	-	Unknown	-	-	-	-	0	-	-	2	Prothiofos;Prothiofos	C18405;C18405
neg-M189T182	3228112.8301188	4750880.79240489	4609647.80805716	5079793.21168959	1598151.37756582	6846736.42398424	5729081.55264656	3917408.76216768	1.02393780109314	0.795027259361215	0.885714285714286	0.912245303813798	0.955214544201275	0.178441183245694	0.227065048949624	none	189.074075446397	3.03485	1	1	6-(2-Hydroxyethoxy)-6-oxohexanoic acid	Lipids and lipid-like molecules	Fatty Acyls	HMDB0061681	null	-	1	Oxybuprocaine	HMDB0015029	0	-	-
neg-M189T244	9.36461e+06	6361203.94778126	12367508.3490536	9.0249e+06	3073290.00923543	4593900.15510128	3732151.69581343	9034008.38571223	0.550493820978631	0.0613660429888814	0.114285714285714	0.317601646693399	0.382542653901695	1.28090637792154	0.376963713584537	none	189.098761712097	4.06106666666667	1	0	-	Unknown	-	-	-	-	4	N-(o)-Hydroxyarginine;L-erythro-4-Hydroxyarginine;2-Oxoarginine;N-Monodesmethyl-rizatriptan	HMDB0004224;HMDB0034326;HMDB0004225;HMDB0060847	5	N(omega)-Hydroxyarginine;gamma-Hydroxy-L-arginine;beta-Hydroxyarginine;L-Hydroxyarginine;5-Guanidino-2-oxopentanoate	C05933;C08284;C18473;C20330;C03771
neg-M189T267	13904392.5912162	9881452.10947633	15906901.5045701	14516986.1467361	13232369.4770219	14440970.7136063	7223017.69186995	16867266.1266626	0.9548769522241	0.731983738429061	0.885714285714286	0.879314828810886	0.955214544201275	0.204708156834805	0.24789957893702	none	189.038151900837	4.45630833333333	1	0	-	Unknown	-	-	-	-	4	2-Carboxy-1-[5-(2-carboxy-1-pyrrolidinyl)-2-hydroxy-2,4-pentadienylidene]pyrrolidinium;Fluoxetine glucuronide;7-Aminoclonazepam;Faropenem	HMDB0035173;HMDB0060607;HMDB0041817;HMDB0041892	0	-	-
neg-M189T289	11098925.4247956	12150830.330072	16773454.1521938	17960269.0450811	8938742.27765669	11214140.0643959	8265235.75551146	7935662.79869282	0.626967914882479	0.022337209465233	0.0571428571428571	0.212453001302038	0.272763328502784	0.890288488365381	0.134185016182138	none	189.085876413153	4.82465833333333	1	0	-	Unknown	-	-	-	-	4	Obtusilactone A;3-Methyl-5-pentyl-2-furannonanoic acid;Annosquamosin B;3-Methyl-5-propyl-2-furanundecanoic acid	HMDB0030960;HMDB0031091;HMDB0031379;HMDB0061646	0	-	-
neg-M189T43	34600368.4412181	37778338.0521836	44838527.3556613	34881198.1664742	16131212.4817185	15026861.8579325	1.66489e+07	25087703.3583047	0.479259725811896	0.0030864615899661	0.0285714285714286	0.101988608401374	0.193078501241767	1.40775467127004	0.0447364613642596	down	189.033431867268	0.717103333333333	1	1	3-Dehydroquinic acid	Organooxygen compounds	Alcohols and polyols	HMDB0012710	C00944	(map00400)Phenylalanine, tyrosine and tryptophan biosynthesis;(map01100)Metabolic pathways;(map01110)Biosynthesis of secondary metabolites;(map01130)Biosynthesis of antibiotics;(map01230)Biosynthesis of amino acids	3	8-Acetylegelolide;Mono-(2-ethyl-5-carboxypentyl) phthalate;Cladribine	HMDB0037772;HMDB0094647;HMDB0014387	7	2-Aminobenzenesulfonate;Metanilic_acid;4-Aminobenzenesulfonate;14-Dihydroxycornestin;Monocerin;Prothoate;5-Deoxy-5-chloroadenosine	C06333;C06334;C06335;C08483;C09953;C19014;C19768
neg-M189T45	2399221.12428904	10046094.7771478	7008260.46860079	31287289.7674673	14147955.8108684	3317675.95340498	6439137.35797102	14327917.6617908	0.753489045307716	0.940475596081171	1	0.975613165488624	1	0.326407123181654	0.189749694815576	none	189.010692026533	0.743570833333333	1	0	-	Unknown	-	-	-	-	2	Flazine;Alprazolam	HMDB0033459;HMDB0014548	1	Alprazolam	C06817
neg-M189T588	2904577.97182413	4390455.61835993	3786829.44404963	3619030.60488887	2909238.48680845	3621524.88291061	3040232.91660062	3.79938e+06	0.909494245898898	0.43431732260886	0.885714285714286	0.705938373381422	0.955214544201275	0.210014147313355	0.394764036509448	none	189.055773045658	9.80085	1	0	-	Unknown	-	-	-	-	8	7-Methoxy-6-methyl-2H-1-benzopyran-2-one;Methyl (Z,Z)-10-hydroxy-2,8-decadiene-4,6-diynoate;7-Hydroxy-2,5-dimethyl-4H-1-benzopyran-4-one;Avenalumic acid;Coixinden A;(S)-2,3-Dihydro-5-hydroxy-2-methyl-1,4-naphthoquinone;8-Hydroxycarteolol;N4-Acetylcytidine	HMDB0032991;HMDB0039359;HMDB0040326;HMDB0040731;HMDB0040938;HMDB0041122;HMDB0060990;HMDB0005923	5	7-Ethoxycoumarin;1,2-Dihydroxy-7-hydroxymethylnaphthalene;1,2,3,4-Tetrahydro-4-oxo-1-naphthoic_acid;Coixinden_A;Ubenimex	C11052;C14105;C15102;C17916;C00732
neg-M190T1	50270584.5690159	55343666.1499681	49664683.6742811	53328898.7741307	50290067.1322555	47764505.6116604	49692992.6854594	58405399.6990256	0.988232138737451	0.796872584212974	0.885714285714286	0.9132140407814	0.955214544201275	0.125307192754702	0.0642980371872978	none	189.955570094813	0.0210872	0	0	-	Unknown	-	-	-	-	0	-	-	0	-	-
neg-M190T173	19997182.7596287	10116818.1120471	23387344.3983205	13744487.0463715	17832287.3552717	14119322.5582974	17146995.0125702	12294833.1786726	0.912970157257888	0.818309078198072	0.885714285714286	0.922509050561679	0.955214544201275	0.309971001798094	0.129548356567531	none	189.991772802738	2.87781666666667	1	0	-	Unknown	-	-	-	-	3	cis-2-Chloro-4-carboxymethylenebut-2-en-1,4-olide;De-O-methylsterigmatocystin;Aurantricholide B	HMDB0060455;HMDB0033657;HMDB0035230	3	cis-2-Chloro-4-carboxymethylenebut-2-en-1,4-olide;trans-2-Chloro-4-carboxymethylenebut-2-en-1,4-olide;6-Demethylsterigmatocystin	C04706;C04729;C03683
neg-M190T182_1	7555535.92724638	3708726.57519208	7029841.5876033	6724865.11151702	7447695.52756672	12160131.8656596	6887704.95994551	6037914.15424173	1.30035119533968	0.28825025633912	0.685714285714286	0.590089489482062	0.860861977312163	0.583409222852123	0.287874366769789	none	190.004245242004	3.0327	1	0	-	Unknown	-	-	-	-	1	Mono-trans-p-coumaroylmesotartaric acid	HMDB0029783	0	-	-
neg-M190T182_2	8066457.96911045	8260584.38646335	7029841.5876033	7149675.75872648	7872086.05508691	8705300.17600411	7271665.18883892	7798811.29691338	1.03741172475992	0.526934613443849	0.685714285714286	0.763190327634005	0.860861977312163	0.133161710087697	0.180746637115016	none	190.020406468854	3.03006666666667	0	0	-	Unknown	-	-	-	-	0	-	-	0	-	-
neg-M190T39	31320313.7727369	30992568.7878964	46948892.8606405	22882151.5716423	34771791.8666262	51400547.8583671	32809719.4754227	31109974.2758973	1.1358224088827	0.483372860801853	0.342857142857143	0.737977298838621	0.633394831225186	0.350733777168228	0.405099122652598	none	189.982637310857	0.646036666666667	1	0	-	Unknown	-	-	-	-	1	O-Ethyl S,S-diphenyl phosphorodithioate	HMDB0031781	1	Edifenphos	C14436
neg-M190T55	156908644.59796	152221626.241342	223299009.508527	87960138.0572455	123825200.314584	209242598.667187	227878241.358887	194200219.423428	1.21721331370456	0.383442968528528	0.485714285714286	0.669957369577742	0.743456355320762	0.524184713493071	0.248236421335548	none	189.984729588381	0.914424166666667	1	0	-	Unknown	-	-	-	-	1	Diflubenzuron	HMDB0031778	1	Diflubenzuron	C14427
neg-M190T590	1160107.42813394	1682459.38817882	685575.932464788	886213.568336903	724924.210293329	952970.381220907	1048955.61535683	1202218.52916629	0.890066060323306	0.740971668219415	1	0.884127241034992	1	0.321748442862489	0.359853282958797	none	190.047833301602	9.82835	1	0	-	Unknown	-	-	-	-	1	2,3-Dehydrosalvipisone	HMDB0040742	3	Nafenopin;2,2-Dimethyl-3-(4-methoxyphenyl)-4-ethyl-2H-1-benzopyran-7-ol;7-Methoxy-2,2,4-trimethyl-3-(4-methoxyphenyl)-2H-1-benzopyran	C11371;C15054;C15060
neg-M191T1	7474376.39769863	6534732.55355184	6500425.74110004	5183493.72562443	7318033.95320283	6412584.16490406	5991825.87015298	5027229.83027858	0.963283635385834	0.73896970063361	0.485714285714286	0.883044005333769	0.743456355320762	0.128390743268035	0.289944881123719	none	190.998521769411	0.0139454	1	0	-	Unknown	-	-	-	-	1	2-formamido-N(1)-(5-O-phosphonato-D-ribosyl)acetamidine	HMDB0062650	0	-	-
neg-M191T180	76738794.2034116	69540733.7116439	99884000.1502954	49232786.2701882	55043090.669429	49585900.5249993	54443515.1565562	77530655.6309467	0.800968564940099	0.292945112212466	0.685714285714286	0.594366453134132	0.860861977312163	0.458366309842871	0.194224541186084	none	191.030445410304	3.00761666666667	1	1	Citric acid	Organic acids and derivatives	NA	HMDB0000094	C00158	(map00020)Citrate cycle (TCA cycle);(map00250)Alanine, aspartate and glutamate metabolism;(map00630)Glyoxylate and dicarboxylate metabolism;(map00720)Carbon fixation pathways in prokaryotes;(map01060)Biosynthesis of plant secondary metabolites;(map01061)Biosynthesis of phenylpropanoids;(map01062)Biosynthesis of terpenoids and steroids;(map01063)Biosynthesis of alkaloids derived from shikimate pat…	6	N-Nitrosothialdine;(R)-(E)-Sulforaphene;Nivalenol;Moringyne;3-Hydroxychavicol 1-glucoside;Orotidine	HMDB0031186;HMDB0031573;HMDB0004304;HMDB0031724;HMDB0034861;HMDB0000788	3	4-Hydroxycinnamyl_alcohol_4-D-glucoside;Nivalenol;Deoxyanisatin	C05855;C06080;C12076
neg-M191T190	62908286.480235	42856894.7983785	76805109.3781341	34956939.8910448	36355305.1697391	28617055.2190112	33338133.3314636	29471277.0520017	0.587428849484391	0.0663172454426152	0.0571428571428571	0.325338209955704	0.272763328502784	0.823851176221079	0.371398657009001	none	191.044385535774	3.16016666666667	1	1	D-(-)-Quinic acid	Organic acids and derivatives	Carboxylic acids and derivatives	NA	NA	-	0	-	-	2	Monodehydroascorbate;Aminosalicylate_sodium_anhydrous	C01041;C08055
neg-M191T204	393664984.930116	107742090.642705	292162796.201913	1.41333e+08	106687945.058658	85815219.5913502	94979182.5544565	125198957.707861	0.441416409787262	0.102656878864284	0.0571428571428571	0.392286597834326	0.272763328502784	1.4057880181567	0.21186405322077	none	191.028174170037	3.40756666666667	1	1	Citric acid	Organic acids and derivatives	NA	HMDB0000094	C00158	(map00020)Citrate cycle (TCA cycle);(map00250)Alanine, aspartate and glutamate metabolism;(map00630)Glyoxylate and dicarboxylate metabolism;(map00720)Carbon fixation pathways in prokaryotes;(map01060)Biosynthesis of plant secondary metabolites;(map01061)Biosynthesis of phenylpropanoids;(map01062)Biosynthesis of terpenoids and steroids;(map01063)Biosynthesis of alkaloids derived from shikimate pat…	1	1-Naphtaldehyde	HMDB0060892	0	-	-
neg-M191T236	124139229.116936	119052645.993419	223798278.889322	357176486.389539	124702357.615076	100195442.965979	193333724.159904	113928256.139906	0.645694395771164	0.280278932494956	0.342857142857143	0.584151235883479	0.633394831225186	0.796333917895254	0.169485775075061	none	191.026684165609	3.92679166666667	1	1	Citric acid	Organic acids and derivatives	NA	HMDB0000094	C00158	(map00020)Citrate cycle (TCA cycle);(map00250)Alanine, aspartate and glutamate metabolism;(map00630)Glyoxylate and dicarboxylate metabolism;(map00720)Carbon fixation pathways in prokaryotes;(map01060)Biosynthesis of plant secondary metabolites;(map01061)Biosynthesis of phenylpropanoids;(map01062)Biosynthesis of terpenoids and steroids;(map01063)Biosynthesis of alkaloids derived from shikimate pat…	4	Norclozapine;Methionyl-Tyrosine;Tyrosyl-Methionine;1-Naphtaldehyde	HMDB0060536;HMDB0028985;HMDB0029111;HMDB0060892	3	PS-6;Penicillin_F;Furamizole	C17371;C17402;C14304
neg-M191T270	100217117.46964	118936582.66401	118337287.953473	97775778.9117252	104072446.462597	99906587.753802	122415005.698483	119687235.162879	1.02484570130056	0.74430434897188	0.485714285714286	0.886492111101458	0.743456355320762	0.0780701746781472	0.0906612297333325	none	191.027451545886	4.49518333333333	1	1	Citric acid	Organic acids and derivatives	NA	HMDB0000094	C00158	(map00020)Citrate cycle (TCA cycle);(map00250)Alanine, aspartate and glutamate metabolism;(map00630)Glyoxylate and dicarboxylate metabolism;(map00720)Carbon fixation pathways in prokaryotes;(map01060)Biosynthesis of plant secondary metabolites;(map01061)Biosynthesis of phenylpropanoids;(map01062)Biosynthesis of terpenoids and steroids;(map01063)Biosynthesis of alkaloids derived from shikimate pat…	4	Norclozapine;Methionyl-Tyrosine;Tyrosyl-Methionine;1-Naphtaldehyde	HMDB0060536;HMDB0028985;HMDB0029111;HMDB0060892	3	PS-6;Penicillin_F;Furamizole	C17371;C17402;C14304
neg-M191T286	166337963.675708	403140782.643361	169411659.577203	136148325.824371	182596480.885483	178303955.994349	216871317.381091	204509820.443504	0.893996512778558	0.948460117524396	0.342857142857143	0.979522531135798	0.633394831225186	0.293547000734341	0.3612422320279	none	191.027973230699	4.76333	1	1	Citric acid	Organic acids and derivatives	NA	HMDB0000094	C00158	(map00020)Citrate cycle (TCA cycle);(map00250)Alanine, aspartate and glutamate metabolism;(map00630)Glyoxylate and dicarboxylate metabolism;(map00720)Carbon fixation pathways in prokaryotes;(map01060)Biosynthesis of plant secondary metabolites;(map01061)Biosynthesis of phenylpropanoids;(map01062)Biosynthesis of terpenoids and steroids;(map01063)Biosynthesis of alkaloids derived from shikimate pat…	4	Norclozapine;Methionyl-Tyrosine;Tyrosyl-Methionine;1-Naphtaldehyde	HMDB0060536;HMDB0028985;HMDB0029111;HMDB0060892	2	PS-6;Penicillin_F	C17371;C17402
neg-M191T3	5346235.5672153	8786788.92459426	6148230.50295699	2370238.60697739	6533313.52636969	6336883.72382243	6445308.18955744	7146267.05471446	1.16821314124852	0.424038548338353	0.342857142857143	0.6995325475448	0.633394831225186	0.67336053772414	0.425025543721216	none	191.012138402634	0.0472178	1	0	-	Unknown	-	-	-	-	1	5'-(3',4'-Dihydroxyphenyl)-gamma-valerolactone sulfate	HMDB0029191	0	-	-
neg-M191T351	281562094.625048	547254800.764486	473380124.859196	399628067.081337	321525129.872706	462682081.545948	534277571.509941	306059265.469095	0.954589317370083	0.826742224938031	0.885714285714286	0.926425877302559	0.955214544201275	0.109293724498634	0.222302702170853	none	191.029308102854	5.85145833333333	1	0	-	Unknown	-	-	-	-	3	Nivalenol;Moringyne;3-Hydroxychavicol 1-glucoside	HMDB0004304;HMDB0031724;HMDB0034861	3	4-Hydroxycinnamyl_alcohol_4-D-glucoside;Nivalenol;Deoxyanisatin	C05855;C06080;C12076
neg-M191T43	78279540.5058647	143781641.939138	130808044.343342	90083581.5781965	357038667.698729	458847973.073958	691751800.502135	971073685.595311	5.59588308291977	0.00124797525041566	0.0285714285714286	0.076684004992036	0.193078501241767	2.40756563149284	0.108492108056214	up	191.048445363529	0.708515	1	1	D-(-)-Quinic acid	Organic acids and derivatives	Carboxylic acids and derivatives	NA	NA	-	5	Dowicide A;Alanyl-Cysteine;Cysteinyl-Alanine;Phlorin;Glucosylisomaltol	HMDB0040464;HMDB0028684;HMDB0028768;HMDB0035589;HMDB0038341	1	Sodium_ortho-phenylphenate	C19298
neg-M191T44	76968272.5645459	145904016.554665	219638278.795327	92897746.366582	332138212.006256	453117579.473304	735678498.033813	946330362.50043	4.60819263766298	0.00369539304909463	0.0285714285714286	0.106806805774265	0.193078501241767	1.85649498583163	0.0900382200542175	up	191.024133410133	0.737621666666667	1	1	Citric acid	Organic acids and derivatives	NA	HMDB0000094	C00158	(map00020)Citrate cycle (TCA cycle);(map00250)Alanine, aspartate and glutamate metabolism;(map00630)Glyoxylate and dicarboxylate metabolism;(map00720)Carbon fixation pathways in prokaryotes;(map01060)Biosynthesis of plant secondary metabolites;(map01061)Biosynthesis of phenylpropanoids;(map01062)Biosynthesis of terpenoids and steroids;(map01063)Biosynthesis of alkaloids derived from shikimate pat…	1	L-dopachromate	HMDB0062804	1	2-Amino-5-chloromuconate_6-semialdehyde	C20670
neg-M191T45	204981544.232282	243211271.171318	154956387.112026	64329508.9074164	408093608.328173	694072628.58417	784459012.376936	1329925816.01807	4.81895678507824	0.0063353197937368	0.0285714285714286	0.129311595454024	0.193078501241767	2.19822308463943	0.408679217869311	up	191.035667684518	0.749058333333333	1	1	Citric acid	Organic acids and derivatives	NA	HMDB0000094	C00158	(map00020)Citrate cycle (TCA cycle);(map00250)Alanine, aspartate and glutamate metabolism;(map00630)Glyoxylate and dicarboxylate metabolism;(map00720)Carbon fixation pathways in prokaryotes;(map01060)Biosynthesis of plant secondary metabolites;(map01061)Biosynthesis of phenylpropanoids;(map01062)Biosynthesis of terpenoids and steroids;(map01063)Biosynthesis of alkaloids derived from shikimate pat…	9	Scopoletin;8-Hydroxy-7-methoxy-2H-1-benzopyran-2-one;Eriodictyol;Aromadendrin;Porric acid B;Dalbergioidin;Norartocarpanone;2,4',5,7-Tetrahydroxyflavanone;3',4',5,7-Tetrahydroxyisoflavanone	HMDB0034344;HMDB0030692;HMDB0005810;HMDB0030847;HMDB0031911;HMDB0032707;HMDB0037314;HMDB0040314;HMDB0041651	26	Scopoletin;Naphthazarin;3,4-Dehydro-6-hydroxymellein;1,3,6,8-Naphthalenetetrol;trans-o-Hydroxybenzylidenepyruvate;2-Hydroxychromene-2-carboxylate;Acamelin;Anemonin;Methylenedioxycinnamic_acid;Isoscopoletin;5,7-Dihydroxy-2-methyl-4H-chromen-4-one;Naphthalene-1,2,4,8-tetrol;Dihydrokaempferol;Fustin;Eriodictyol;Okanin;Micromelin;3,5-Dimethoxy-1,6-dihydroxyxanthone;Gentiacaulein;2-O-Methylswertianin;…	C01752;C01938;C03830;C04033;C06203;C06204;C10290;C16913;C18077;C18079;C20462;C21414;C00974;C01378;C05631;C08724;C09277;C10060;C10064;C10083;C10091;C10415;C12631;C15525;C16233;C16940
neg-M191T460	40615045.9271459	35848507.9412439	39725727.4426327	36982114.6168072	27843077.721171	43275377.6283524	41772181.1743688	46336658.6701184	1.03953675051074	0.865895987832489	0.342857142857143	0.943711872681651	0.633394831225186	0.0610151175684442	0.400073671462099	none	191.078702831918	7.6713	1	0	-	Unknown	-	-	-	-	1	Guanidinosuccinic acid	HMDB0003157	3	N-Amidino-L-aspartate;Fruticosonine;Difenpiramide	C03139;C09191;C17720
neg-M191T585	14617887.4862636	20771504.6705268	8230829.83599112	16088145.998477	18093818.3035653	17648218.4690894	19605581.1181519	13024169.8657963	1.14509557130439	0.455116602902725	0.685714285714286	0.719725831476398	0.860861977312163	0.578508995969409	0.139238061737826	none	191.05092556734	9.74938333333333	1	0	-	Unknown	-	-	-	-	5	Alanyl-Cysteine;Cysteinyl-Alanine;Ethopropazine;Phlorin;Glucosylisomaltol	HMDB0028684;HMDB0028768;HMDB0014536;HMDB0035589;HMDB0038341	0	-	-
neg-M191T598	398690885.047945	541587670.978739	413814902.850579	356826931.387914	461395463.347465	516553222.878826	474091901.647203	489744553.496855	1.13493599843613	0.218495249370775	0.342857142857143	0.532700848164462	0.633394831225186	0.497620790451331	0.123273326068753	none	191.024235124243	9.96073	1	1	Citric acid	Organic acids and derivatives	NA	HMDB0000094	C00158	(map00020)Citrate cycle (TCA cycle);(map00250)Alanine, aspartate and glutamate metabolism;(map00630)Glyoxylate and dicarboxylate metabolism;(map00720)Carbon fixation pathways in prokaryotes;(map01060)Biosynthesis of plant secondary metabolites;(map01061)Biosynthesis of phenylpropanoids;(map01062)Biosynthesis of terpenoids and steroids;(map01063)Biosynthesis of alkaloids derived from shikimate pat…	1	L-dopachromate	HMDB0062804	1	2-Amino-5-chloromuconate_6-semialdehyde	C20670
neg-M192T180	10161240.8506812	11679912.7322465	13439078.9357118	8510193.81755235	6263174.84718313	7234628.70612089	4904118.69352765	8877694.50184698	0.622958464465385	0.0243905911066627	0.0571428571428571	0.220489463891929	0.272763328502784	0.859690756904337	0.184798557081344	none	192.057859107422	2.99546666666667	1	1	p-Methylhippuric acid	Benzenoids	Benzene and substituted derivatives	HMDB0013292	null	-	0	-	-	0	-	-
neg-M192T190	10224833.1145403	9080584.26790319	11669350.5007718	7527109.31801366	6243093.63616736	5851998.27852629	6109938.39715332	6202938.23969948	0.6339422990723	0.016301765658824	0.0285714285714286	0.18578194502577	0.193078501241767	0.907584315579144	0.202950352565371	none	192.051978334848	3.16620833333333	1	0	-	Unknown	-	-	-	-	3	Ascorbic acid;D-Glucurono-6,3-lactone;1,2,3-Propanetricarboxylic acid	HMDB0000044;HMDB0006355;HMDB0031193	14	Toxoflavine;Ascorbate;D-Glucuronolactone;2-Hydroxy-3-oxoadipate;L-xylo-Hexulonolactone;D-Glucurono-6,2-lactone;5-Dehydro-4-deoxy-D-glucuronate;(4S)-4,6-Dihydroxy-2,5-dioxohexanoate;(4S,5S)-4,5-Dihydroxy-2,6-dioxohexanoate;Parapyruvate;D-Galacturonolactone;2-Dehydro-D-glucono-1,5-lactone;Propane-1,2,3-tricarboxylate;Erythorbic_acid	C16789;C00072;C02670;C03217;C03289;C03387;C04053;C04349;C04471;C06033;C06430;C06440;C19806;C20364
neg-M192T205	13099028.4699844	10705339.5432614	17450794.2312206	11413132.8513853	7516732.79846075	4042123.59700854	7923676.10693554	10385377.0199442	0.567094671813319	0.0486137468895394	0.0285714285714286	0.289598846272113	0.193078501241767	1.08231230128027	0.39051128913866	down	192.035161161626	3.42026666666667	0	0	-	Unknown	-	-	-	-	0	-	-	0	-	-
neg-M192T293	7344700.96338202	7219677.77425015	6580236.65800834	4953269.91603417	7422423.34330332	6381392.09730652	7518543.38085687	6326845.86628815	1.0594423401572	0.549358530379773	0.685714285714286	0.776534791141191	0.860861977312163	0.183252628417537	0.202536626347376	none	192.049926614466	4.89	1	0	-	Unknown	-	-	-	-	3	Ascorbic acid;D-Glucurono-6,3-lactone;1,2,3-Propanetricarboxylic acid	HMDB0000044;HMDB0006355;HMDB0031193	16	Ascorbate;D-Glucuronolactone;2-Hydroxy-3-oxoadipate;L-xylo-Hexulonolactone;D-Glucurono-6,2-lactone;5-Dehydro-4-deoxy-D-glucuronate;(4S)-4,6-Dihydroxy-2,5-dioxohexanoate;(4S,5S)-4,5-Dihydroxy-2,6-dioxohexanoate;Parapyruvate;D-Galacturonolactone;2-Dehydro-D-glucono-1,5-lactone;Propane-1,2,3-tricarboxylate;Erythorbic_acid;Dapdiamide_B;Dapdiamide_C;WIN_VI	C00072;C02670;C03217;C03289;C03387;C04053;C04349;C04471;C06033;C06430;C06440;C19806;C20364;C20963;C20964;C06490
neg-M192T369	7223360.56745002	11633889.5930602	3750859.31169753	9518018.73895404	7907705.98412327	10053476.8251835	12217937.8508616	5486015.91461146	1.11015981572247	0.652054182844683	0.685714285714286	0.836150470379193	0.860861977312163	0.445891203511074	0.231978341091065	none	192.054150835674	6.14829166666667	1	0	-	Unknown	-	-	-	-	0	-	-	1	Toxoflavine	C16789
neg-M192T44	4861522.62938191	11972454.7509017	10770435.6619142	7262985.4725236	1213388.74811907	32330328.0177575	49756518.8249614	66429955.0977129	4.29427479728185	0.438111930875463	0.342857142857143	0.708491868658777	0.633394831225186	1.08993365230945	0.240249919577272	none	192.04235886021	0.731818333333333	0	0	-	Unknown	-	-	-	-	0	-	-	0	-	-
neg-M192T47	2271841.15963797	18003146.0929302	15804526.8218656	2500842.1571132	20867946.4569238	35195363.4590892	45666589.954488	81758295.9887973	4.75600056044223	0.0376222258883419	0.0285714285714286	0.261251658683278	0.193078501241767	2.2597343596162	0.411534271156944	up	192.026425056489	0.785781666666667	1	0	-	Unknown	-	-	-	-	16	Aldehydo-L-iduronate;7,8-Dihydropteroic acid;(-)-3,4,9-Trimethoxypterocarpan;p-Hydroxyphenethyl trans-ferulate;2'-Hydroxy-4,4',6'-trimethoxychalcone;2,3,9-Trimethoxypterocarpan;5,8-Dimethoxychalepensin;beta,2-Dihydroxy-4,6-dimethoxy-3-methylchalcone;2'-Hydroxyenterolactone;2-Hydroxyenterolactone;4'-Hydroxyenterolactone;4-Hydroxyenterolactone;5-Hydroxyenterolactone;6'-Hydroxyenterolactone;6-Hydrox…	HMDB0062783;HMDB0001412;HMDB0030567;HMDB0032806;HMDB0033586;HMDB0033787;HMDB0037086;HMDB0040936;HMDB0041645;HMDB0041650;HMDB0041672;HMDB0041682;HMDB0041694;HMDB0041697;HMDB0041700;HMDB0041703	1	Dihydropteroate	C00921
neg-M192T598	28555616.5410743	38179106.1969585	28912618.876722	23445097.6007119	31956798.5972167	3.61206e+07	31644020.1957697	33002971.2363593	1.11446504788684	0.315236915657245	0.342857142857143	0.614560759797994	0.633394831225186	0.275395658845986	0.151232269006401	none	192.028849849216	9.97351666666667	1	0	-	Unknown	-	-	-	-	4	Aldehydo-L-iduronate;5,6-Dihydroxyindole-2-carboxylic acid;L-Dopachrome;D-Dopachrome	HMDB0062783;HMDB0001253;HMDB0001430;HMDB0011622	4	L-Dopachrome;5,6-Dihydroxyindole-2-carboxylate;3-Amino-4,7-dihydroxycoumarin;D-Dopachrome	C01693;C04185;C12468;C15566
neg-M193T166	12756156.4348372	14050002.2693174	8428473.40730872	13459214.4586224	12665164.5152472	9384047.67798292	7320998.22222014	8076454.09615259	0.76902251822939	0.164705762999948	0.114285714285714	0.473870273242489	0.382542653901695	0.6587589096071	0.214712779732074	none	193.01360393224	2.7599	1	0	-	Unknown	-	-	-	-	1	Parathion	HMDB0001355	1	Parathion	C06604
neg-M193T167	8667256.85495945	13767535.5661497	11482422.7744483	11132231.9192245	6335256.73101472	12288731.093976	10069974.5103166	11813037.4763761	0.899167523820552	0.517449200178279	0.885714285714286	0.758579935057917	0.955214544201275	0.307450406860741	0.383360095942977	none	193.026673971362	2.78835	1	0	-	Unknown	-	-	-	-	2	Vanilloloside;Hydroxytyrosol 1-O-glucoside	HMDB0032013;HMDB0041024	1	1-(6-Oxo-6H-dibenzo[b,d]pyran-3-yl)-1H-pyrrole-2,5-dione	C15433
neg-M193T194	3809303.58345122	5077815.06803649	5665436.96687092	5032556.08415933	2837130.22935835	6163012.5732725	8249077.09486473	3783530.87785078	1.07391528293618	0.992268002593829	1	0.996752212410252	1	0.00780191505588886	0.39222470018292	none	193.040650982183	3.22618333333333	1	0	-	Unknown	-	-	-	-	0	-	-	1	Lycoricidine	C08531
neg-M193T240	28025618.8547626	23238846.0833338	24698112.9985475	21966053.6985655	8389810.82730572	4840792.84423831	15656984.8134197	11007063.7960582	0.40738496612137	0.026095819965016	0.0285714285714286	0.225946840739393	0.193078501241767	2.06198689141767	0.312830318237214	down	193.056898800058	3.9944	1	0	-	Unknown	-	-	-	-	0	-	-	4	6-(Isopropylthio)purine;2,7-Anhydro-alpha-N-acetylneuraminic_acid;2-Deoxy-2,3-dehydro-N-acetylneuraminic_acid;Sarmentosin_epoxide	C15347;C04521;C04580;C08341
neg-M193T281	22973003.210338	14439783.6654992	26578851.8266486	10814623.0764478	16655498.7590057	12023494.1332834	11183803.9731539	10240710.6351895	0.669776918524517	0.193899265204668	0.342857142857143	0.508189885958341	0.633394831225186	0.793372204018659	0.158681106028774	none	193.058023807314	4.69106666666667	1	0	-	Unknown	-	-	-	-	0	-	-	3	2,7-Anhydro-alpha-N-acetylneuraminic_acid;2-Deoxy-2,3-dehydro-N-acetylneuraminic_acid;Sarmentosin_epoxide	C04521;C04580;C08341
neg-M193T40	290083995.66323	183597411.992082	346259806.392497	107477908.047665	173021573.468337	286050157.550128	115422909.983212	171999905.595695	0.804916060939838	0.606362873748055	0.485714285714286	0.809978675144851	0.743456355320762	0.491207834183873	0.174789794823296	none	192.959361914215	0.667632	1	0	-	Unknown	-	-	-	-	0	-	-	2	Lythidathion;1,1,1-Trichloro-2,2-bis(4-hydroxyphenyl)ethane	C19004;C14136
neg-M193T45	149954067.752441	122324530.602699	145708550.144409	106056809.643107	108024829.21666	79345959.3972994	87498888.8340748	126078472.135293	0.765104040135084	0.0854867689137977	0.2	0.362025159999425	0.502769576831154	0.647048811126642	0.25912592910664	none	192.979050216027	0.747208333333333	0	0	-	Unknown	-	-	-	-	0	-	-	0	-	-
neg-M193T50	107264865.06716	46954313.7497887	65265562.7223417	82103561.4580071	72074050.8275574	89586967.6143114	64141821.6766502	10229289.4864205	0.782630252099182	0.435993458734076	0.685714285714286	0.707554210711899	0.860861977312163	0.762199488476829	0.288550252207805	none	192.991682250765	0.831026666666667	1	0	-	Unknown	-	-	-	-	0	-	-	1	2-Chloro-3-oxoadipate	C12836
neg-M193T58	37606505.3888331	17365651.3702257	39150879.9906396	34471600.3492126	3751767.03267408	30209890.4921155	21296655.2503481	24360003.515171	0.619141809382523	0.261420409856866	0.2	0.568382239614526	0.502769576831154	1.22545027851006	0.372996276446562	none	193.020223384754	0.959573333333333	1	0	-	Unknown	-	-	-	-	2	Methyl 1-(1-propenylthio)propyl disulfide;(-)-1-(Methylthio)propyl 1-propenyl disulfide	HMDB0033043;HMDB0034440	0	-	-
neg-M193T586	1886067.43394754	4103191.45319032	2622024.36102838	1529024.25362659	3376810.77701423	1708108.38711706	1092162.03544971	1910946.14670593	0.797611644899028	0.483102295856459	0.685714285714286	0.737898114589271	0.860861977312163	0.5673099691897	0.374631297095234	none	193.065898861617	9.76789166666667	1	0	-	Unknown	-	-	-	-	10	1-Hydroxyphenanthrene;2-Hydroxyphenanthrene;3-Hydroxyphenanthrene;4-Hydroxyphenanthrene;9-Hydroxyphenanthrene;N-Formyl-L-methionine;Cycloalliin;Isoalliin;(R)C(S)S-Alliin;Polyvidone	HMDB0059797;HMDB0059798;HMDB0059799;HMDB0059800;HMDB0059801;HMDB0001015;HMDB0029417;HMDB0029441;HMDB0033592;HMDB0033843	7	Phenanthrene-9,10-oxide;9-Hydroxyphenanthrene;Phenanthrene-1,2-oxide;1-Phenanthrol;N-Formylmethionine;Alliin;S-[(E)-Prop-1-enyl]-L-cysteine_S-oxide	C11429;C11430;C11431;C11432;C03145;C08265;C08295
neg-M193T597	11012841.8663983	13898398.3939026	3773650.05519868	5909690.63292287	12176316.6614176	9323918.44334006	11255829.7584552	12024445.4741427	1.29443713754242	0.296190592183599	0.485714285714286	0.597474949009899	0.743456355320762	0.856099003080075	0.292273578091504	none	193.039434587211	9.9555	1	0	-	Unknown	-	-	-	-	1	Dopachrome o-semiquinone	HMDB0012931	0	-	-
neg-M194T1	7082459.25511309	6067760.70045445	2631118.87172558	1916043.57868874	7494127.05479482	3810721.9585913	3453720.44207031	5228841.2868792	1.1294	0.577655536832771	0.685714285714286	0.792877632941495	0.860861977312163	0.503459935286799	0.484718290605835	none	193.955324723943	0.016274	0	0	-	Unknown	-	-	-	-	0	-	-	0	-	-
neg-M194T184	1360533.18792177	2304179.27955253	3851972.86246495	2914533.29626815	738255.949641691	1594209.27825742	546987.650869045	303827.489140035	0.305168598413853	0.0240999421441568	0.0571428571428571	0.219526778135338	0.272763328502784	2.26524635605406	0.19554030028045	down	194.056166991351	3.06536666666667	0	0	-	Unknown	-	-	-	-	0	-	-	0	-	-
neg-M194T51	1075182.39095337	2679770.16984355	3558673.93302686	902922.140575369	2040047.00824278	1822207.30144374	1868902.95092664	2274433.17381827	0.974325205222479	0.719803818135232	1	0.873478888047788	1	0.24228652572116	0.377792925121933	none	193.965697164261	0.84216	0	0	-	Unknown	-	-	-	-	0	-	-	0	-	-
neg-M195T211	24594819.3386731	24470455.5477471	15233888.1641927	9667870.9772505	32419246.2229541	26422242.8516345	15684856.6098536	20655163.7850228	1.28680987037563	0.340528848403163	0.342857142857143	0.634931839238472	0.633394831225186	0.549781445600063	0.374458086544347	none	195.045006347154	3.51748	1	0	-	Unknown	-	-	-	-	2	S-Carboxymethyl-L-cysteine;Sulfacytine	HMDB0029415;HMDB0015412	7	4-Hydroxy-9-fluorenone;6,7-Benzocoumarin;S-Carboxymethyl-L-cysteine;11beta-Chloromethylestradiol;16beta-Chloroandrost-4-ene-3,17-dione;Cyanthoate;TRAM-3	C07723;C16211;C03727;C14307;C15010;C18974;C13785
neg-M195T238	24120456.1107786	20879637.3438234	17087466.8101446	18636721.7314427	23670313.5500276	27059579.9529858	11613800.8196173	13175001.0587564	0.935513992988529	0.611930866922542	0.885714285714286	0.813291613480335	0.955214544201275	0.310299930516008	0.180768718907375	none	195.066188301292	3.97096666666667	1	1	Hydroferulic acid	Unknown	-	NA	NA	-	15	Homoveratric acid;Xanthoxylin;2,4,5-Trimethoxybenzaldehyde;(+)-3-(3,4-Methylenedioxyphenyl)-1,2-propanediol;Maltyl isobutyrate;(S)-Batatic acid;1-(2,4,5-Trihydroxyphenyl)-1-butanone;2-Hydroxy-3-(4-methoxyphenyl)propanoic acid;(S)-2-(4-Methoxyphenoxy)propanoic acid;4-Hydroxy-6-methyl-3-(1-oxobutyl)-2H-pyran-2-one;5-Hydroxyconiferyl alcohol;3-(3-Hydroxyphenyl)-2-methyllactic acid;3-(3,4-Dihydroxyph…	HMDB0000434;HMDB0029645;HMDB0029648;HMDB0030571;HMDB0032365;HMDB0035721;HMDB0037177;HMDB0039427;HMDB0040256;HMDB0040637;HMDB0060398;HMDB0060733;HMDB0060735;HMDB0062121;HMDB0039825	9	2,3-Dihydroxy-p-cumate;Phlorisobutyrophenone;Acetosyringone;2',6'-Dimethoxy-4'-hydroxyacetophenone;Xanthoxylin;5-Hydroxyconiferyl_alcohol;Cantharidin;Paeonilactone_B;Tutin	C06580;C07351;C10664;C10684;C10726;C12205;C16778;C17455;C09570
neg-M195T299_1	9381408.82732235	4934544.32254769	5929639.37741956	5873500.66442151	5127219.38701024	7142124.5578609	3580978.55131752	5883590.45873235	0.832108251055908	0.393136453980369	0.685714285714286	0.676478679722962	0.860861977312163	0.355366424694629	0.253383675865497	none	195.069073311967	4.98723333333333	1	0	-	Unknown	-	-	-	-	6	m-chlorophenylpiperazine (m-CPP);5'-Carboxy-alpha-chromanol;Oryzalide A;Oryzalide B;[8]-Gingerdione;10-Acetylpanaxytriol	HMDB0061008;HMDB0012798;HMDB0037591;HMDB0037592;HMDB0039276;HMDB0039821	4	m-Chlorophenylpiperazine;Chlordimeform;Testolate;10beta-Hydroxy-6beta-isobutyrylfuranoeremophilane	C11738;C14746;C01618;C09685
neg-M195T299_2	8394847.01354855	5650070.81057654	4793852.83901847	4454521.09002561	6456300.31276506	8315934.15734726	5005962.09416804	5263852.21618268	1.07507556449405	0.664062072418199	0.685714285714286	0.842672196218141	0.860861977312163	0.202423425913004	0.381844936138707	none	195.083667200434	4.98541666666667	1	0	-	Unknown	-	-	-	-	3	1-(2-Thienyl)-1-heptanone;Nigellidine;Ginsenoyne B	HMDB0040241;HMDB0041061;HMDB0039134	3	Triamiphos;2-[3-Ethyl-5-(4-methoxyphenyl)-1H-pyrazol-4-yl]phenol;9-(Dimethylallyl)-5,10-dihydrophenazine-1-carboxylate	C18927;C15193;C20982
neg-M195T36	1348118101.39292	1285058658.34679	1115036191.33996	1017707193.4314	1749162481.30321	1582324063.54126	1685668999.97329	1719759125.92477	1.41356012406155	0.00839359958266269	0.0285714285714286	0.142291938950668	0.193078501241767	1.20839411132324	0.0379176428494553	none	194.931982048159	0.607788	0	0	-	Unknown	-	-	-	-	0	-	-	0	-	-
neg-M195T373	16537709.4491385	24264978.4691131	8320656.38395294	11282600.7371273	17399258.1071446	12520884.1179872	8441178.1154572	9023795.29384996	0.784444570871051	0.502823060948175	0.885714285714286	0.749998260995522	0.955214544201275	0.463638863360084	0.313605978318464	none	195.112610744705	6.21023	1	0	-	Unknown	-	-	-	-	13	2-Isopropyl-3,5-dimethoxy-6-methylpyrazine;L-alpha-Amino-1H-pyrrole-1-hexanoic acid;2(N)-Methyl-norsalsolinol;(R)-Salsolinol;alpha-Methylphenylalanine;N-methylphenylalanine;Maltoxazine;3,5-Dimethylphenyl methylcarbamate;Ethyl N-methylanthranilate;1,2,3,4,5,6-Hexahydro-5-(1-hydroxyethylidene)-7H-cyclopenta[b]pyridin-7-one;2,3-Dihydro-5-(3-hydroxypropanoyl)-1H-pyrrolizine;3,4-Methylenedioxyamphetam…	HMDB0029741;HMDB0040551;HMDB0001189;HMDB0005199;HMDB0029223;HMDB0029224;HMDB0030372;HMDB0031811;HMDB0033763;HMDB0039655;HMDB0040021;HMDB0041931;HMDB0042012	9	Fasoracetam;Phenacetin;(-)-Salsolinol;Fusaric_acid;Xylylcarb;L-Homophenylalanine;XMC;Propham;(2S,3S)-3-Methylphenylalanine	C13311;C07591;C09642;C10146;C14579;C17235;C18771;C18887;C20895
neg-M195T42	160462492.226486	143377385.534328	152418672.764463	125473693.768635	153815012.663536	154361715.268947	158929902.035593	131462261.444441	1.0289422621554	0.676376065204686	0.685714285714286	0.849675454680694	0.860861977312163	0.111011287031406	0.0932533882052999	none	194.987123570968	0.70754	1	0	-	Unknown	-	-	-	-	0	-	-	3	2-Deoxy-D-ribose_1,5-bisphosphate;D-Ribose_1-diphosphate;Sodium_citrate	C04175;C06248;C13249
neg-M195T43	51923614.1928266	145766689.55528	155377813.255903	141305352.094211	173764945.153804	24916100.0426414	22587398.8718246	138829537.465704	0.728392610126962	0.354637835202654	0.485714285714286	0.646088380733129	0.743456355320762	1.12224767818272	0.109269262523608	none	194.999274114698	0.709123333333333	1	0	-	Unknown	-	-	-	-	0	-	-	1	N-Sulfonyloxy-PhIP	C20288
neg-M195T52	58458780.3652414	36767904.2501574	51728432.9020029	32353489.9784388	15567316.6234762	40939566.0656089	42292078.9421679	43342926.927965	0.792722059160017	0.373020312405863	0.685714285714286	0.66120004711056	0.860861977312163	0.484803222926494	0.255063250105276	none	195.017819203792	0.869114166666667	1	0	-	Unknown	-	-	-	-	1	4-hydroxy-3-nitrophenylacetate	HMDB0062403	3	Tetrahydroxypteridine;Xanthine-8-carboxylate;Tricrozarin_A	C03178;C03314;C10406
neg-M195T591	30553741.6000908	23997370.5711713	11433135.2894756	19876065.0480432	25315414.6306153	17672030.9940347	22949158.4380204	15987218.8295919	0.954152395891687	0.987975671582378	0.885714285714286	0.995756095201888	0.955214544201275	0.166561027935526	0.199060520421583	none	194.952124954318	9.84825833333334	1	0	-	Unknown	-	-	-	-	0	-	-	1	Chromotropic_acid	C11323
neg-M195T598	9750777.12939876	7435139.02544986	6185387.93527246	5736484.78289841	5556953.73699485	7088358.98221892	6466137.87304998	5918874.21168113	0.859918453893484	0.358125813251642	0.485714285714286	0.649781349028618	0.743456355320762	0.31350913764273	0.43687870079427	none	194.979630494105	9.96713333333333	0	0	-	Unknown	-	-	-	-	0	-	-	0	-	-
neg-M196T108	10733350.6195944	15217950.5698494	4685758.20812538	18896101.3077496	16496324.019791	14291290.8774659	22268385.5355951	34220853.8135326	1.76198839330301	0.141817120200291	0.2	0.444648768420377	0.502769576831154	1.07086471982887	0.215444220236304	none	195.847965292621	1.79173333333333	0	0	-	Unknown	-	-	-	-	0	-	-	0	-	-
neg-M196T128	126660847.869198	321455675.295335	125918371.869649	260492730.358509	141892117.775458	168777698.118591	199032414.678562	103171168.602636	0.734395579639268	0.416132443656231	0.685714285714286	0.694147723622769	0.860861977312163	0.615336858690291	0.220240838566409	none	195.819083082515	2.12905	0	0	-	Unknown	-	-	-	-	0	-	-	0	-	-
neg-M196T13	352239519.985734	566795372.134821	569634337.961208	647725972.693712	368537370.471686	513275039.114873	617206416.722825	750276299.923479	1.05284599184211	0.83750012357862	0.885714285714286	0.930899512237231	0.955214544201275	0.186230920312403	0.285106773001124	none	195.81626345379	0.22383	0	0	-	Unknown	-	-	-	-	0	-	-	0	-	-
neg-M196T160	238133496.672007	468844980.507753	279903478.269582	518826964.478324	251853584.665471	271111493.208155	358833003.822689	240917493.003747	0.745639186858239	0.293186968291204	0.485714285714286	0.594591993551999	0.743456355320762	0.483029507846471	0.326705186215852	none	195.81777445389	2.66983333333333	0	0	-	Unknown	-	-	-	-	0	-	-	0	-	-
neg-M196T197	1840555.17760574	1305794.79373027	1656109.06255297	1764239.42985362	973549.478662751	956099.781394137	941689.10488382	1199210.41732963	0.619877523651419	0.00315539236234275	0.0285714285714286	0.101988608401374	0.193078501241767	1.08060795399235	0.330188647817807	down	196.063213841713	3.2771	1	0	-	Unknown	-	-	-	-	14	L-Dopa;DL-Dopa;2-Hydroxy-3-(3,4-dihydroxyphenyl)propanamide;N-Hydroxy-L-tyrosine;4-Hydroxyphenylpyruvic acid;Aspirin;Caffeic acid;Monomethyl phthalate;3,4-Dihydroxy-trans-cinnamate;2-Hydroxy-3-(4-hydroxyphenyl)propenoic acid;3-Hydroxyphenylpyruvic acid;(E)-3-(2,3-Dihydroxyphenyl)-2-propenoic acid;3-(3,5-Dihydroxyphenyl)-2-propenoic acid;5-Methylthioribose	HMDB0000181;HMDB0000609;HMDB0038336;HMDB0038750;HMDB0000707;HMDB0001879;HMDB0001964;HMDB0002130;HMDB0003501;HMDB0006915;HMDB0011663;HMDB0032057;HMDB0032131;HMDB0001087	11	3,4-Dihydroxy-L-phenylalanine;N-Hydroxy-L-tyrosine;N,N-Dihydroxy-L-phenylalanine;3-(4-Hydroxyphenyl)pyruvate;Caffeate;Aspirin;Caffeate;2-Hydroxy-3-(4-hydroxyphenyl)propenoate;trans-2,3-Dihydroxycinnamate;5-Methylthio-D-ribose;Neamine	C00355;C03004;C19715;C01179;C01197;C01405;C01481;C05350;C12623;C03089;C01441
neg-M196T225	49677757.9304298	157712496.744779	33217211.3410437	75844740.5393477	84789315.5717647	126406759.228367	112795318.011139	188348797.964632	1.61901285616691	0.168931057790309	0.2	0.479692718581778	0.502769576831154	1.11440313287138	0.346656619762587	none	195.824574107258	3.74976666666667	0	0	-	Unknown	-	-	-	-	0	-	-	0	-	-
neg-M196T259	22415843.1958925	109096353.15186	9956181.92102334	69345336.8842654	56478527.0650384	234247010.053403	68326221.6544576	118076651.921632	2.26327025425342	0.162389409732332	0.342857142857143	0.471725427529424	0.633394831225186	1.74028395752243	0.302241508740474	none	195.824280609176	4.31505833333333	0	0	-	Unknown	-	-	-	-	0	-	-	0	-	-
neg-M196T36	19054755.2013452	17631163.3971597	16154807.6544696	1.33987e+07	27108749.0706338	24113572.8389934	25044715.9370096	22378859.9648437	1.48923253123743	0.00666204531326596	0.0285714285714286	0.131716463919894	0.193078501241767	1.39760984907116	0.0342094055545433	none	195.931123115796	0.601888333333333	0	0	-	Unknown	-	-	-	-	0	-	-	0	-	-
neg-M196T53	1541755.14428151	1400933.95899353	2128313.88436894	1000760.60021792	2191619.32281662	1784096.95814023	2672437.13973819	1943416.92802153	1.41500409632088	0.0949456790719895	0.114285714285714	0.379294836346346	0.382542653901695	0.597190309120475	0.391899506562725	none	196.064975772676	0.888118	1	0	-	Unknown	-	-	-	-	1	5-Methylthioribose	HMDB0001087	2	5-Methylthio-D-ribose;6-(Ethylthio)purine	C03089;C14623
neg-M196T591	3770360.01563396	2416248.23986314	3928051.66025432	1751086.44306977	2430494.2665302	4465225.19122411	2260508.42818846	2011907.22259019	0.941207975529528	0.827678037852645	1	0.926931225741378	1	0.283002420688042	0.45394231916229	none	195.976859676522	9.8525	1	0	-	Unknown	-	-	-	-	1	Chloramphenicol	HMDB0014589	1	Chloramphenicol	C00918
neg-M197T102	3325146.7189713	9788281.44316662	2320981.39554271	4451508.78752147	4181334.09187527	2754060.3407346	919071.125120659	438148.383868632	0.417009352932395	0.134841805123833	0.2	0.435566249279651	0.502769576831154	1.43256265717664	0.434050115631312	none	197.070345545363	1.70516666666667	1	0	-	Unknown	-	-	-	-	3	Harmol;Harmanine;Duloxetine	HMDB0034217;HMDB0035197;HMDB0014619	6	N-Nitrosodiphenylamine;4-(2-Pyrazinylethenyl)phenol;4-Hydroxyazobenzene;para-Nitrosodiphenylamine;L-Phosphinothricin;Glufosinate	C14742;C15042;C19433;C19479;C04650;C05042
neg-M197T198	7855856.95004001	6849259.70853703	5475527.3548732	6748442.59608017	22500220.5251835	9143139.34827508	9556312.94723526	5785947.53809016	1.74479071793528	0.222563756027007	0.2	0.536776709133923	0.502769576831154	0.848652085630416	0.356896294415882	none	197.060407385205	3.2926	1	0	-	Unknown	-	-	-	-	5	3-(2-Furanyl)-2-phenyl-2-propenal;Acamprosate;Quinine;Quinidine;(S)-Annocherine A	HMDB0036185;HMDB0014797;HMDB0014611;HMDB0015044;HMDB0038723	11	3,4-Dihydroxyfluorene;1,2-Dihydroxyfluorene;Dehydrosafynol;4-Hydroxybenzophenone;Capillarin;Atractylodinol;Quinine;Quinidine;Affinine;(+)-Sceletium_A4;Longifolonine	C07717;C07724;C08447;C14230;C16926;C17856;C06526;C06527;C09021;C12259;C09569
neg-M197T237	16422892.5999608	13466665.8005747	12876968.6155414	10562765.1239719	10860682.8437483	6623504.78247915	10786809.7532162	5205695.56025485	0.627735557632846	0.0645418111596266	0.114285714285714	0.322186522988633	0.382542653901695	1.10958028093859	0.239939549596988	none	197.100104112431	3.95075	0	0	-	Unknown	-	-	-	-	0	-	-	0	-	-
neg-M197T313	45389038.4963422	22237183.1896864	25174145.5295269	27247333.2663488	33753713.5082581	40516377.7165147	23707500.4518099	26575983.7868545	1.03753403824851	0.791777266228304	0.885714285714286	0.910594435780705	0.955214544201275	0.148038566605507	0.323573245795059	none	197.109748430243	5.217	1	0	-	Unknown	-	-	-	-	3	Tacrine;4,4'-Methylenedianiline;2-(4-Methyl-5-thiazolyl)ethyl decanoate	HMDB0014526;HMDB0041808;HMDB0032419	3	Tacrine;4,4'-Methylenedianiline;N-(Phenylmethyl)-N-methyl-2-pyridinamine	C01453;C14288;C15141
neg-M197T316	23124470.8642522	8652853.83315928	6710563.6662155	13188090.6445983	17330333.4917196	8273742.20452312	11958411.4791858	12798098.6925233	0.974545365844659	0.869905523607756	1	0.945636857415666	1	0.0901228958989229	0.188600293715572	none	197.070182380177	5.26308333333333	1	0	-	Unknown	-	-	-	-	3	Harmol;Harmanine;Duloxetine	HMDB0034217;HMDB0035197;HMDB0014619	6	N-Nitrosodiphenylamine;4-(2-Pyrazinylethenyl)phenol;4-Hydroxyazobenzene;para-Nitrosodiphenylamine;L-Phosphinothricin;Glufosinate	C14742;C15042;C19433;C19479;C04650;C05042
neg-M197T346_1	3546355.52278571	23456379.0393465	29048900.2525864	39105396.2353519	36702668.8104863	31191579.4564556	23879540.057954	44601144.2094178	1.43315665725799	0.327567642101673	0.342857142857143	0.624971938585149	0.633394831225186	1.07050040274269	0.255328273444975	none	197.09464797429	5.77477	1	0	-	Unknown	-	-	-	-	8	Metharbital;L-Tyrosine;4-Hydroxy-4-(3-pyridyl)-butanoic acid;L-Threo-3-Phenylserine;Beta-Tyrosine;o-Tyrosine;Meta-Tyrosine;4,6,7-Trihydroxy-1,2,3,4-tetrahydroisoquinoline	HMDB0014606;HMDB0000158;HMDB0001119;HMDB0002184;HMDB0003831;HMDB0006050;HMDB0059720;HMDB0060280	9	L-Tyrosine;Tyrosine;L-threo-3-Phenylserine;3-Amino-3-(4-hydroxyphenyl)propanoate;D-Tyrosine;gamma-Hydroxy-3-pyridinebutanoate;N-Hydroxy-L-phenylalanine;3-Hydroxy-L-phenylalanine;(S)-beta-Tyrosine	C00082;C01536;C03290;C04368;C06420;C19579;C19712;C20807;C21308
neg-M197T346_2	3560906.49097059	46937779.4685366	34229883.3599938	33605076.0444877	36710640.7115608	43499641.1219026	35710878.5533083	32935005.3811709	1.25793611199983	0.410012660349473	0.685714285714286	0.688785830487498	0.860861977312163	1.00848021975154	0.120132356774119	none	197.108876542283	5.77491666666667	1	0	-	Unknown	-	-	-	-	3	Tacrine;4,4'-Methylenedianiline;2-(4-Methyl-5-thiazolyl)ethyl decanoate	HMDB0014526;HMDB0041808;HMDB0032419	3	Tacrine;4,4'-Methylenedianiline;N-(Phenylmethyl)-N-methyl-2-pyridinamine	C01453;C14288;C15141
neg-M197T355	22850491.1062564	19806408.8196224	21431374.6824475	26142701.2815811	29061910.0530313	21955173.9434153	22857270.0486936	11432223.6327477	0.945424526738713	0.644467914739266	0.885714285714286	0.832398929749553	0.955214544201275	0.183172035128776	0.289049081952108	none	197.073965642314	5.92213	1	0	-	Unknown	-	-	-	-	4	Harmol;Harmanine;Etonogestrel;Phenethylamine glucuronide	HMDB0034217;HMDB0035197;HMDB0014439;HMDB0010323	4	N-Nitrosodiphenylamine;4-(2-Pyrazinylethenyl)phenol;4-Hydroxyazobenzene;para-Nitrosodiphenylamine	C14742;C15042;C19433;C19479
neg-M197T36	139702361.886261	135605107.63901	113078397.744511	107392558.023916	179544946.647427	164072135.955755	178230562.040569	181028060.230742	1.4177214437238	0.00831419598254502	0.0285714285714286	0.141992491274009	0.193078501241767	1.22554064652737	0.04598546743579	none	196.928242845418	0.601958	1	0	-	Unknown	-	-	-	-	1	3-Bromosulfolane	HMDB0040457	0	-	-
neg-M197T416	13183249.8474656	17682304.7167088	11108068.6923603	4146087.39366694	13380507.715293	5690224.1365063	10206088.1257268	12417044.9102217	0.904035699702845	0.945188842474964	0.885714285714286	0.978221031849732	0.955214544201275	0.11189010219248	0.286467411980375	none	197.136020625641	6.93495	0	0	-	Unknown	-	-	-	-	0	-	-	0	-	-
neg-M197T54	8194964.32245872	10467133.8768672	6881080.65846215	1901100.50152319	13839191.5900749	4826748.81200213	10040085.867886	20645112.6685964	1.79823045423911	0.248798217381609	0.342857142857143	0.557224067298214	0.633394831225186	1.08155999439839	0.405714229849613	none	196.990978907095	0.90682	1	0	-	Unknown	-	-	-	-	1	6-Chlorocatechin	HMDB0038283	1	Cyazofamid	C18573
neg-M197T591	15075691.2391516	11130017.3298511	8497133.87387251	8551435.04586835	14607960.3779135	10325360.9416207	8269681.97730099	5421428.56761755	0.892962132462028	0.577545211713014	0.485714285714286	0.792877632941495	0.743456355320762	0.368728444730567	0.353959465120839	none	196.944423044482	9.842	0	0	-	Unknown	-	-	-	-	0	-	-	0	-	-
neg-M198T118	78365225.6271766	145025879.390358	52348562.2830999	153608662.463326	104872544.303237	104430560.788857	137881458.341443	222188403.423744	1.32613294937074	0.344065170863403	0.685714285714286	0.637198274523504	0.860861977312163	0.714042830394908	0.385395038015236	none	197.819040462907	1.9618	0	0	-	Unknown	-	-	-	-	0	-	-	0	-	-
neg-M198T14	470642703.459629	732917973.35425	730312636.556511	906576112.874521	495497273.581816	389277896.041776	452402008.505835	928106113.43302	0.797508757111428	0.317536619574391	0.485714285714286	0.616230565905722	0.743456355320762	0.741709661343498	0.275276231647298	none	197.813512692684	0.233101666666667	0	0	-	Unknown	-	-	-	-	0	-	-	0	-	-
neg-M198T161	155226319.349109	326778458.609471	361429940.598377	302961536.272151	214635465.978184	182605242.763847	625274783.457739	342899165.233265	1.19104947497981	0.769785423596486	0.885714285714286	0.899642690152207	0.955214544201275	0.218013984741049	0.439730960358758	none	197.834200597489	2.67787	0	0	-	Unknown	-	-	-	-	0	-	-	0	-	-
neg-M198T225	70248280.8865811	209610305.963241	45382746.7773685	100495836.336973	126654640.458252	154134360.593941	111107106.945431	199253931.968973	1.3885328359193	0.253324163764355	0.342857142857143	0.560995096125563	0.633394831225186	0.892773650529674	0.298032182126421	none	197.822208463261	3.75335	0	0	-	Unknown	-	-	-	-	0	-	-	0	-	-
neg-M198T261	57378100.7122687	179052804.985045	46663425.5873638	139812076.746529	90106607.7196104	171054882.973496	163426063.92944	190551060.684886	1.45455023528998	0.247173668546453	0.342857142857143	0.555868741954361	0.633394831225186	0.961707051506181	0.112957856321966	none	197.825840350669	4.34974166666667	1	0	-	Unknown	-	-	-	-	8	3-Oxooctadecanoic acid;9-Oxooctadecanoic acid;10-Oxooctadecanoic acid;11-Oxooctadecanoic acid;5-Hexyltetrahydro-2-furanoctanoic acid;5-Oxooctadecanoic acid;Ricinoleic acid;9,10-epoxyoctadecanoic acid	HMDB0010736;HMDB0030979;HMDB0030980;HMDB0030981;HMDB0031127;HMDB0034074;HMDB0034297;HMDB0061650	5	2-Oxooctadecanoic_acid;Ricinoleic_acid;(6R,7S)-6,7-Epoxyoctadecanoic_acid;cis-9,10-Epoxystearic_acid;18-Hydroxyoleate	C00869;C08365;C13791;C19418;C19616
neg-M198T278	4212705.18528387	3748217.03459152	3730056.27248186	1548669.52400497	1488340.51770033	4176778.49663364	1650509.0696392	2985885.90074513	0.778080653804933	0.450037421714327	0.485714285714286	0.716658618487504	0.743456355320762	0.627199824320729	0.204405291160667	none	198.06396561787	4.64095833333333	1	0	-	Unknown	-	-	-	-	8	3-Methyluric acid;9-Methyluric acid;1-Methyluric acid;7-Methyluric acid;Isoacitretin;Acitretin;2-Dodecylbenzenesulfonic acid;4-Dodecylbenzenesulfonic Acid	HMDB0001970;HMDB0001973;HMDB0003099;HMDB0011107;HMDB0003039;HMDB0014602;HMDB0031031;HMDB0059915	6	3-(3,4-Dihydroxypyridin-1-yl)-L-alanine;7-Methyluric_acid;1-Methyluric_acid;AA861;Moxestrol;Pregna-4,16-diene-3,11,20-trione	C04446;C16355;C16359;C01349;C14757;C15146
neg-M198T294	10048008.940447	4265075.06797685	10074816.3444039	9034453.61849687	8930987.08890038	5034962.78646541	9768874.50177079	9239754.00703641	0.986602511973399	0.970697339221874	0.685714285714286	0.988610760530064	0.860861977312163	0.207843374452497	0.290823007568986	none	197.859124981964	4.90771666666667	0	0	-	Unknown	-	-	-	-	0	-	-	0	-	-
neg-M198T314	41693837.6114586	64470014.5398095	51523498.2117878	59287804.1846458	38906769.4524758	40669525.2867316	33194420.1245657	74548719.0806507	0.8633220441064	0.403859821199249	0.342857142857143	0.684398622003187	0.633394831225186	0.448744158458828	0.160111547014016	none	197.849502744472	5.23413333333333	1	0	-	Unknown	-	-	-	-	9	Nonadecanoic acid;Tuberculostearic acid;Methyl stearate;Isopropyl hexadecanoate;4-Hydroxy-6-nonadecanone;6-Hydroxy-4-nonadecanone;xi-17-Methyloctadecanoic acid;xi-16-Methyloctadecanoic acid;Pristanic acid	HMDB0000772;HMDB0004085;HMDB0034154;HMDB0035474;HMDB0035674;HMDB0035675;HMDB0037397;HMDB0038070;HMDB0000795	2	Nonadecanoic_acid;Tuberculostearic_acid	C16535;C16794
neg-M198T351	33864061.9914031	31119156.4608448	19629815.3829946	24190219.4916533	34153880.9856613	18851910.2970533	28741224.7412765	50855968.3745161	1.21874098746024	0.540208190963438	0.685714285714286	0.770906836601535	0.860861977312163	0.372453501594015	0.207701420135132	none	197.863815333855	5.84674166666667	0	0	-	Unknown	-	-	-	-	0	-	-	0	-	-
neg-M198T39	995186166.350235	1393601667.39023	503704410.089505	1173704766.38802	791254639.022652	657384319.249403	403908686.150297	541571362.360898	0.588785787006149	0.120273411205083	0.2	0.415730403047641	0.502769576831154	0.985404838768758	0.433251059124133	none	197.813152540839	0.655844166666667	0	0	-	Unknown	-	-	-	-	0	-	-	0	-	-
neg-M198T55	1504848.76215719	16134227.5993561	27239041.6937495	9430369.67151348	1330169.81002704	1728234.73600177	1031777.87938076	2771565.19005594	0.126347609787749	0.0670080428057485	0.114285714285714	0.326264161411746	0.382542653901695	2.1629398954935	0.428010705434536	none	198.076638499686	0.916653333333333	1	0	-	Unknown	-	-	-	-	16	2-Acetyl-1,5,6,7-tetrahydro-6-hydroxy-7-(hydroxymethyl)-4H-azepine-4-one;3-Methyl-3H-imidazo[4,5-f]quinoxalin-2-amine;Meta-hydroxyphenylhydracrylic Acid;Homovanillic acid;Isohomovanillic acid;3,4-Dihydroxyhydrocinnamic acid;Hydroxyphenyllactic acid;3-(3-Hydroxyphenyl)-3-hydroxypropanoic acid;3-Methoxy-4-hydroxyphenylglycolaldehyde;3-Hydroxyphenyllactate;2,6-Dimethoxybenzoic acid;2',6'-Dihydroxy-4…	HMDB0035177;HMDB0040443;HMDB0062595;HMDB0000118;HMDB0000333;HMDB0000423;HMDB0000755;HMDB0002643;HMDB0004061;HMDB0029232;HMDB0029273;HMDB0029646;HMDB0033624;HMDB0037274;HMDB0041270;HMDB0059763	11	L-Anticapsin;3-(4-Hydroxyphenyl)lactate;(R)-3-(4-Hydroxyphenyl)lactate;3-(2,3-Dihydroxyphenyl)propanoate;Homovanillate;3-Methoxy-4-hydroxyphenylglycolaldehyde;3,4-Dihydroxyphenylpropanoate;2',6'-Dihydroxy-4'-methoxyacetophenone;cis-3-(3-Carboxyethenyl)-3,5-cyclohexadiene-1,2-diol;3-[(4R)-4-Hydroxycyclohexa-1,5-dien-1-yl]-2-oxopropanoate;3-[(1E,4R)-4-Hydroxycyclohex-2-en-1-ylidene]-2-oxopropanoate	C20941;C03672;C03964;C04044;C05582;C05583;C10447;C10680;C12622;C20953;C21085
neg-M198T67	10639009.5055816	3750280.10469551	3401087.2155659	3037236.84566635	1037001.25263301	1434157.91320967	593465.488808565	1448199.49572129	0.216675046001345	0.00825873491623484	0.0285714285714286	0.141496150465549	0.193078501241767	2.28934227035723	0.371452049381256	down	198.04432957069	1.12350333333333	1	0	-	Unknown	-	-	-	-	9	Dipropyl trisulfide;Ethyl 1-(ethylthio)ethyl disulfide;Ethyl 1-(methylthio)propyl disulfide;1,1'-Thiobis-1-propanethiol;(+)-Galeon;1-(4-Hydroxy-3-methoxyphenyl)-7-phenyl-3,5-heptanedione;Gingerenone C;1,2-Dihydrodehydroguaiaretic acid;5,5-Diisopropyl-2,2'-dimethylbiphenyl-3,3',4,4'-tetrone	HMDB0032825;HMDB0033055;HMDB0039654;HMDB0040235;HMDB0031534;HMDB0033710;HMDB0034720;HMDB0036409;HMDB0040762	5	8-(3,3-Dimethylallyl)spatheliachromene;Pulverochromenol;Uncinatone;Dehydrodieugenol;Licarin_A	C09002;C09031;C09976;C10550;C10650
neg-M199T240	38274557.0262406	25168814.8936295	32731551.103507	15190868.3629094	35532907.6887736	34539203.5552977	23239502.4792999	30612751.1004072	1.11276868130835	0.537813495397058	0.885714285714286	0.76924266716463	0.955214544201275	0.367190662962955	0.27776443309736	none	199.082438410086	4.00356666666667	1	0	-	Unknown	-	-	-	-	8	Corchorifatty acid F;Auxin a;(9R,10S,12Z)-9,10-Dihydroxy-8-oxo-12-octadecenoic acid;Myrigalone E;1,3-Diacetoxy-4,6,12-tetradecatriene-8,10-diyne;Myrigalone A;Myrigalon B;Verimol C	HMDB0035919;HMDB0038483;HMDB0040611;HMDB0030755;HMDB0030922;HMDB0037245;HMDB0037246;HMDB0038325	6	3,6,8-Trimethylallantoin;4-Amino-2-hydroxylamino-6-nitrotoluene;2,3-Dinor-8-iso_prostaglandin_F1alpha;Toxyl_angelate;alpha,alpha'-Diethyl-3,4,3',4'-stilbenetetraol;(+)-3'-Hydroxylarreatricin	C16362;C16403;C14795;C08981;C14739;C20431
neg-M199T249	102609156.967037	93299964.062858	54859069.3773009	72125943.6635461	185040380.232389	115739538.588027	58974488.8090284	92233939.2407104	1.39980352436855	0.357405656237927	0.485714285714286	0.6491800505782	0.743456355320762	0.502796744348501	0.0595717469199455	none	199.05233946828	4.15338333333333	1	0	-	Unknown	-	-	-	-	10	5-Hydroxy-7-(4-hydroxy-3-methoxyphenyl)-1-phenyl-3-heptanone;Sclareapinone;8-Methoxygravelliferone;Sagequinone methide A;5-Geranyloxy-7-methoxycoumarin;Guaiacin;(all-E)-Crocetin;Macelignan;Verimol H;4,4'-Dihydroxy-5,5'-diisopropyl-2,2'-dimethyl-3,6-biphenyldione	HMDB0029524;HMDB0030645;HMDB0030728;HMDB0030841;HMDB0032954;HMDB0034178;HMDB0035098;HMDB0036459;HMDB0036720;HMDB0040760	5	Tegafur;Crocetin;Vernoflexin;Estra-1,3,5-(10)-trien-17-one-3-oxyacetic_acid;Sobetirome	C12673;C08588;C09578;C15174;C15618
neg-M199T263	26715218.501346	23365207.8889993	25819379.349248	15963130.0316869	11686175.6798174	28298646.5341612	8207528.59863277	20389435.1425976	0.746566451195981	0.270322268050656	0.485714285714286	0.576055895117266	0.743456355320762	0.913456416869369	0.334107899384477	none	199.08074990614	4.3832	1	0	-	Unknown	-	-	-	-	4	Corchorifatty acid F;Auxin a;(9R,10S,12Z)-9,10-Dihydroxy-8-oxo-12-octadecenoic acid;Promazine 5-sulfoxide	HMDB0035919;HMDB0038483;HMDB0040611;HMDB0013938	1	2,3-Dinor-8-iso_prostaglandin_F1alpha	C14795
neg-M199T296	22504025.2882142	18326198.7723234	16957289.8642376	15952146.1849704	18883542.2195385	21034823.1895902	12662261.1710428	16659868.5430151	0.938985818759363	0.611323741584378	0.885714285714286	0.813132965537993	0.955214544201275	0.183852362480946	0.249758684560352	none	199.104485414621	4.92505	0	0	-	Unknown	-	-	-	-	0	-	-	0	-	-
neg-M199T37	671350.089197086	1866925.31516164	2440891.15638946	2749187.37582449	2695507.59706138	2945178.92975279	3467357.05440341	3339300.54777399	1.61060741150678	0.158235318007207	0.0571428571428571	0.466552807652888	0.272763328502784	1.40159969395719	0.296377458248869	none	198.926419817087	0.61272	1	0	-	Unknown	-	-	-	-	1	3-Iodopropanoic acid	HMDB0031252	0	-	-
neg-M199T392	23349126.7803642	17850231.8664466	14451828.474299	13611196.8960337	17100199.0890992	16026608.3743722	12036524.2800875	13519378.0409099	0.847252236797739	0.343186438018374	0.342857142857143	0.636397037689721	0.633394831225186	0.313701604893618	0.344483665139551	none	199.112791106423	6.5321	1	0	-	Unknown	-	-	-	-	1	2-(2-Methylpropoxy)naphthalene	HMDB0035076	0	-	-
neg-M199T441	723845590.23816	921446775.38888	683769254.361114	744444557.095862	762274405.802491	670159288.019309	703228103.388419	852460188.223568	0.972219287442189	0.769064173456887	0.885714285714286	0.899516635249463	0.955214544201275	0.212836381655146	0.0419524814132117	none	199.174	7.35483333333333	0	0	-	Unknown	-	-	-	-	0	-	-	0	-	-
neg-M199T591	8750538.48457849	5508529.87612205	5598065.01932342	6586506.55466018	8938118.85411625	5852401.66369407	6493159.83644371	6171439.88742962	1.03825041898535	0.783512215632198	0.685714285714286	0.907088502927766	0.860861977312163	0.131200559086824	0.314124715736418	none	199.012612394457	9.8489	1	0	-	Unknown	-	-	-	-	0	-	-	2	(E)-2-Methylgeranyl_diphosphate;Pseudopurpurin	C20235;C10394
neg-M199T596	6079777.34353773	5991987.70017308	3691255.55522773	4332381.56392688	5504498.32333354	4538234.38795646	4287950.35437154	4083095.70287116	0.916318002461269	0.631456332001829	0.685714285714286	0.824587064377762	0.860861977312163	0.24091391281693	0.233351422403031	none	199.07789052142	9.93261666666667	1	0	-	Unknown	-	-	-	-	4	Monobenzone;(Z)-3-(1-Butenyl)-1H-2-benzopyran-1-one;Safynol;Promazine 5-sulfoxide	HMDB0014738;HMDB0030646;HMDB0036460;HMDB0013938	7	(+)-(3S,4R)-cis-3,4-Dihydroxy-3,4-dihydrofluorene;Safynol;Dehydrotremetone;4-(Benzyloxyl)phenol;Bis(4-hydroxyphenyl)methane;2,2'-Bisphenol_F;(3-Phenoxyphenyl)methanol	C07721;C08458;C08741;C14244;C14298;C14747;C19800
neg-M200T106	8716319.01622543	10803873.3336247	6491814.87556453	13716221.3469786	7859861.83653581	9734126.78508699	20346623.7238814	32758812.1686304	1.7795765644397	0.280867312054869	0.485714285714286	0.584519134875828	0.743456355320762	0.754967402408709	0.39688273132906	none	199.847597271914	1.7735	0	0	-	Unknown	-	-	-	-	0	-	-	0	-	-
neg-M200T12	246131081.270707	382367004.806759	218969120.144955	336007526.334335	206350099.237626	267525051.90276	297978203.772005	276333153.405391	0.885685582871127	0.521990620019271	0.685714285714286	0.760239818668602	0.860861977312163	0.428483128760947	0.33894048878347	none	199.813673293832	0.193371666666667	0	0	-	Unknown	-	-	-	-	0	-	-	0	-	-
neg-M200T225	19178757.2721976	65241623.2576317	14522080.4269031	28883782.1529727	9772374.59583711	29927577.1827445	45355115.3766916	79707121.1123282	1.28895432001546	0.762568093622017	0.685714285714286	0.895833393473181	0.860861977312163	0.499985107804155	0.234966248921389	none	199.822889158371	3.74576666666667	0	0	-	Unknown	-	-	-	-	0	-	-	0	-	-
neg-M200T252	17366717.1001785	5798828.52651215	14473485.2313468	14917748.0119401	29913620.966361	28764937.2428366	9226063.59691007	17095636.9224953	1.61730342985609	0.26459475585627	0.342857142857143	0.571127333349343	0.633394831225186	0.82601179464853	0.190598552593432	none	199.862646397874	4.20825	0	0	-	Unknown	-	-	-	-	0	-	-	0	-	-
neg-M200T259	21792700.5395385	19319326.8681755	21858988.4559619	12340545.9372461	16515873.7636036	23258788.7255424	37318617.4983417	62472527.6125692	1.85317903735663	0.177086918985072	0.2	0.489259450824129	0.502769576831154	0.92889359334781	0.290740379834801	none	199.848612303181	4.32167	0	0	-	Unknown	-	-	-	-	0	-	-	0	-	-
neg-M200T3	5387166.77864524	6995852.88797813	5813448.13432389	10467659.2880089	4029403.04410776	4764008.94486067	7032937.87370113	7514955.46769462	0.814303720393328	0.372396060576235	0.685714285714286	0.660701326163397	0.860861977312163	0.584376226826712	0.383097014722993	none	199.847235926794	0.0420508333333333	0	0	-	Unknown	-	-	-	-	0	-	-	0	-	-
neg-M200T39	493063113.239178	532563866.735742	231489577.935487	550257139.285306	250798185.433741	314536497.707949	168434940.574692	220310552.205213	0.527882074084584	0.0538595337430974	0.114285714285714	0.301733783117182	0.382542653901695	1.18507319643468	0.429330349964454	none	199.811983794952	0.65233	0	0	-	Unknown	-	-	-	-	0	-	-	0	-	-
neg-M200T441	83898321.9534346	100175365.04868	88163515.039611	103692467.243434	92048508.3401626	80719182.1354275	79761660.172101	120186699.989069	0.991451542905591	0.868090862093839	0.685714285714286	0.944870507980274	0.860861977312163	0.153918382480852	0.107401663402436	none	200.176798322296	7.35805	0	0	-	Unknown	-	-	-	-	0	-	-	0	-	-
neg-M200T56	5584762.03801697	13624079.7111234	6663169.05080403	8687106.54939109	10759108.3661432	7451029.73189451	8156990.04595173	9512236.44700525	1.03820257410841	0.702504095157498	0.685714285714286	0.864913080513284	0.860861977312163	0.320174861651988	0.350798471541532	none	200.011508228867	0.928445833333333	0	0	-	Unknown	-	-	-	-	0	-	-	0	-	-
neg-M201T10	61203782.7419316	76850133.2067861	58448900.9214608	69251639.3251837	59740778.9503961	58755126.7081646	70132992.3518502	74196512.8054385	0.988978377177767	0.90678173785237	1	0.962093648284473	1	0.177927278676291	0.0583488916706526	none	201.012398972965	0.16045	1	0	-	Unknown	-	-	-	-	0	-	-	1	Vat_Yellow_4	C19545
neg-M201T27	55529727.5618116	69440704.3484152	55700563.1281346	58871465.4267962	54081742.7081488	54300201.6751956	55157601.4655461	66699957.640676	0.961163641061689	0.609191388294833	0.2	0.812179482113026	0.502769576831154	0.230459994223721	0.0603750093716368	none	201.012338206602	0.45172	1	0	-	Unknown	-	-	-	-	0	-	-	1	Vat_Yellow_4	C19545
neg-M201T275	92889610.5953047	106223918.822949	98713475.0131821	107123637.389483	112432652.46417	100980383.406247	124248715.094946	88162593.6405282	1.05154628892823	0.614828500619423	0.685714285714286	0.814412061602778	0.860861977312163	0.128628693039287	0.115504754113355	none	201.054597560696	4.58601666666667	1	0	-	Unknown	-	-	-	-	4	(2-Naphthalenyloxy)acetic acid;3,4',5-Biphenyltriol;5-Hydroxy-2,3-dimethyl-1,4-naphthoquinone;Setarin	HMDB0032706;HMDB0032713;HMDB0034663;HMDB0038115	4	2,2',3-Trihydroxybiphenyl;2-Napthyloxyacetic_acid;3-Hydroxy-5-methyl-1-naphthoate;2-Hydroxy-5-methyl-1-naphthoate	C03569;C18750;C20805;C20856
neg-M201T39	1547784243.86131	2054144263.85032	1602006867.9651	1806715535.39271	1720856303.10775	2263672239.92046	1884061448.22694	1610174349.10521	1.06677174990296	0.547075741172777	0.485714285714286	0.775531273429977	0.743456355320762	0.22132024640372	0.0719357126651052	none	201.02894674668	0.641686666666667	1	0	-	Unknown	-	-	-	-	4	Phosphoserine;DL-O-Phosphoserine;Mytilin A;Clofarabine	HMDB0000272;HMDB0001721;HMDB0039002;HMDB0014769	2	O-Phospho-L-serine;O-Phospho-D-serine	C01005;C02532
neg-M201T55	1997433244.19414	2516440634.34988	2125988654.12479	2452556970.28079	2776858339.43529	2297996604.99103	2353402971.5946	2866264164.94474	1.13220931762179	0.168526385537199	0.342857142857143	0.479129041592753	0.633394831225186	0.376585357423418	0.0922218582337923	none	201.02962829102	0.917865	0	0	-	Unknown	-	-	-	-	0	-	-	0	-	-
neg-M201T577	26923416.3058571	47938964.2348466	37193082.7977411	47157705.7035735	43638014.8662723	48308438.9524237	41337243.2176036	51199674.0009819	1.15871929531529	0.305739009769109	0.342857142857143	0.606223024360328	0.633394831225186	0.525243024774317	0.139138851447083	none	201.087166186798	9.61855	1	0	-	Unknown	-	-	-	-	17	Alanyl-Hydroxyproline;Hydroxyprolyl-Alanine;Prolyl-Serine;Serinyl-Proline;L-Coprine;16-a-Hydroxypregnenolone;17a-Hydroxypregnenolone;3a,7a-Dihydroxy-5b-cholestanate;21-Hydroxypregnenolone;17-alpha,20-alpha-Dihydroxypregn-4-en-3-one;[10]-Shogaol;(15alpha,20R)-15,20-Dihydroxypregn-4-en-3-one;5alpha-Dihydrodeoxycorticosterone;7alpha-Hydroxypregnenolone;5beta-dihydrodeoxycorticosterone;Phenoxybenzami…	HMDB0028688;HMDB0028856;HMDB0029026;HMDB0029047;HMDB0034266;HMDB0000315;HMDB0000363;HMDB0003851;HMDB0004026;HMDB0011653;HMDB0031462;HMDB0033918;HMDB0060407;HMDB0060424;HMDB0062609;HMDB0015061;HMDB0039423	18	Proclavaminic_acid;Coprine;17alpha,20alpha-Dihydroxypregn-4-en-3-one;17alpha-Hydroxypregnenolone;21-Hydroxypregnenolone;16-alpha-Hydroxypregnenolone;Oxymetholone;Alphaxalone;11beta,17beta-Dihydroxy-6alpha,17-dimethylandrost-4-en-3-one;11alpha,17beta-Dihydroxy-2alpha,17-dimethylandrost-4-en-3-one;11alpha-Hydroxy-5beta-pregnane-3,20-dione;12alpha-Hydroxy-5beta-pregnane-3,20-dione;11beta,17beta-Dihy…	C06658;C08271;C04518;C05138;C05485;C06390;C07393;C13803;C15011;C15022;C15355;C15384;C15401;C15405;C18038;C18040;C07435;C05324
neg-M201T591	10200738.8625342	4715719.44800953	5095964.37667637	7557123.70178335	6715175.05609529	7575755.41738758	5500760.4214825	2686331.38020325	0.815320715038472	0.473262844591609	0.885714285714286	0.732094029831107	0.955214544201275	0.560992794513467	0.22620969389942	none	201.029544219273	9.85105833333333	1	0	-	Unknown	-	-	-	-	5	Phosphoserine;DL-O-Phosphoserine;Mytilin A;(2,3-diphenylcyclopropyl)methyl Phenyl Sulfoxide;Clofarabine	HMDB0000272;HMDB0001721;HMDB0039002;HMDB0062791;HMDB0014769	2	O-Phospho-L-serine;O-Phospho-D-serine	C01005;C02532
neg-M202T103	35248280.5040186	38626321.271201	12299207.5999428	10447604.1054526	54172569.9459593	72788700.1402015	52813173.0378989	48986941.5406883	2.36760544504603	0.0552800592187241	0.0285714285714286	0.304253548492721	0.193078501241767	1.89988891753201	0.105073294867659	none	202.003406810159	1.71581666666667	1	0	-	Unknown	-	-	-	-	3	1-(sn-Glycero-3-phospho)-1D-myo-inositol ;Xanthotoxol arabinoside;Hovenitin I	HMDB0011649;HMDB0031971;HMDB0033014	6	sn-Glycero-3-phospho-1-inositol;2-(alpha-D-Galactosyl)-sn-glycerol_3-phosphate;alpha-D-Galactosyl-(1,1')-sn-glycerol_3-phosphate;2-(alpha-D-Glucosyl)-sn-glycerol_3-phosphate;6-Methoxytaxifolin;5,5'-Dehydrodivanillate	C01225;C04641;C04703;C10517;C09770;C18347
neg-M202T113	14922744.1858406	9350768.99706517	25668574.5402276	31408849.8826415	81265842.0075038	35103696.7319601	33875636.0164813	8764319.90476327	1.95461170258744	0.390455885466674	0.342857142857143	0.67474363490917	0.633394831225186	1.09087912072646	0.355919117309111	none	201.984273127735	1.88425	1	0	-	Unknown	-	-	-	-	2	Lormetazepam;3,3',4',5,6,7,8-Heptahydroxyflavone	HMDB0041919;HMDB0030159	0	-	-
neg-M202T12	33066898.3021563	46622785.0939247	47997129.7227959	58340813.9865124	32215461.7147955	27514118.7488935	50204551.0432009	46819343.4472526	0.842635459008128	0.369257198297409	0.485714285714286	0.658294	0.743456355320762	0.564781034163659	0.350323130324348	none	201.844201486431	0.193186666666667	1	0	-	Unknown	-	-	-	-	1	3-Pentadecylphenol	HMDB0033872	1	Pregnan-21-ol	C00892
neg-M202T120	51077015.3756196	37511148.2267428	64980431.8991795	29923074.8574832	61845568.9560733	126367296.928911	64467640.8368236	26086267.8048863	1.51923394659415	0.431614478277618	0.685714285714286	0.703772180399828	0.860861977312163	0.658642974713032	0.0893966717548576	none	201.972159913731	1.99493333333333	0	0	-	Unknown	-	-	-	-	0	-	-	0	-	-
neg-M202T159_1	35419007.356263	51748572.339112	31334926.4739198	49550830.709433	18617319.8768311	26206521.4576343	48406819.665709	41086407.1095629	0.799252609941714	0.333197419163802	0.342857142857143	0.629599815287746	0.633394831225186	0.528594863897417	0.390694409059033	none	201.932143819611	2.6435	0	0	-	Unknown	-	-	-	-	0	-	-	0	-	-
neg-M202T159_2	57154810.5785773	73163496.0878997	58757844.5716874	50041465.777281	46518325.5812062	61855469.9871638	66642568.5234626	71814299.9024199	1.03225628908099	0.826161934113329	0.885714285714286	0.926281086613481	0.955214544201275	0.0793971706661377	0.204805836123735	none	201.944495229201	2.64781666666667	0	0	-	Unknown	-	-	-	-	0	-	-	0	-	-
neg-M202T160	42565399.0282726	59122637.5863188	49816131.2658479	60149837.3646059	24032760.2501915	40426048.4465911	55890618.3813323	62180148.5152295	0.862396038204042	0.430698409957944	0.685714285714286	0.703051744427346	0.860861977312163	0.369545680871271	0.441439846880395	none	201.918837848832	2.66838333333333	1	0	-	Unknown	-	-	-	-	0	-	-	1	Chloraniformethan	C18908
neg-M202T174	9376753.56533037	4727263.24127369	5213839.2187443	9360449.91282649	11576508.5442737	10833629.4309859	12091746.0584578	4560862.80556362	1.36210091779804	0.366647272982991	0.342857142857143	0.656323945160562	0.633394831225186	0.67450709604798	0.178892586131073	none	201.986460397223	2.9075	1	0	-	Unknown	-	-	-	-	2	3,3',4',5,6,7,8-Heptahydroxyflavone;5-(3',4',5'-Trihydroxyphenyl)-gamma-valerolactone-O-methyl-O-sulphate	HMDB0030159;HMDB0060029	1	5-(3,4-Diacetoxybut-1-ynyl)-2,2'-bithiophene	C04606
neg-M202T184	18448190.4398393	6527945.6464594	5782213.68704712	9674714.70262735	21060629.9855568	2703606.72966753	5934739.22318061	21332150.2249178	1.26211373846391	0.977611691393806	0.885714285714286	0.99214908075445	0.955214544201275	0.0897901375824488	0.182747354095812	none	202.033351385454	3.06975833333333	1	0	-	Unknown	-	-	-	-	1	Mitomycin	HMDB0014450	1	Mitomycin	C06681
neg-M202T185	10128728.6643655	11684789.0410163	10843934.1658453	12489549.0902417	3655600.19892364	14950187.416405	7648573.89117304	5641306.74441131	0.706484762479233	0.203974486742443	0.342857142857143	0.517640114730689	0.633394831225186	1.14546328284179	0.401857331853322	none	202.005592518313	3.08435833333333	1	0	-	Unknown	-	-	-	-	1	S-formylglutathionate(1-)	HMDB0062625	0	-	-
[truncated: 17,103 more rows]

## Sheet: WT LNT VS SlCV-OE LNT
ID	WT_LNT_1	WT_LNT_2	WT_LNT_3	WT_LNT_4	CVOE_LNT_1	CVOE_LNT_2	CVOE_LNT_3	CVOE_LNT_4	ratio	t.test_p.value	wilcox.test_p.value	t.test_p.value_BHcorrect	wilcox.test_p.value_BHcorrect	VIP	cv	regulated	MZ	RT	IsAnnotated	IsMS2ident	MS2Metabolite	MS2superclass	MS2class	MS2hmdb	MS2kegg	MS2keggPathway	NumberMS1hmdb	MS1hmdbName	MS1hmdbID	NumberMS1kegg	MS1keggName	MS1keggID
[truncated: 17,881 more rows]
